# Supplementary material for: Genomes-based phylogeny of the genus Xanthomonas
Source: BMC Microbiol. 2012 Mar 23;12:43. doi: 10.1186/1471-2180-12-43 (PMC3359215; doi:10.1186/1471-2180-12-43)
Supplement: Additional file 2 — Concatenated sequence alignment and partitions. ZIP file containing the input alignment in Phylip format (Suppl_file_2.phylip) and the coordinates of the partitions (Suppl_file_2.raxcoords) as employed for the ML phylogenetic analysis in RAxML. Unus automatically generated these files. [file 1471-2180-12-43-S2.ZIP]

Archive with 2 entries (2 files):
- Suppl_file_2.phylip.txt
- Suppl_file_2.raxcoords.txt
