# Supplementary material for: Genomes-based phylogeny of the genus Xanthomonas
Source: BMC Microbiol. 2012 Mar 23;12:43. doi: 10.1186/1471-2180-12-43 (PMC3359215; doi:10.1186/1471-2180-12-43)
Supplement: Additional file 2 — Concatenated sequence alignment and partitions. ZIP file containing the input alignment in Phylip format (Suppl_file_2.phylip) and the coordinates of the partitions (Suppl_file_2.raxcoords) as employed for the ML phylogenetic analysis in RAxML. Unus automatically generated these files. [file 1471-2180-12-43-S2.ZIP › Suppl_file_2.phylip.txt]

 17 1077719
Xcv8         ATGGCCTTCA GTAGTGGAAA CAGCGGTGGC CCGATGGCCG ACATCAACGT GACGCCCCTC 
XamC         ---------- ---------- ---------- ---ATGGCCG ACATCAACGT GACGCCCCTG 
Xac3         ATGGCCTTCA GTAGTGGAAA CAGCGGTGGC CCGATGGCCG ACATCAACGT GACGCCCCTC 
Xfa1         ATGGCCTTCA GTAGTGGAAA CAGCGGTGGC CCGATGGCCG ACATCAACGT GACGCCCCTC 
Xfa0         ATGGCCTTCA GTAGTGGAAA CAGCGGTGGC CCGATGGCCG ACATCAACGT GACGCCCCTC 
XccA         ATGGCCTTCA GTAGTGGAAA CAGCGGCGGC CCGATGGCCG ACATCAATGT GACGCCCCTC 
XccB         ATGGCCTTCA GTAGTGGAAA CAGCGGCGGC CCGATGGCCG ACATCAATGT GACGCCCCTC 
Xcc8         ATGGCCTTCA GTAGTGGAAA CAGCGGCGGC CCGATGGCCG ACATCAATGT GACGCCCCTC 
Xca7         ATGGCCTTCA GTAGTGGAAA CAGCGGCGGC CCGATGGCCG ACATCAATGT GACGCCCCTC 
XvvN         ATGGCCTTCA GTAGTGGAAA CAGCGGTGGC CCGATGGCCG ACATCAATGT GACGCCCCTG 
XvmN         ATGGCCTTCA GTAGTGGAAA CAGCGGTGGC CCGATGGCCG ACATCAATGT GACGCCCCTG 
Xvm0         ATGGCCTTCA GTAGTGGAAA CAGCGGTGGC CCGATGGCCG ACATCAATGT GACGCCCCTG 
XooK         ATGGCCTTCA GTAGTGGAAA CAGCGGTGGC CCGATGGCCG ACATCAATGT GACGCCCCTC 
XooM         ATGGCCTTCA GTAGTGGAAA CAGCGGTGGC CCGATGGCCG ACATCAATGT GACGCCCCTC 
XooP         ---------- ---------- ---------- ---ATGGCCG ACATCAATGT GACGCCCCTC 
XocB         ATGGCCTTCA GTAGTGGAAA CAGCGGTGGC CCGATGGCCG ACATCAATGT GACGCCCCTC 
XalG         ATGGCTTTCA GTAGTGGTAA CAGCGGCGGC CCCATGGCCG ACATCAACGT CACGCCCCTC 

             GTGGACGTCA TGCTGGTGCT GCTGATCATC TTCATCATTA CGGCACCGCT GATGTCCCAT 
             GTGGACGTCA TGCTGGTGCT GCTGATCATC TTCATCATTA CGGCACCGCT GATGTCCCAT 
             GTGGACGTGA TGTTGGTGCT GCTGATCATC TTCATCATTA CGGCACCGCT GATGTCCCAT 
             GTGGACGTCA TGCTGGTGCT GCTGATCATC TTCATCATTA CGGCACCGCT GATGTCCCAT 
             GTGGACGTCA TGCTGGTGCT GCTGATCATC TTCATCATTA CGGCACCGCT GATGTCCCAT 
             GTGGACGTCA TGTTGGTGCT GCTGATCATC TTCATCATTA CGGCACCGCT GATGTCCCAC 
             GTGGACGTCA TGTTGGTGCT GCTGATCATC TTCATCATTA CGGCACCGCT GATGTCCCAC 
             GTGGACGTCA TGTTGGTGCT GCTGATCATC TTCATCATTA CGGCACCGCT GATGTCCCAC 
             GTGGACGTCA TGTTGGTGCT GCTGATCATC TTCATCATTA CGGCACCGCT GATGTCCCAC 
             GTGGACGTCA TGCTGGTGCT GCTGATCATC TTCATCATTA CGGCGCCGCT GATGTCCCAT 
             GTGGACGTCA TGCTGGTGCT GCTGATCATC TTCATCATTA CGGCGCCGCT GATGTCCCAT 
             GTGGACGTCA TGCTGGTGCT GCTGATCATC TTCATCATTA CGGCGCCGCT GATGTCCCAT 
             GTGGACGTCA TGCTGGTGCT GCTGATCATC TTCATCATTA CGGCGCCGCT GATGTCCCAT 
             GTGGACGTGA TGCTGGTGCT GCTGATCATC TTCATCATTA CGGCGCCGCT GATGTCCCAT 
             GTGGACGTCA TGCTGGTGCT GCTGATCATC TTCATCATTA CGGCGCCGCT GATGTCCCAT 
             GTGGACGTCA TGCTGGTGCT GCTGATCATC TTCATCATTA CGGCGCCGCT GATGTCCCAT 
             GTGGACGTGA TGCTGGTGCT GCTGATCATC TTCATCATCA CGGCACCGCT GATGTCCCAC 

             AAGGTCAAGG TGGAGCTGCC AGAGGCCAAC TTGATCCAGA A---GGAAGA TGCGGAGAAA 
             AAGGTCAAGG TGGAGCTGCC AGAGGCCAAC TTGATTCAGA A---GGAAGA TGCGGAGAAA 
             AAGGTCAAGG TGGAGCTGCC AGAGGCCAAC TTGATCCAGA A---GGAAGA TGCGGAGAAA 
             AAGGTCAAGG TGGAGCTGCC AGAGGCCAAC TTGATCCAGA A---GGAAGA TGCGGAGAAA 
             AAGGTCAAGG TGGAGCTGCC AGAGGCCAAC TTGATCCAGA A---GGAAGA TGCGGAGAAA 
             AAGGTCAAGG TGGAGCTGCC AGAGGCCAAC TTGATCCAGA A---GGAAGA TGCGGAGAAG 
             AAGGTCAAGG TGGAGCTGCC AGAGGCCAAC TTGATCCAGA A---GGAAGA TGCGGAGAAG 
             AAGGTCAAGG TGGAGCTGCC AGAGGCCAAC TTGATCCAGA A---GGAAGA TGCGGAGAAG 
             AAGGTCAAGG TGGAGCTGCC AGAGGCCAAC TTGATCCAGA A---GGAAGA TGCGGAGAAG 
             AAGGTCAAGG TGGAGCTGCC ACAGGCCAAC TTGATCCAGA A---GGAAGA TGCGGAGAAA 
             AAGGTCAAGG TGGAGCTGCC ACAGGCCAAC TTGATCCAGA A---GGAAGA TGCGGAGAAA 
             AAGGTCAAGG TGGAGCTGCC ACAGGCCAAC TTGATCCAGA A---GGAAGA TGCGGAGAAA 
             AAGGTCAAGG TGGAGCTGCC GCAGGCCAAC TTGATCCAGA A---GGAAGA TGCGGAGAAA 
             AAGGTCAAGG TGGAGCTGCC GCAGGCCAAC TTGATCCAGA A---GGAAGA TGCGGAGAAA 
             AAGGTCAAGG TGGAGCTGCC ACAGGCCAAC TTGATCCAGA A---GGAAGA TGCGGAGAAA 
             AAGGTCAAGG TGGAGCTGCC ACAGGCCAAC TTGATCCAGA A---GGAAGA TGCGGAGAAA 
             AAGGTCAAGG TGGAACTGCC CAAAGCCAAC TTGAACCAGG ATCCGGACAA GGACGACAAA 

             CGCGCCGCGC CGATCACTCT GGCCGTCAAG GAAGATGGGT CGCTGTACTG GAACGACGAG 
             CGCGCCGCGC CGATCACTCT GGCCGTCAAG GAAGATGGGT CGCTGTACTG GAACGACGAG 
             CGTGCCGCGC CGATCACTCT GGCCGTCAAG GAAGATGGGT CGCTGTACTG GAACGACGAG 
             CGCGCCGCGC CGATCACTCT GGCCGTCAAG GAAGATGGGT CGCTGTACTG GAACGACGAG 
             CGCGCCGCGC CGATCACTCT GGCCGTCAAG GAAGATGGGT CGCTGTACTG GAACGACGAG 
             CGCGCCGCAC CGATCACCCT GGCCGTCAAG GAAGACGGGT CGCTGTACTG GAACGACGAG 
             CGCGCCGCAC CGATCACCCT GGCCGTCAAG GAAGACGGGT CGCTGTACTG GAACGACGAG 
             CGCGCCGCAC CGATCACCCT GGCCGTCAAG GAAGACGGGT CGCTGTACTG GAACGACGAG 
             CGCGCCGCAC CGATCACCCT GGCCGTCAAG GAAGACGGGT CGCTGTACTG GAACGACGAG 
             CGCGCCGCGC CGATCACTCT GGCCGTCAAG GAAGATGGGT CGCTGTACTG GAACGACGAG 
             CGCGCCGCGC CGATCACTCT GGCCGTCAAG GAAGATGGGT CGCTGTACTG GAACGACGAG 
             CGCGCCGCGC CGATCACTCT GGCCGTCAAG GAAGATGGGT CGCTGTACTG GAACGACGAG 
             CGCGCCGCGC CGATCACTCT GGCCGTCAAG GAAGATGGGT CGCTGTACTG GAACGACGAG 
             CGCGCCGCGC CGATCACTCT GGCCGTCAAG GAAGATGGGT CGCTGTACTG GAACGACGAG 
             CGCGCCGCGC CGATCACTCT GGCCGTCAAG GAAGATGGGT CGCTGTACTG GAACGACGAG 
             CGCGCCGCGC CGATCACTCT GGCCGTCAAG GAAGATGGGT CGCTGTACTG GAACGACGAG 
             CGTCCGAATC CGATCACGGT GTCGGTCAAG GAAGACGGCT CGCTGTATTG GAACGACGAA 

             CCGATTTCCA AGGAAGCCCT GGAGTCGCGC CTGTCCACCG CCGCACAGCA GACCCCGCAG 
             CCGATCTCCA AGGAAGCCCT GGAGTCGCGC CTGTCCACCG CTGCACAGCA GACCCCGCAG 
             CCGATTTCCA AGGAAGCCCT GGAGTCGCGC CTGTCCACCG CCGCACAGCA GACCCCGCAG 
             CCGATTTCCA AGGAGGCCCT TGAGTCGCGC CTGTCCACCG CCGCACAGCA GACCCCGCAG 
             CCGATTTCCA AGGAAGCCCT GGAGTCGCGC CTGTCCACCG CCGCACAGCA GACCCCGCAG 
             CCGATCTCCA AGGAAGCCCT GGAGTCGCGC CTGTCCACCG CAGCACAGCA GACCCCGCAA 
             CCGATCTCCA AGGAAGCCCT GGAGTCGCGC CTGTCCACCG CAGCACAGCA GACCCCGCAA 
             CCGATCTCCA AGGAAGCCCT GGAGTCGCGC CTGTCCACCG CAGCACAGCA GACCCCGCAA 
             CCGATCTCCA AGGAAGCCCT GGAGTCGCGC CTGTCCACCG CAGCACAGCA GACCCCGCAA 
             CCGATTTCCA AGGAAGCCTT GGAGTCGCGC CTGTCCACCG CAGCACAGCA GACCCCGCAG 
             CCGATTTCCA AGGAAGCCTT GGAGTCGCGC CTGTCCACCG CAGCACAGCA GACCCCGCAG 
             CCGATTTCCA AGGAAGCCTT GGAGTCGCGC CTGTCCACCG CAGCACAGCA GACCCCGCAG 
             CCGATTTCCA AGGAAGCCTT GGAGTCGCGC CTGTCCACCG CAGCACAGCA GACCCCGCAG 
             CCGATTTCCA AGGAAGCCTT GGAGTCGCGC CTGTCCACCG CAGCACAGCA GACCCCGCAG 
             CCGATTTCCA AGGAAGCCTT GGAGTCGCGC CTGTCCACCG CAGCACAGCA GACCCCGCAG 
             CCGATTTCCA AGGAAGCCTT GGAGTCGCGC CTGTCCACCG CAGCGCAGCA GACCCCGCAG 
             CCGATCACCA AGGAAGCCTT GGAATCGCAC TTCTCCACTG CAGCCCAGCA GACTCCGCAG 

             CCGCCGCTCA ACCTGCGTGG CGACCGCACG ACCAAGATGC GTACGATCAA CGAGATCACC 
             CCGCCGCTCA ACCTGCGTGG CGACCGCACG ACCAAGATGC GTACGATCAA CGAGATCACC 
             CCGCCGCTCA ACCTGCGTGG CGACCGCACG ACCAAGATGC GTACGATCAA CGAGATCACC 
             CCGCCGCTCA ACCTGCGTGG CGACCGCACG ACCAAGATGC GTACGATCAA CGAGATCACC 
             CCGCCGCTCA ACCTGCGTGG CGACCGCACG ACCAAGATGC GTACGATCAA CGAGATCACC 
             CCGCCGCTCA ACTTGCGCGG CGACCGCACC ACCAAGATGC GTACGATCAA CGAGATCACC 
             CCGCCGCTCA ACTTGCGCGG CGACCGCACC ACCAAGATGC GTACGATCAA CGAGATCACC 
             CCGCCGCTCA ACTTGCGCGG CGACCGCACC ACCAAGATGC GTACGATCAA CGAGATCACC 
             CCGCCGCTCA ACTTGCGCGG CGACCGCACC ACCAAGATGC GTACGATCAA CGAGATCACC 
             CCGCCGCTCA ATTTGCGTGG CGACCGCACG ACCAAGATGC GTACGATCAA CGAGATCACC 
             CCGCCGCTCA ATTTGCGTGG CGACCGCACG ACCAAGATGC GTACGATCAA CGAGATCACC 
             CCGCCGCTCA ATTTGCGTGG CGACCGCACG ACCAAGATGC GTACGATCAA CGAGATCACC 
             CCGCCGCTCA ATTTGCGTGG CGACCGCACG ACCAAGATGC GTACGATCAA CGAGATCACC 
             CCGCCGCTCA ATTTGCGTGG CGACCGCACG ACCAAGATGC GTACGATCAA CGAGATCACC 
             CCGCCGCTCA ATTTGCGTGG CGACCGCACG ACCAAGATGC GTACGATCAA CGAGATCACC 
             CCGCCGCTCA ATTTGCGTGG CGACCGCACG ACCAAGATGC GTACGATCAA CGAGATCACC 
             CCGCCGCTCA ACCTGCGTGG CGACCGCACC ACCAAGATGC GCACGATCAA CGAGATCACC 

             AAGATCGCGC AGGGTCAGGG CATGCTGGAC GTCGGTTTCG TTGCAACCAA AGTGAAGGGG 
             AAGATCGCGC AGGGTCAGGG CATGCTGGAC GTCGGTTTCG TTGCAACCAA AGTGAAGGGG 
             AAGATCGCGC AGGGTCAGGG CATGCTGGAC GTCGGTTTCG TTGCAACCAA AGTGAAGGGG 
             AAGATCGCGC AGGGTCAGGG CATGCTGGAC GTCGGTTTCG TTGCAACCAA AGTGAAGGGG 
             AAGATCGCGC AGGGTCAGGG CATGCTGGAC GTCGGTTTCG TTGCAACCAA AGTGAAGGGG 
             AAGATCGCGC AGGGTCAGGG CATGTTGGAC GTCGGCTTCG TTGCAACCAA AGAGAAGGGG 
             AAGATCGCGC AGGGTCAGGG CATGTTGGAC GTCGGCTTCG TTGCAACCAA AGAGAAGGGG 
             AAGATCGCGC AGGGTCAGGG CATGTTGGAC GTCGGCTTCG TTGCAACCAA AGAGAAGGGG 
             AAGATCGCGC AGGGTCAGGG CATGTTGGAC GTCGGCTTCG TTGCAACCAA AGAGAAGGGG 
             AAGATCGCGC AGGGTCAGGG CATGCTGGAC GTCGGTTTCG TTGCAACCAA AGTGAAGGGG 
             AAGATCGCGC AGGGTCAGGG CATGCTGGAC GTCGGTTTCG TTGCAACCAA AGTGAAGGGG 
             AAGATCGCGC AGGGTCAGGG CATGCTGGAC GTCGGTTTCG TTGCAACCAA AGTGAAGGGG 
             AAGATCGCGC AGGGTCAGGG CATGCTGGAC GTCGGTTTCG TTGCAACCAA AGTGAAGGGG 
             AAGATCGCGC AGGGTCAGGG CATGCTGGAC GTCGGTTTCG TTGCAACCAA AGTGAAGGGG 
             AAGATCGCGC AGGGTCAGGG CATGCTGGAC GTCGGTTTCG TTGCAACCAA AGTGAAGGGG 
             AAGATCGCGC AGGGTCAGGG CATGCTGGAC GTCGGTTTCG TTGCAACCAA AGTGAAGGGG 
             AAGATCGCGC AGGGTCAGGG CATGCTGGAT GTCGGTTTCA TCGCGACCAA AGACAAGGGG 

             CAGTAAATGC GTTTTACACT GCAGCGCGAA GCCTTCCTCA AACCATTGGC ACAAGTGGTC 
             CAGTAAATGC GTTTTACACT GCAGCGCGAA GCCTTCCTCA AACCATTGGC ACAAGTGGTC 
             CAGTAAATGC GTTTTACACT GCAGCGCGAA GCCTTCCTCA AACCATTGGC ACAAGTGGTC 
             CAGTAAATGC GTTTTACACT GCAGCGCGAA GCCTTCCTCA AACCATTGGC ACAAGTGGTC 
             CAGTAAATGC GTTTTACACT GCAGCGCGAA GCCTTCCTCA AACCATTGGC ACAAGTGGTC 
             CAGTAAATGC GTTTCACACT GCAGCGCGAA GCCTTCCTCA AGCCGTTGGC CCAGGTGGTC 
             CAGTAAATGC GTTTCACACT GCAGCGCGAA GCCTTCCTCA AGCCGTTGGC CCAGGTGGTC 
             CAGTAAATGC GTTTCACACT GCAGCGCGAA GCCTTCCTCA AGCCGTTGGC CCAGGTGGTC 
             CAGTAAATGC GTTTCACACT GCAGCGCGAA GCCTTCCTCA AGCCGTTGGC CCAGGTGGTC 
             CAGTAAATGC GTTTTACACT GCAGCGCGAA GCCTTCCTCA AACCATTGGC CCAAGTGGTC 
             CAGTAAATGC GTTTTACACT GCAGCGCGAA GCCTTCCTCA AACCATTGGC CCAAGTGGTC 
             CAGTAAATGC GTTTTACACT GCAGCGCGAA GCCTTCCTCA AACCATTGGC CCAAGTGGTC 
             CAGTAAATGC GTTTTACACT GCAGCGCGAA GCCTTCCTCA AACCGTTGGC CCAAGTGGTC 
             CAGTAAATGC GTTTTACACT GCAGCGCGAA GCCTTCCTCA AACCGTTGGC CCAAGTGGTC 
             CAGTAAATGC GTTTTACACT GCAGCGCGAA GCCTTCCTCA AACCGTTGGC CCAAGTGGTC 
             CAGTAAATGC GTTTTACACT GCAGCGCGAA GCCTTCCTCA AACCGTTGGC CCAAGTGGTC 
             AACTGAATGC GTTTCACACT GCAGCGCGAA GCCTTCCTGA AGCCATTGGC GCAAGTCGTC 

             AATGTGGTCG AACGGCGTCA AACCCTGCCC GTCCTGGCTA ACCTGCTAGT TCAGGTCAAG 
             AATGTGGTCG AACGCCGTCA AACCCTGCCC GTCCTGGCCA ACTTGCTGGT ACAGGTCAAG 
             AATGTGGTCG AACGCCGTCA AACCCTGCCC GTCCTGGCCA ACTTGCTGGT ACAGGTCAAG 
             AATGTGGTCG AACGCCGTCA AACCCTGCCC GTCCTGGCCA ATTTGCTGGT GCAGGTCAAG 
             AATGTGGTCG AACGCCGTCA AACCCTGCCC GTCCTGGCCA ATTTGCTGGT GCAGGTCAAG 
             AATGTCGTCG AACGGCGTCA GACATTGCCG GTACTGGCGA ACTTGCTGGT GCAGGTGAAC 
             AATGTCGTCG AACGGCGTCA GACATTGCCG GTACTGGCGA ACTTGCTGGT GCAGGTGAAC 
             AATGTCGTCG AACGGCGTCA GACATTGCCG GTACTGGCGA ACTTGCTGGT GCAGGTGAAC 
             AATGTCGTCG AACGGCGTCA GACATTGCCG GTACTGGCGA ACTTGCTGGT GCAGGTGAAC 
             AATGTGGTCG AACGCCGTCA AACCCTGCCT GTTCTGGCCA ACTTGCTGGT GCAGGTCAAG 
             AATGTGGTCG AACGCCGTCA AACCCTGCCT GTTCTGGCCA ACTTGCTGGT GCAGGTCAAG 
             AATGTGGTCG AACGCCGTCA AACCCTGCCT GTTCTGGCCA ACTTGCTGGT GCAGGTCAAG 
             AATGTGGTCG AACGCCGTCA AACCCTGCCT GTTCTGGCCA ACTTGCTGGT GCAGGTCAAG 
             AATGTGGTCG AACGCCGTCA AACCCTGCCT GTTCTGGCCA ACTTGCTGGT GCAGGTCAAG 
             AATGTGGTCG AACGCCGTCA AACCCTGCCT GTTCTGGCCA ACTTGCTGGT GCAGGTCAAG 
             AATGTGGTCG AACGCCGTCA AACCCTGCCT GTTCTGGCCA ACTTGCTGGT GCAGGTCAAG 
             AATGTGGTCG AACGTCGTCA GACCTTACCG GTGCTGGCCA ATTTCCTGGT CCAGGTCCAC 

             GACGGACAGG TCTCGTTGAC CGGCACCGAC CTGGAAGTGG AAATGATCTC GCGCACGCTG 
             GATGGACAGG TGTCGTTGAC CGGCACCGAC CTGGAAGTGG AAATGATCTC GCGCACGCTG 
             GATGGACAGG TCTCGTTGAC CGGCACCGAC CTGGAAGTGG AAATGATCTC GCGCACGCTG 
             GATGGACAGG TGTCGTTGAC CGGCACCGAC CTGGAAGTGG AAATGATCTC GCGCACGCTG 
             GATGGACAGG TGTCGTTGAC CGGCACCGAC CTGGAAGTGG AAATGATCTC GCGCACGCTG 
             AACGGCCAGC TGTCGCTGAC GGGGACCGAC CTGGAAGTCG AAATGATCTC GCGCACCATG 
             AACGGCCAGC TGTCGCTGAC GGGGACCGAC CTGGAAGTCG AAATGATCTC GCGCACCATG 
             AACGGCCAGC TGTCGCTGAC GGGGACCGAC CTGGAAGTCG AAATGATCTC GCGCACCATG 
             AACGGCCAGC TGTCGCTGAC GGGGACCGAC CTGGAAGTCG AAATGATCTC GCGCACCATG 
             GACGGACAGG TGTCCTTGAC CGGTACCGAC CTGGAAGTGG AAATGATCTC GCGCACAATG 
             GACGGACAGG TGTCCTTGAC CGGTACCGAC CTGGAAGTGG AAATGATCTC GCGCACAATG 
             GACGGACAGG TGTCCTTGAC CGGTACCGAC CTGGAAGTGG AAATGATCTC GCGCACAATG 
             GACGGACAGG TCTCGTTGAC CGGCACGGAT CTGGAAGTCG AAATGATCGC GCGCACGATG 
             GACGGACAGG TCTCGTTGAC CGGCACGGAT CTGGAAGTCG AAATGATCGC GCGCACGATG 
             GACGGACAGG TCTCGTTGAC CGGCACGGAT CTGGAAGTCG AAATGATCGC GCGCACGATG 
             GACGGACAGG TCTCTTTGAC CGGCACAGAT CTGGAAGTCG AAATGATCTC GCGCACGATG 
             GGCGGTCAGC TTTCGTTGAC GGGTACCGAC CTGGAAGTGG AAATGGTTTC GCGCATCGCG 

             GTGGAGGACG CGCAGGACGG CGAAACCACG ATTCCGGCGC GCAAGCTGTT CGACATCCTG 
             GTGGAGGACG CGCAGGACGG CGAAACCACG ATTCCGGCGC GCAAGCTGTT CGACATCCTG 
             GTGGAGGACG CGCAGGACGG CGAAACCACG ATTCCGGCGC GCAAGCTGTT CGACATCCTG 
             GTGGAGGACG CGCAGGACGG CGAAACCACG ATTCCGGCGC GCAAGCTGTT CGACATCCTG 
             GTGGAGGACG CGCAGGACGG CGAAACCACA ATTCCGGCGC GCAAGCTGTT CGACATCCTG 
             GTCGAGGACG CCCAGGACGG CGAAACCACG ATCCCGGCGC GCAAGCTGTT CGACATCCTG 
             GTCGAGGACG CCCAGGACGG CGAAACCACG ATCCCGGCGC GCAAGCTGTT CGACATCCTG 
             GTCGAGGACG CCCAGGACGG CGAAACCACG ATCCCGGCGC GCAAGCTGTT CGACATCCTG 
             GTCGAGGACG CCCAGGACGG CGAAACCACG ATCCCCGCGC GCAAGCTGTT CGACATCCTG 
             GTGGAGGACG CGCAGGACGG CGAAACCACG ATTCCTGCCC GCAAGTTGTT CGACATCCTG 
             GTGGAGGACG CGCAGGACGG CGAAACCACG ATTCCTGCCC GCAAGTTGTT CGACATCCTG 
             GTGGAGGACG CGCAGGACGG CGAAACCACG ATTCCTGCCC GCAAGTTGTT CGACATCCTG 
             GCGGAGGACG TGCAAGACGG CGAAACCACC ATTCCCGCCC GCAAGCTATT CGACATCCTG 
             GCGGAGGACG TGCAAGACGG CGAAACCACC ATTCCCGCCC GCAAGCTATT CGACATCCTG 
             GCGGAGGACG TGCAAGACGG CGAAACCACC ATTCCCGCCC GCAAGCTATT CGACATCCTG 
             GTGGAGGACG CGCAGGACGG CGAAACCACC ATTCCTGCCC GCAAGCTATT CGACATCCTG 
             GTCGATGACG CCCAGGACGG TGAAACCACG ATTCCCGCGC GCAAACTTTT CGAAATCGTC 

             CGCGCCCTGC CCGACGGCAG CCGCGTCACC ATTTCGCAGA CCGGCGACAA GGTCACCGTG 
             CGCGCCCTGC CCGACGGCAG CCGCGTGACC ATTTCGCAGA CCGGCGACAA GGTCACCGTG 
             CGCGCCCTGC CCGACGGCAG CCGCGTCACC ATTTCGCAGA CCGGCGACAA GGTCACTGTG 
             CGCGCCCTGC CCGACGGCAG CCGCGTCACC ATTTCGCAGA CCGGCGACAA GGTCACCGTG 
             CGCGCCCTGC CCGACGGCAG CCGCGTCACC ATTTCGCAGA CCGGCGACAA GGTCACCGTG 
             CGGGCCCTGC CTGACGGCAG CCGCGTCACC GTCTCGCAGA CCGGAGACAA GGTTACGGTG 
             CGGGCCCTGC CTGACGGCAG CCGTGTCACC GTCTCGCAAA CCGGAGACAA GGTCACGGTG 
             CGGGCCCTGC CTGACGGCAG CCGCGTCACC GTCTCGCAGA CCGGAGACAA GGTTACGGTG 
             CGGGCCCTGC CTGACGGCAG CCGCGTCACC GTCTCGCAGA CCGGAGACAA GGTTACGGTG 
             CGCGCCCTGC CCGACGGCAG CCGCGTCACC ATTTCGCAGA CCGGCGACAA GGTCACCGTG 
             CGCGCCCTGC CCGACGGCAG CCGCGTCACC ATTTCGCAGA CCGGCGACAA GGTCACCGTG 
             CGCGCCCTGC CCGACGGCAG CCGCGTCACC ATTTCGCAGA CCGGCGACAA GGTCACCGTG 
             CGCGCCCTGC CGGACGGCAG CCGGGTCACC ATTTCGCAGA CCGGTGACAA GGTGACAGTT 
             CGCGCCCTGC CGGACGGCAG CCGGGTCACC ATTTCGCAGA CCGGTGACAA GGTGACAGTT 
             CGCGCCCTGC CGGACGGCAG CCGGGTCACC ATTTCGCAGA CCGGTGACAA GGTGACAGTT 
             CGCGCCCTGC CGGACGGCAG CCGGGTCACC ATTTCGCAGA CCGGTGACAA GGTGACCGTT 
             CGTGCTCTGC CAGACGGCAG CAAAGTGACT GTCTCCCTTT CGAACGATAA GATCACGGTG 

             CAGGCCGGGC GGAGCCGCTT CACCCTGGCG ACGTTGCCGT CCAACGACTT CCCGTCCGTG 
             CAGGCCGGGC GGAGCCGCTT CACCCTGGCG ACGTTGCCGT CCAACGACTT CCCGTCCGTG 
             CAAGCCGGGC GGAGCCGCTT CACCCTGGCG ACGTTGCCTT CCAACGATTT TCCGTCTGTG 
             CAGGCCGGGC GGAGCCGCTT CACCCTGGCG ACGTTGCCGT CCAACGACTT TCCGTCCGTG 
             CAGGCCGGGC GGAGCCGCTT CACCCTGGCG ACGTTGCCGT CCAACGACTT TCCATCCGTG 
             CAGGCCGGGC GCAGCCGCTT TACGCTCGCC ACGCTACCGG CCAACGACTT CCCGTCGGTG 
             CAGGCCGGGC GCAGCCGCTT TACGCTCGCC ACGCTACCGG CCAACGACTT CCCGTCGGTG 
             CAGGCCGGGC GCAGCCGCTT TACGCTCGCC ACGCTACCGG CCAACGACTT CCCGTCGGTG 
             CAGGCCGGGC GCAGCCGCTT TACGCTCGCC ACGCTACCGG CCAACGACTT CCCGTCGGTG 
             CAGGCCGGGC GTAGCCGCTT CACGCTGGCG ACGCTGCCGG CGAACGACTT CCCGTCCGTG 
             CAGGCCGGGC GTAGCCGCTT CACGCTGGCG ACGCTGCCGG CGAACGACTT CCCGTCCGTG 
             CAGGCCGGGC GTAGCCGCTT CACGCTGGCG ACGCTGCCGG CGAACGACTT CCCGTCCGTG 
             CAGGCCGGGC GTAGCCGTTT CACGCTGGCG ACGCTGCCTG CGAACGACTT CCCGTCCGTG 
             CAGGCCGGGC GTAGCCGTTT CACGCTGGCG ACGCTGCCTG CGAACGACTT CCCGTCCGTG 
             CAGGCCGGGC GTAGCCGTTT CACGCTGGCG ACGCTGCCTG CGAACGACTT CCCGTCCGTG 
             CAGGCCGGGC GTAGCCGTTT CACGCTGGTG ACGCTGCCGT CGAACGACTT CCCGTCCGTG 
             CAAACCGGAC GCAGCCGCTT TACCTTGGCG ACCCTCCCCG CCAATGATTT CCCGTCAGTG 

             GACGAGGTCG AGGCGACCGA GCGCGTCGTG GTGCCCGAAG CCGGGCTCAA GGAGCTGATC 
             GACGAAGTCG AGGCGACCGA GCGCGTCGTG GTGCCCGAAG CCGGGCTCAA GGAGCTGATC 
             GACGAAGTCG AAGCGACCGA ACGCGTCGTG GTGCCCGAAG CCGGGCTCAA GGAGCTGATC 
             GACGAAGTCG AAGCGACCGA GCGCGTCGTG GTGCCCGAAG CCGGTCTCAA GGAGCTGATC 
             GACGAAGTCG AAGCGACCGA GCGCGTCGTG GTGCCCGAAG CCGGTCTCAA GGAGCTGATC 
             GACGAAGTCG AGGCCACCGA GCGTGTGGCG GTGCCGGAAG CCGGGCTGAA GGAGCTGATG 
             GACGAAGTCG AGGCCACCGA GCGTGTGGCG GTGCCGGAAG CCGGGCTGAA GGAGCTGATG 
             GACGAAGTCG AGGCCACCGA GCGTGTGGCG GTGCCGGAAG CCGGGCTGAA GGAGCTGATG 
             GACGAAGTCG AGGCCACCGA GCGTGTGGCG GTGCCGGAAG CCGGGCTGAA GGAGCTGATG 
             GACGAAGTTG AAGCGACCGA GCGCGTGGTG GTGCCAGAGG CCGGGCTGAA AGAGCTGATC 
             GACGAAGTTG AAGCGACCGA GCGCGTGGTG GTGCCAGAGG CCGGGCTGAA AGAGCTGATC 
             GACGAAGTTG AAGCGACCGA GCGCGTGGTG GTGCCAGAGG CCGGGCTGAA AGAGCTGATC 
             GACGAAGTCG AGGCGACCGA GCGCGTGGTG GTGCCCGAGG CCGGGCTCAA AGAGCTGATC 
             GACGAAGTCG AGGCGACCGA GCGCGTGGTG GTGCCCGAGG CCGGGCTCAA AGAGCTGATC 
             GACGAAGTCG AGGCGACCGA GCGCGTGGTG GTGCCCGAGG CCGGGCTCAA AGAGCTGATC 
             GACGAAGTCG AGGCGACCGA GCGCGTGGTG GTGCCCGAGG CCGGGCTCAA AGAGCTGATC 
             GATGAAGTCG AAACCACCGA GCGCGTCGTG GTGCAGGAAG CTGCACTGAA GGAGTTGATC 

             GAGCGCACCG CGTTCGCCAT GGCCCAGCAG GACGTGCGCT ACTACCTCAA TGGCCTGTTG 
             GAGCGCACCG CGTTCGCCAT GGCCCAGCAG GACGTGCGCT ACTACCTCAA TGGCCTGTTG 
             GAGCGCACCG CGTTCGCCAT GGCCCAGCAG GACGTGCGCT ATTACCTCAA TGGCCTGTTG 
             GAGCGCACCG CGTTCGCCAT GGCCCAGCAG GACGTGCGCT ACTACCTCAA TGGCCTGTTG 
             GAGCGCACCG CGTTCGCCAT GGCCCAGCAG GACGTGCGCT ACTACCTCAA TGGCCTGTTG 
             GAGCGCACGG CGTTCGCGAT GGCCCAGCAG GACGTGCGTT ATTACCTCAA CGGCCTGCTG 
             GAGCGCACGG CGTTCGCCAT GGCCCAGCAG GACGTGCGTT ATTACCTCAA CGGCCTGCTG 
             GAGCGCACGG CGTTCGCGAT GGCCCAGCAG GACGTGCGTT ATTACCTCAA CGGCCTGCTG 
             GAGCGCACGG CGTTCGCGAT GGCCCAGCAG GACGTGCGTT ATTACCTCAA CGGCCTGCTG 
             GAACGCACCG CGTTTGCGAT GGCACAGCAA GACGTCCGGT ATTACCTCAA CGGTCTGTTG 
             GAACGCACCG CGTTTGCGAT GGCACAGCAA GACGTCCGGT ATTACCTCAA CGGTCTGTTG 
             GAACGCACCG CGTTTGCGAT GGCACAGCAA GACGTCCGGT ATTACCTCAA CGGTCTGTTG 
             GAACGCACGG CGTTTGCGAT GGCACAGCAG GATGTTCGCT ACTACCTCAA CGGCCTGCTG 
             GAACGCACGG CGTTTGCGAT GGCACAGCAG GATGTTCGCT ACTACCTCAA CGGCCTGCTG 
             GAACGCACGG CGTTTGCGAT GGCACAGCAG GATGTTCGCT ACTACCTCAA CGGCCTGCTG 
             GAACGCACGG CGTTTGCGAT GGCGCAGCAG GATGTTCGCT ACTACCTCAA CGGCCTGCTG 
             GAGCGGACCG CGTTCGCGAT GGCGCAACAG GATGTCCGTT ATTACCTCAA TGGCCTATTG 

             TTCGACCTGC GCGACGGCTT GCTGCGCTGC GTGGCTACCG ACGGTCATCG TCTGGCGCTG 
             TTCGACCTGC GCGACGGCTT GCTGCGCTGC GTGGCCACTG ACGGTCATCG TCTGGCGCTG 
             TTCGACCTGC GCGACGGCTT GCTGCGCTGC GTGGCTACCG ACGGCCATCG TCTGGCGCTA 
             TTCGACCTGC GCGACGGCTT GCTGCGCTGC GTGGCCACCG ACGGCCATCG TCTAGCGCTG 
             TTCGACCTGC GCGACGGCTT GCTGCGCTGC GTGGCCACCG ACGGCCATCG TCTGGCGCTG 
             TTCGACCTGC GCGATGGCCT GCTGCGCTGC GTGGCGACCG ATGGTCACCG CCTGGCGCTG 
             TTCGACCTGC GCGATGGCCT GCTGCGCTGC GTGGCCACCG ACGGCCACCG CCTGGCGCTG 
             TTCGACCTGC GCGATGGCCT GCTGCGCTGC GTGGCGACCG ATGGTCACCG CCTGGCGCTG 
             TTCGACCTGC GCGATGGCCT GCTGCGCTGT GTGGCGACCG ATGGTCACCG CCTGGCGCTG 
             TTCGACCTGC GCGACGGTTT GCTGCGCTGT GTGGCGACCG ACGGCCACCG TTTGGCCTTA 
             TTCGACCTGC GCGACGGTTT GCTGCGCTGT GTGGCGACCG ACGGCCACCG TTTGGCCTTA 
             TTCGACCTGC GCGACGGTTT GCTGCGCTGT GTGGCGACCG ACGGCCACCG TTTGGCCTTA 
             TTCGACCTGC GCGACGGTTT GCTGCGCTGC GTGGCCACCG ACGGCCACCG TTTGGCGCTA 
             TTCGACCTGC GCGACGGTTT GCTGCGCTGC GTGGCCACCG ACGGCCACCG TTTGGCGCTA 
             TTCGACCTGC GCGACGGTTT GCTGCGCTGC GTGGCCACCG ACGGCCACCG TTTGGCGCTA 
             TTCGACCTGC GCGACGGTTT GTTGCGCTGC GTGGCCACCG ACGGCCACCG TTTGGCGCTA 
             TTCGATCTGC ACGACAAGAC ATTGCGCTGC GTTGCCACCG ACGGTCATCG GTTGGCGTTG 

             TGCGAGATGG AGCTGGAGAA AGCCGGCGGC GCCAAGCGCC AGATCATCGT GCCGCGCAAG 
             TGCGAGATGG AATTGGAGAA AGCTGGTGGC GCCAAGCGCC AGATCATCGT GCCGCGCAAG 
             TGTGAGATGG AGCTGGAGAA AGCCGGTGGC GCCAAGCGCC AGATCATCGT GCCGCGCAAG 
             TGCGAGATAG AGTTAGAAAA AGCCGGTGGC GCCAAGCGTC AGATCATCGT GCCGCGCAAG 
             TGCGAGATGG AGTTAGAAAA CGCCGGTGGC GCCAAGCGTC AGATCATCGT GCCGCGCAAG 
             TGCGAGACCG AGCTGGAAAA GTCCGGTAGC GCGAAGCGCC AGATCATCGT GCCGCGTAAG 
             TGCGAGACCG AGCTGGAAAA GTCCGGTAGC GCGAAGCGCC AGATCATCGT GCCGCGCAAG 
             TGCGAGACCG AGCTGGAAAA GTCCGGTAGC GCGAAGCGCC AGATCATCGT GCCGCGTAAG 
             TGCGAGACCG AGCTGGAAAA GTCCGGTAGC GCGAAGCGCC AGATCATCGT GCCGCGTAAG 
             TGCGAGATGG AGCTGGAGAA GGCTGGCGGC GCCAAGCGTC AGATCATCGT GCCGCGTAAG 
             TGCGAGATGG AGCTGGAGAA GGCTGGCGGC GCCAAGCGTC AGATCATCGT GCCGCGTAAG 
             TGCGAGATGG AGCTGGAGAA GGCTGGCGGC GCCAAGCGTC AGATCATCGT GCCGCGTAAG 
             TGCGAGATGG AGCTTGAGAA TGCTGGCGGC GCCAAGCGTC AGATCATCGT GCCGCGTAAG 
             TGCGAGATGG AGCTTGAGAA TGCTGGCGGC GCCAAGCGTC AGATCATCGT GCCGCGTAAG 
             TGCGAGATGG AGCTTGAGAA TGCTGGCGGC GCCAAGCGTC AGATCATCGT GCCGCGTAAG 
             TGCGAGATGG AGCTGGAGAA TGCTGGCGGC GCCAAGCGTC AGATCATCGT GCCGCGTAAG 
             TGCGAGACAG AACTGGAAAA TGCTGGCGGC GCCAAGCGCC AGATCATCGT GCCGCGGAAA 

             GGCGTGACCG AGCTGCAGCG TCTGCTGGAA GGTGCCGATC GCGAGGTCGA GCTGGAAGTG 
             GGCGTGACCG AGCTGCAGCG CTTGCTGGAA GGTGCCGATC GCGAGGTCGA GCTGGAAGTC 
             GGCGTGACCG AGCTGCAGCG TTTGCTGGAA GGCGCCGATC GCGAGGTCGA GCTGGAAGTG 
             GGCGTGACCG AGTTGCAGCG TCTGCTGGAA GGTGCCGATC GCGAGGTCGA GCTGGAAGTG 
             GGCGTGACCG AGTTGCAGCG TCTGCTGGAA GGTGCCGATC GCGAGGTCGA GCTGGAAGTG 
             GGCGTCACCG AGCTGCTGCG CCTGCTGGAG GCGGCTGATC GCGATGTCGA GCTGGAGCTG 
             GGCGTGACCG AGCTGCTGCG CCTGCTGGAG GCGGCTGATC GCGATGTCGA GCTGGAGCTG 
             GGCGTCACCG AGCTGCTGCG CCTGCTGGAG GCGGCTGATC GCGATGTCGA GCTGGAGCTG 
             GGCGTGACCG AGCTGCTGCG CCTGCTGGAG GCGGCTGATC GCGATGTCGA GCTGGAGCTG 
             GGCGTGACCG AGCTGCAACG TTTACTGGAG GGCGCGGATC GGGAGGTCGA GCTGGAAGTT 
             GGCGTGACCG AGCTGCAACG TTTACTGGAA GGCGCGGATC GGGAGGTCGA GCTGGAAGTT 
             GGCGTGACCG AGCTGCAACG TTTACTGGAA GGCGCGGATC GGGAGGTCGA GCTGGAAGTT 
             GGCGTGACCG AGCTGCTGCG TTTGCTGGAA GGCGCAGACC GTGAGGTCGA ATTGGAAGTC 
             GGCGTGACCG AGCTGCTGCG TTTGCTGGAA GGCGCAGACC GTGAGGTCGA ATTGGAAGTC 
             GGCGTGACCG AGCTGCTGCG TTTGCTGGAA GGCGCAGACC GTGAGGTCGA ATTGGAAGTC 
             GGCGTGACCG AGCTGCAGCG TTTGCTGGAA GGCGCAGACC GTGAGGTCGA ATTGGAAGTC 
             GGCGTGACGG AGTTGCAACG GCTGTTGGAA GGCGGTGATC GCGAAGTGGA GCTGGAAGTT 

             GGACGTAGCC ATATCCGCGT CAAGCGCGGC GACGTGACCT TTACGTCGAA GCTGATCGAC 
             GGCCGCAGCC ATATCCGCGT CAAGCGCGGC GATGTGACCT TCACGTCGAA GCTCATCGAC 
             GGCCGCAGCC ATATCCGCGT CAAGCGCGGT GATGTGACCT TTACCTCGAA GCTGATCGAC 
             GGCCGCAGCC ACATCCGCGT CAAGCGTGGT GATGTGACGT TTACCTCGAA GCTGATCGAC 
             GGCCGCAGCC ACATCCGCGT CAAGCGTGGT GATGTGACGT TTACCTCGAA GCTGATCGAC 
             GGCCGTAGCC ATATCCGGGT CAAGCGCGGC GATGTCACCT TCACCTCGAA GCTGATCGAC 
             GGCCGTAGCC ATATCCGCGT CAAGCGCGGC GATGTCACCT TCACCTCGAA GCTGATCGAC 
             GGCCGTAGCC ATATCCGGGT CAAGCGCGGC GATGTCACCT TCACCTCGAA GCTGATCGAC 
             GGCCGTAGCC ATATCCGGGT CAAGCGCGGC GATGTCACCT TCACCTCGAA GCTGATCGAC 
             GGTCGTAGCC ATATCCGCGT CAAGCGTGGC GATGTGACCT TCACCTCCAA GCTAATCGAC 
             GGTCGTAGCC ATATCCGCGT CAAGCGTGGC GATGTGACCT TCACCTCCAA GCTAATCGAC 
             GGTCGTAGCC ATATCCGCGT CAAGCGTGGC GATGTGACCT TCACCTCCAA GCTAATCGAC 
             GGCCGTAGCC ATATCCGCGT CAAGCGTGGC GATGTAACCT TCACTTCCAA GCTGATCGAC 
             GGCCGTAGCC ATATCCGCGT CAAGCGTGGC GATGTGACCT TCACTTCCAA GCTGATCGAC 
             GGCCGTAGCC ATATCCGCGT CAAGCGTGGC GATGTAACCT TCACTTCCAA GCTGATCGAC 
             GGCCGTAGCC ATATCCGCGT CAAGCGTGGC GATGTGACCT TTACGTCCAA GCTGATCGAC 
             GGCCGGAGTC ATGTGCGGGT CAAGCGTAAC GATGTCACCT TCACCTCGAA GTTGATCGAT 

             GGCCGGTTCC CGGACTACGA GGCAGTGATT CCGATTGGTG CCGATCGTGA AGTCAAGGTG 
             GGGCGGTTCC CGGACTACGA GGCAGTGATT CCGATTGGCG CCGATCGCGA GGTCAAGGTG 
             GGGCGGTTCC CGGACTACGA GGCAGTGATT CCGATCGGCG CCGATCGCGA GGTCAAGGTG 
             GGGCGGTTCC CGGACTACGA GGCGGTGATT CCGATCGGCG CCGATCGCGA GGTCAAGGTG 
             GGGCGGTTCC CGGACTACGA GGCGGTGATT CCGATCGGCG CCGATCGCGA GGTCAAGGTG 
             GGCCGTTTTC CGGATTACGA GGCGGTGATA CCGATCGGCG CGGACCGTGA GGTCAAGGTG 
             GGCCGTTTTC CGGATTACGA GGCGGTGATA CCGATCGGCG CGGACCGTGA GGTCAAGGTG 
             GGCCGTTTTC CGGATTACGA GGCGGTGATA CCGATCGGCG CGGACCGTGA GGTCAAGGTG 
             GGCCGTTTTC CTGATTACGA GGCGGTGATA CCGATCGGCG CAGACAGTGA GGTCAAGGTG 
             GGCCGCTTCC CGGATTACGA GGCAGTGATT CCGATTGGTG CCGATCGTGA GGTCAAGGTG 
             GGCCGCTTCC CGGATTACGA GGCAGTGATT CCGATTGGTG CCGATCGTGA GGTCAAGGTG 
             GGCCGCTTCC CGGATTACGA GGCAGTGATT CCGATTGGTG CCGATCGTGA GGTCAAGGTG 
             GGCCGCTTCC CGGACTACGA GGCAGTGATT CCGATTGGCG CCGATCGCGA GGTCAAGGTT 
             GGCCGCTTCC CGGACTACGA GGCAGTGATT CCGATTGGCG CCGATCGCGA GGTCAAGGTT 
             GGCCGCTTCC CGGACTACGA GGCAGTGATT CCGATTGGCG CCGATCGCGA GGTCAAGGTT 
             GGCCGCTTCC CGGACTACGA GGCAGTGATG CCGATTGGCG CCGATCGCGA GGTCAAGGTG 
             GGTCGTTTCC CCGATTACGA AACGGTGATC CCCATCGGGG CCGACCGCGA GGTCAAACTG 

             GATCGTGAAG CGCTGCGCGC ATCGCTACAG CGTGCGGCCA TCCTGTCCAA CGAGAAGTAC 
             GATCGTGAAG CGCTGCGCGC GTCGCTGCAA CGTGCGGCCA TTCTGTCCAA CGAAAAGTAT 
             GATCGTGAAG CGCTGCGCGC GTCGCTACAG CGTGCGGCCA TCCTGTCCAA CGAGAAGTAC 
             GATCGTGAAG CGCTGCGCGC GTCGCTACAG CGTGCGGCCA TCCTGTCCAA CGAGAAGTAC 
             GATCGTGAAG CGCTGCGCGC GTCGCTACAG CGTGCGGCCA TCCTGTCCAA CGAGAAGTAC 
             GACCGCGAGG CGCTGCGTGC GTCACTGCAG CGTGCGGCGA TTCTGTCGAA CGAAAAGTAC 
             GACCGCGAGG CGCTGCGTGC GTCACTGCAG CGTGCGGCGA TTCTGTCGAA CGAAAAGTAC 
             GACCGCGAGG CGCTGCGTGC GTCACTGCAG CGTGCGGCGA TTCTGTCGAA CGAAAAGTAC 
             GACCGCGAGG CGCTGCGCGC GTCACTGCAG CGTGCGGCGA TTCTGTCGAA CGAAAAGTAC 
             GATCGCGAGG CGCTGCGTGC GTCTTTGCAG CGTGCGGCCA TTCTGTCCAA CGAAAAATAC 
             GATCGCGAGG CGCTGCGTGC GTCTTTGCAG CGTGCGGCCA TTCTGTCCAA CGAAAAATAC 
             GATCGCGAGG CGCTGCGTGC GTCTTTGCAG CGTGCGGCCA TTCTGTCCAA CGAAAAATAC 
             GATCGTGAGG CGCTGCGTGC GTCGCTTCAG CGCGCGGCCA TCCTGTCGAA CGAAAAGTAC 
             GATCGTGAGG CGCTGCGTGC GTCGCTTCAG CGCGCGGCCA TCCTGTCGAA CGAAAAGTAC 
             GATCGTGAGG CGCTGCGTGC GTCGCTTCAG CGCGCGGCCA TCCTGTCGAA CGAAAAGTAC 
             GATCGTGAGG CGCTGCGTGC GTCGCTGCAG CGTGCGGCCA TCCTGTCGAA CGAAAAGTAC 
             GATCGGGAAA TCCTGCGTGC AGCACTGCAA CGCGCGGCAA TCCTATCCAA TGAGAAGTAT 

             CGCGGCGTCC GTGTGGAAGT GTCGCCGGGT CAGCTGAAGA TCAGCGCGCA TAACCCCGAG 
             CGCGGTGTTC GGGTGGAAGT GTCGCCGGGT CAGTTGAAGA TCAGCGCGCA TAACCCCGAG 
             CGCGGTGTCC GTGTGGAAGT GTCGCCGGGT CAGCTGAAGA TCAGCGCGCA TAACCCCGAG 
             CGCGGTGTCC GTGTGGAAGT GTCGCCGGGT CAGCTGAAGA TCAGCGCGCA TAACCCCGAG 
             CGCGGTGTCC GTGTGGAAGT GTCTCCGGGT CAGCTGAAGA TCAGCGCGCA TAACCCCGAG 
             CGCGGCGTTC GCGTCGAAGT ATCGCCGGGC CAGCTGAAGA TCAGCGCGCA CAACCCGGAG 
             CGCGGCGTTC GCGTCGAAGT ATCGCCGGGC CAGCTGAAAA TCAGCGCGCA CAACCCGGAG 
             CGCGGCGTTC GCGTCGAAGT ATCGCCGGGC CAGCTGAAGA TCAGCGCGCA CAACCCGGAG 
             CGCGGCGTTC GCGTCGAAGT ATCGCCGGGC CAGCTGAAAA TCAGCGCGCA CAACCCGGAG 
             CGCGGTGTGC GTGTAGAAGT CTCGCCGGGT CAGCTGAAGA TCAGCGCGCA CAACCCCGAG 
             CGCGGTGTGC GTGTAGAAGT CTCGCCGGGT CAGCTGAAGA TCAGCGCGCA CAACCCCGAG 
             CGCGGTGTGC GTGTAGAAGT CTCGCCGGGT CAGCTGAAGA TCAGCGCGCA CAACCCCGAG 
             CGTGGCGTGC GCGTGGAAGT ATCGCCAGGC CAATTGAAGA TCAGTGCGCA CAACCCAGAG 
             CGTGGCGTGC GCGTGGAAGT ATCGCCAGGC CAATTGAAGA TCAGTGCGCA CAACCCAGAG 
             CGTGGCGTGC GCGTGGAAGT ATCGCCAGGC CAATTGAAGA TCAGTGCGCA CAACCCAGAG 
             CGTGGCGTGC GCGTGGAAGT ATCGCCAGGC CAATTGAAGA TCAGTGCGCA CAACCCCGAG 
             CGCGGTGTGC GCGTGGAAGT GTCCCCAGGA CAGTTGAAAA TCAGCGCACA TAACCCTGAG 

             CAGGAAGAGG CCCAGGAAGA GATCGAGGCC GATACCAAGG TCGACGACCT GGCTATCGGC 
             CAGGAAGAGG CGCAGGAAGA GATCGAGGCC GATACCAAGG TCGACGATCT GGCCATTGGC 
             CAGGAGGAGG CGCAGGAAGA GATCGAGGCC GATACCAAGG TCGACGATCT GGCCATTGGC 
             CAGGAGGAGG CGCAGGAAGA GATCGAGGCC GAGACCAAGG TCGACGACCT GGCCATTGGC 
             CAGGAAGAGG CGCAGGAAGA GATCGAGGCC GATACCAAGG TCGACGACCT GGCCATTGGC 
             CAGGAAGAAG CGCAGGAAGA GATCGAGGCC GATACCAAGG TCGATGATCT GGCCATCGGC 
             CAGGAAGAAG CGCAGGAAGA GATCGAGGCC GATACCAAGG TCGATGATCT GGCCATCGGC 
             CAGGAAGAAG CGCAGGAAGA GATCGAGGCC GATACCAAGG TCGATGATCT GGCCATCGGC 
             CAGGAAGAAG CGCAGGAAGA GATCGAGGCC GATACCAGGG TCGATGATCT GGCCATCGGC 
             CAGGAAGAAG CGCAGGAGGA GATTGAAGCC GATACTAAGG TCGACGACCT AGCGATTGGC 
             CAGGAAGAAG CGCAGGAGGA GATTGAAGCC GATACTAAGG TCGACGACCT AGCGATTGGC 
             CAGGAAGAAG CGCAGGAGGA GATTGAAGCC GATACTAAGG TCGACGACCT AGCGATTGGC 
             CAAGAAGAAG CGCAGGAAGA GATTGAGGCC GACACCAAGG TCGACGACCT GGCGATTGGC 
             CAAGAAGAAG CGCAGGAAGA GATTGAGGCC GACACCAAGG TCGACGACCT GGCGATTGGC 
             CAAGAAGAAG CGCAGGAAGA GATTGAGGCC GACACCAAGG TCGACGACCT GGCGATTGGC 
             CAAGAAGAAG CGCAGGAAGA GATTGAGGCC GACACCAAGG TCGACGATCT GGCCATTGGC 
             CAGGAGGAGG CACAGGAAGA AGTTGAAGCC GATACCAAAG TCAGCGATCT GGCGATTGGC 

             TTCAACGTCA ACTATTTGCT CGACGCGCTG TCGGCATTGC GCGATGAGCA CGTGGTGATC 
             TTCAACGTCA ACTATTTGCT CGACGCACTT TCGGCGTTGC GCGATGAGCA CGTGGTGATC 
             TTCAACGTCA ACTATTTGCT CGACGCGCTG TCGGCATTGC GCGATGAGCA CGTGGTGATC 
             TTCAACGTCA ACTATTTGCT CGACGCGCTC TCGGCATTGC GCGATGAACA CGTGGTGATC 
             TTCAACGTCA ACTATTTGCT CGACGCGCTC TCGGCACTGC GCGATGAACA TGTGGTGATC 
             TTCAACGTGA ACTATCTGCT GGATGCGCTC TCTGCACTGC GCGACGAGCA TGTGGTGATC 
             TTCAACGTGA ACTATCTGCT GGACGCGCTC TCTGCACTGC GCGACGAGCA TGTGGTGATC 
             TTCAACGTGA ACTATCTGCT GGATGCGCTC TCTGCACTGC GCGACGAGCA TGTGGTGATC 
             TTCAACGTGA ACTATCTGCT GGATGCGCTA TCTGCATTGC GCGACGAGCA TGTGGTGATC 
             TTCAACGTTA ATTACCTGCT CGACGCGCTA TCGGCTTTGC GCGATGAGCA CGTGGTCATC 
             TTCAACGTTA ATTACCTGCT CGACGCGCTA TCGGCTTTGC GCGATGAGCA CGTGGTCATC 
             TTCAACGTTA ATTACCTGCT CGACGCGCTA TCGGCTTTGC GCGATGAGCA CGTGGTCATC 
             TTCAACGTCA ACTATCTGCT CGATGCGTTG TCGGCATTGC GCGATGAGCA CGTGGTCATC 
             TTCAACGTCA ACTATCTGCT CGATGCGTTG TCGGCATTGC GCGATGAGCA CGTGGTCATC 
             TTCAACGTCA ACTATCTGCT CGATGCGTTG TCGGCATTGC GCGATGAGCA CGTGGTCATC 
             TTCAACGTCA ACTATTTGCT CGACGCGTTG TCGGCATTGC GCGATGAGCA CGTGGTCATC 
             TTCAATGTGA ACTATTTGCT GGATGCCCTG TCCGCGTTGC GGGAGGAGTT CGTGGTGATC 

             CAGCTGCGTG ATGCCAATTC GTCTGCATTG GTGCGTGAGG CCAGCAGCGA GAAGTCGCGC 
             CAGTTGCGTG ACGCCAACTC ATCCGCATTG GTGCGTGAGG CCAGCAGCGA AAAGTCGCGT 
             CAGCTGCGTG ATGCCAATTC GTCTGCATTG GTGCGTGAGG CCAGCAGCGA GAAGTCGCGT 
             CAGCTGCGTG ATGCCAATTC GTCTGCATTG GTACGTGAAG CCAGCAGCGA GAAGTCGCGT 
             CAGCTGCGTG ATGCCAATTC GTCTGCATTG GTGCGTGAGG CCAGCAGCGA GAAGTCGCGT 
             CAGCTGCGCG ATGCCAATTC GTCGGCGCTG GTGCGTGAGG CGAGCAGCGA GAAGTCCCGC 
             CAGCTGCGCG ATGCCAATTC GTCGGCGCTG GTGCGTGAGG CTAGCAGTGA GAAGTCCCGC 
             CAGCTGCGCG ATGCCAATTC GTCGGCGCTG GTGCGTGAGG CGAGCAGCGA GAAGTCCCGC 
             CAGCTGCGCG ACGCCAACTC GTCGGCGTTG GTGCGTGAAG CCAGCAGCGA GAAGTCCCGC 
             CAGCTGCGCG ACGCGAATTC GTCTGCGTTG GTGCGTGAGG CAAGCAGCGA GAAGTCCCGT 
             CAGCTGCGCG ACGCGAATTC GTCTGCGTTG GTGCGTGAGG CAAGCAGCGA GAAGTCCCGT 
             CAGCTGCGCG ACGCGAATTC GTCTGCGTTG GTGCGTGAGG CAAGCAGCGA GAAGTCCCGT 
             CAGCTGCGAG ACGCGAATTC GTCCGCGCTG GTGCGCGAGG CCAGCAGTGA GAAGTCCCGT 
             CAGCTGCGAG ACGCGAATTC GTCCGCGCTG GTGCGCGAGG CCAGCAGTGA GAAGTCCCGT 
             CAGCTGCGAG ACGCGAATTC GTCCGCGCTG GTGCGCGAGG CCAGCAGTGA GAAGTCCCGT 
             CAGCTGCGAG ACGCGAATTC GTCCGCGCTG GTGCGCGAGG CCAGTAGTGA GAAGTCACGT 
             CAACTGCGCG ATGCCAATTC CTCTGCATTG GTCCGTGAGG CCAGTAGTGC CCGATCACGC 

             CATGTGGTGA TGCCGTTGCG TCTCTAAATG CTGCAGGAAT TCTTTATCGC CGCCGCTGCA 
             CATGTGGTGA TGCCGTTGCG TCTCTGAATG CTGCAGGAAT TCTTTATCGC CGCCGCTGCA 
             CATGTGGTGA TGCCGTTGCG TCTCTGAATG CTGCAGGAAT TCTTTATCGC CGCCGCTGCA 
             CATGTGGTGA TGCCGTTGCG TCTCTGAATG CTGCAGGAAT TCTTTATCGC CGCCGCTGCA 
             CATGTGGTGA TGCCGTTGCG TCTCTGAATG CTGCAGGAAT TCTTTATCGC CGCCGCTGCA 
             CACGTCGTGA TGCCGTTGCG CCTCTGAATG CTGCAGGAAT TCGTTATCGC CGCCGCTGCA 
             CACGTCGTGA TGCCGTTGCG TCTCTGAATG CTGCAGGAAT TCGTTATCGC CGCCGCTGCA 
             CACGTCGTGA TGCCGTTGCG CCTCTGAATG CTGCAGGAAT TCGTTATCGC CGCCGCTGCA 
             CACGTCGTGA TGCCGTTGCG TCTCTGAATG CTGCAGGAAT TCGTTATCGC CGCCGCTGCA 
             CACGTGGTGA TGCCGCTGCG TCTGTAGATG CTGCAGGAAT TCTTTATCGC CGCCGCTGCA 
             CACGTGGTGA TGCCGCTGCG TCTGTAGATG CTGCAGGAAT TCTTTATCGC CGCCGCTGCA 
             CACGTGGTGA TGCCGCTGCG TCTGTAGATG CTGCAGGAAT TCTTTATCGC CGCCGCTGCA 
             CATGTGGTGA TGCCGCTGCG TCTCTGAATG CTGCAGGAAT TCTTTATCGC CGCCGCTGCA 
             CATGTGGTGA TGCCGCTGCG TCTCTGAATG CTGCAGGAAT TCTTTATCGC CGCCGCTGCA 
             CATGTGGTGA TGCCGCTGCG TCTCTGAATG CTGCAGGAAT TCTTTATCGC CGCCGCTGCA 
             CATGTGGTGA TGCCGCTGCG TCTCTGAATG CTGCAGGAAT TCTTTATCGC CGCCGCTGCA 
             CACGTGGTCA TGCCACTGCG TCTCTGAATG CTGCAGGAAA TTTTCATCGC CGCTGCTGCG 

             GGGGGCTCCA ATCCGTCGGC CGCTCTGTCG CAGATGGGCT TCGAGCACTT GATCACCGAA 
             GGGGGCTCCA ATCCGTCGGC CGCTCTGTCG CAGATGGGCT TCGAGCACTT GATCACCGAA 
             GGGGGCTCCA ATCCGTCGGC CGCTCTGTCG CAGATGGGCT TCGAGCACTT GATCACCGAA 
             GGGGGCTCCA ATCCGTCGGC CGCTCTGTCG CAGATGGGCT TCGAGCACTT GATCACTGAA 
             GGGGGCTCCA ATCCGTCGGC CGCTCTGTCG CAGATGGGCT TCGAGCACTT GATCACTGAA 
             GGGGGCTCCA ATCCGTCGGC CGCTCTTTCG CAGATGGGCT TTGAGCACCT GATCACCGAA 
             GGGGGCTCCA ATCCGTCGGC CGCTCTTTCG CAGATGGGCT TTGAGCACCT GATCACCGAA 
             GGGGGCTCCA ATCCGTCGGC CGCTCTTTCG CAGATGGGCT TTGAGCACCT GATCACCGAA 
             GGGGGCTCCA ATCCGTCGGC CGCTCTTTCG CAGATGGGCT TTGAGCACCT GATCACCGAG 
             GGGGGCTCCA ATCCGTCGGC CGCTCTGTCG CAGATGGGCT TCGAGCACTT GATCACCGAA 
             GGGGGCTCCA ATCCGTCGGC CGCTCTGTCG CAGATGGGCT TCGAGCACTT GATCACCGAA 
             GGGGGCTCCA ATCCGTCGGC CGCTCTGTCG CAGATGGGCT TCGAGCACTT GATCACCGAA 
             GGGGGCTCCA ATCCGTCGGC CGCTCTGTCG CAGATGGGCT TCGAGCACTT GATCACCGAA 
             GGGGGCTCCA ATCCGTCGGC CGCTCTGTCG CAGATGGGCT TCGAGCACTT GATCACCGAA 
             GGGGGCTCCA ATCCGTCGGC CGCTCTGTCG CAGATGGGCT TCGAGCACTT GATCACCGAA 
             GGGGGCTCCA ATCCGTCGGC CGCTCTGTCG CAGATGGGCT TCGAGCACTT GATCACCGAA 
             GGGGGCAACA ATGCATCGAA CGCCTTGTCG CAGATGGGCT TCGAGCACCT GATCACCGAA 

             ATGACCTCCA GCCCCGGCGA CTTCGCCGTG TCCTGGGTCG TGTTGATCAC CCTGATCGCC 
             ATGACTTCCA GCCCCGGCGA CTTCGCCGTG TCTTGGGTCG TGTTGATCAC CCTGATCGCC 
             ATGACTTCCA GCCCCGGCGA CTTCGCCGTG TCCTGGGTCG TGTTGATCAC CCTGATCGCC 
             ATGACCTCCA GCCCCGGCGA CTTCGCCGTG TCCTGGGTCG TGTTGATCAC CCTGATCGCC 
             ATGACCTCCA GCCCCGGCGA CTTCGCCGTG TCCTGGGTCG TGTTGATCAC CCTGATCGCC 
             ATGACCTCCA GCCCCGGCGA CTTCGCCGTG TCCTGGGTCG TTCTGATCAC CCTGATCGCC 
             ATGACCTCCA GCCCCGGCGA CTTCGCCGTG TCCTGGGTCG TTCTGATCAC CCTGATCGCC 
             ATGACCTCCA GCCCCGGCGA CTTCGCCGTG TCCTGGGTCG TTCTGATCAC CCTGATCGCC 
             ATGACCTCCA GCCCCGGCGA CTTCGCCGTG TCCTGGGTCG TTCTGATCAC CCTGATCGCC 
             ATGACCTCCA GCCCCGGCGA TTTCGCCGTG TCTTGGGTCG TGTTGATCAC CCTGATCGCC 
             ATGACCTCCA GCCCCGGCGA TTTCGCCGTG TCTTGGGTCG TGTTGATCAC CCTGATCGCC 
             ATGACCTCCA GCCCCGGCGA TTTCGCCGTG TCTTGGGTCG TGTTGATCAC CCTGATCGCC 
             ATGACCTCCA GCCCCGGCGA CTTCGCCGTG TCTTGGGTCG TGCTGATCAC CCTGATCTCC 
             ATGACCTCCA GCCCCGGCGA CTTCGCCGTG TCTTGGGTCG TGCTGATCAC CCTGATCTCC 
             ATGACCTCCA GCCCCGGCGA CTTCGCCGTG TCTTGGGTCG TGCTGATCAC CCTGATCTCC 
             ATGACCTCCA GCCCCGGCGA CTTCGCCGTG TCTTGGGTCG TGCTGATCAC CCTGATCTCC 
             ATGACTTCCA AGCCGGGTGA CTTCGCCGTC TCCTGGGTGG TGCTTGTCAC CCTGATCACC 

             ATGTCCGCTG CCTCCTGGTA CTGGACTGTC ATCAACATCT TCCGTGCCAC CCGCTTGAAG 
             ATGTCCGCTG CCTCTTGGTA CTGGACCGTC ATCAACATCT TCCGCGCCAC CCGCGTGAAG 
             ATGTCCGCTG CCTCCTGGTA CTGGACTGTC ATCAACATCT TCCGCGCCAC CCGCCTGAAG 
             ATGTCCGCTG CCTCCTGGTA CTGGACCGTC ATCAACATCT TCCGTGCCAC CCGCCTGAAG 
             ATGTCCGCTG CCTCCTGGTA CTGGACCGTC ATCAACATCT TCCGTGCCAC CCGCCTGAAG 
             ATGTCCGCTG CCTCCTGGTA CTGGACTGTC ATCAACATCT TCCGCGCCAC CCGTCTGAAA 
             ATGTCCGCTG CCTCCTGGTA CTGGACTGTC ATCAACATCT TCCGCGCCAC CCGTCTGAAG 
             ATGTCCGCTG CCTCCTGGTA CTGGACTGTC ATCAACATCT TCCGCGCCAC CCGTCTGAAA 
             ATGTCCGCTG CCTCCTGGTA CTGGACTGTC ATCAACATCT TCCGCGCCAC CCGTCTGAAG 
             ATGTCCGCTG CCTCCTGGTA CTGGACTGTC ATCAACATCT TCCGTGCCAC ACGTCTGAAG 
             ATGTCCGCTG CCTCCTGGTA CTGGACTGTC ATCAACATCT TCCGTGCCAC ACGTCTGAAG 
             ATGTCCGCTG CCTCCTGGTA CTGGACTGTC ATCAACATCT TCCGTGCCAC ACGTCTGAAG 
             ATGTCCGCTG CCTCCTGGTA CTGGACTGTC ATCAACATCT TCCGCGCCAC CCGTCTGAAG 
             ATGTCCGCTG CCTCCTGGTA CTGGACTGTC ATCAACATCT TCCGCGCCAC CCGTCTGAAG 
             ATGTCCGCTG CCTCCTGGTA CTGGACTGTC ATCAACATCT TCCGCGCCAC CCGTCTGAAG 
             ATGTCCGCTG CCTCCTGGTA CTGGACTGTC ATCAACATCT TCCGCGCCAC CCGTCTGAAG 
             ATGTCCGCTT CGTCCTGGTA CTGGACGGTC ATCAATATCT TCCGTGCCAC CCGGCTGAAG 

             AGCGCGGCTG ACCGCGTCAC CACCGCGTTC TGGGATGCCC CGAATGCACA GGACGCCATC 
             AGCGCGGCTG ACCGCGTCAC CACCGCGTTC TGGGACGCCC CGAATGCACA GGACGCCATC 
             AGCGCGGCTG ACCGCGTCAC CACCGCGTTC TGGGATGCCC CGAATGCACA GGACGCCATC 
             AGCGCGGCTG ACCGCGTCAC CACCGCGTTC TGGGATGCCC CGAATGCACA GGACGCCATC 
             AGCGCGGCTG ACCGCGTCAC CACCGCGTTC TGGGATGCCC CGCATGCACA GGACGCCATC 
             AGCGCGGCTG ACCGCGTCAC CACCGCGTTC TGGGATGCCC CGAATGCACA GGACGCCATC 
             AGCGCGGCTG ACCGCGTCAC CACCGCGTTC TGGGATGCCC CGAATGCACA GGACGCCATC 
             AGCGCGGCTG ACCGCGTCAC CACCGCGTTC TGGGATGCCC CGAATGCACA GGACGCCATC 
             AGCGCGGCTG ACCGCGTCAC CACCGCGTTC TGGGATGCCC CGAATGCACA GGACGCCATC 
             AGCGCGGCTG ACCGCGTCAC CACCGCGTTC TGGGATGCCC CGAATGCACA GGACGCCATC 
             AGCGCGGCTG ACCGCGTCAC CACCGCGTTC TGGGATGCCC CGAATGCACA GGACGCCATC 
             AGCGCGGCTG ACCGCGTCAC CACCGCGTTC TGGGATGCCC CGAATGCACA GGACGCCATC 
             GGCGCGGCTG ACCGCGTCAC TACCGCGTTC TGGGATGCCC CAAATGCACA GGACGCCATC 
             GGCGCGGCTG ACCGCGTCAC TACCGCGTTC TGGGATGCCC CAAATGCACA GGACGCCATC 
             GGCGCGGCTG ACCGCGTCAC TACCGCGTTC TGGGATGCCC CAAATGCACA GGACGCCATC 
             AGTGCGGCTG ACCGCGTCAC TACCGCGTTC TGGGATGCCC CAAATGCACA GGACGCCATC 
             AGTCAGGCCG ACCGTGTTAC CAGCCTGTTC TGGGACACGC CGAATGCACA GGACGCCATC 

             CGCGCCATGG AAGAACAGCC GGCTTCCGAG CCGTTCTCGA AGATCGCGCT GGACGCCGCC 
             CGCGCCATGG AAGAGCAGCC GGCTTCCGAG CCGTTCTCGA AGATCGCACT GGACGCTGCC 
             CGCGCCATGG AAGAACAGCC GGCTTCCGAG CCGTTCTCCA AGATCGCACT GGACGCAGCC 
             CGCGCCATGG AAGAACAGCC GGCTTCCGAG CCGTTCTCGA AGATCGCGCT GGACGCCGCC 
             CGCGCCATGG AAGAACAGCC GGCTTCCGAG CCGTTCTCGA AGATCGCGCT GGACGCCGCC 
             CGCGCTATGG AAGAGCAGCC GGCTTCCGAG CCGTTCTCCA AGATCGCACT GGATGCAGCC 
             CGCGCCATGG AAGAGCAGCC GGCTTCCGAG CCGTTCTCCA AGATCGCACT GGATGCAGCC 
             CGCGCTATGG AAGAGCAGCC GGCTTCCGAG CCGTTCTCCA AGATCGCACT GGATGCAGCC 
             CGCGCCATGG AAGAGCAGCC GGCTTCCGAG CCGTTCTCCA AGATCGCACT GGATGCAGCC 
             CGCGCGATGG AAGAACAGCC GGCTTCCGAG CCGTTCTCCA AGATCGCACT AGACGCAGCC 
             CGCGCGATGG AAGAACAGCC GGCTTCCGAG CCGTTCTCCA AGATCGCACT AGACGCAGCC 
             CGCGCGATGG AAGAACAGCC GGCTTCCGAG CCGTTCTCCA AGATCGCACT AGACGCAGCC 
             CGCGCCATGG AAGAGCAGCC GGCTTCCGAG CCGTTTTCCA AGATCGCGCT GGACGCAGCC 
             CGCGCCATGG AAGAGCAGCC GGCTTCCGAG CCGTTTTCCA AGATCGCGCT GGACGCAGCC 
             CGCGCCATGG AAGAGCAGCC GGCTTCCGAG CCGTTTTCCA AGATCGCGCT GGACGCAGCC 
             CGCGCCATGG AAGAGCAGCC GGCTTCCGAG CCGTTTTCCA AGATCGCGCT GGACGCAGCC 
             CGTGCGATGG AAGAGCAACC GGCCAGCGAG CCGTTCTCGA AGATCGCACT GGATGCCGCC 

             CAGGCTGCTG CGCACCACCA GCGTGCCGAA GGCAGCACCG GTGGCCTGGG CGAGAGCCTG 
             CAGGCGGCTG CGCACCACCA GCGTGCCGAA GGCAGCACCG GTGGCCTGGG CGAGAGCCTG 
             CAGGCTGCTG CGCACCACCA GCGCGCCGAA GGCAGCACCG GTGGCCTGGG CGAGAGCCTG 
             CAGGCTGCTG CGCACCACCA GCGTGCCGAA GGCAGCACCG GTGGCCTGGG CGAGAGCCTG 
             CAGGCTGCTG CGCACCACCA GCGTGCCGAA GGCAGCACCG GTGGCCTGGG CGAGAGCCTG 
             CAGGCTGCTG CGCACCACCA GCGTGCCGAA GGCAGCACCG GCGGTATGGG CGAGAGCCTG 
             CAGGCTGCTG CGCACCACCA GCGTGCCGAA GGCAGCACCG GCGGTATGGG CGAGAGCCTG 
             CAGGCTGCTG CGCACCACCA GCGTGCCGAA GGCAGCACCG GCGGTATGGG CGAGAGCCTG 
             CAGGCTGCTG CGCACCACCA GCGTGCCGAA GGCAGCACCG GCGGTATGGG CGAGAGCCTG 
             CAGGCTGCTG CTCACCACCA GCGCGCCGAA GGCAGCACCG GTGGCCTGGG CGAGAGCCTG 
             CAGGCTGCTG CTCACCACCA GCGCGCCGAA GGCAGCACCG GTGGCCTGGG CGAGAGCCTG 
             CAGGCTGCTG CTCACCACCA GCGCGCCGAA GGCAGCACCG GTGGCCTGGG CGAGAGCCTG 
             CAGGCTGCTG CGCACCACCA GCGCGCCGAA GGCAGCACCG GTGGCCTGGG CGAGAGCCTG 
             CAGGCTGCTG CGCACCACCA GCGCGCCGAA GGCAGCACCG GTGGCCTGGG CGAGAGCCTG 
             CAGGCTGCTG CGCACCACCA GCGCGCCGAA GGCAGCACCG GTGGCCTGGG CGAGAGCCTG 
             CAGGCTGCTG CGCACCACCA GCGCGCCGAA GGCAGCACCG GTGGCCTGGG CGAGAGCCTG 
             CAGGCCGCTG CGCACCACCA GCGTTCGGAA GGCACCGGTG CCGGTTTGGG TGAGACCCTG 

             AGCCGTTCGG AGTTCGTCGA CCGCGCCCTG CGTCAGGCCG TGACCCGCGA AAGCACCAAG 
             AGCCGTTCGG AGTTCGTCGA CCGCGCCCTG CGTCAGGCCG TGACCCGCGA AAGCACCAAG 
             AGCCGTTCGG AGTTCGTCGA CCGCGCCCTG CGTCAGGCCG TGACCCGCGA AAGCACCAAG 
             AGCCGTTCGG AGTTCGTCGA CCGCGCCCTG CGTCAGGCCG TGACCCGCGA AAGCACCAAG 
             AGCCGTTCGG AGTTCGTCGA CCGCGCCCTG CGTCAGGCCG TAACCCGCGA AAGCACCAAG 
             AGCCGTTCGG AGTTCGTCGA CCGCGCTCTG CGTCAGGCCG TGACCCGCGA AAGCACCAAG 
             AGCCGTTCGG AGTTCGTCGA CCGCGCTCTG CGTCAGGCCG TGACCCGCGA AAGCACCAAG 
             AGCCGTTCGG AGTTCGTCGA CCGCGCTCTG CGTCAGGCCG TGACCCGCGA AAGCACCAAG 
             AGCCGTTCGG AGTTCGTCGA CCGCGCTCTG CGTCAGGCCG TGACCCGCGA AAGCACCAAG 
             AGCCGTTCGG AGTTCGTCGA CCGCGCCCTG CGTCAGGCCG TGACCCGCGA AAGCACCAAG 
             AGCCGTTCGG AGTTCGTCGA CCGCGCCCTG CGTCAGGCCG TGACCCGCGA AAGCACCAAG 
             AGCCGTTCGG AGTTCGTCGA CCGCGCCCTG CGTCAGGCCG TGACCCGCGA AAGCACCAAG 
             AGCCGTTCGG AGTTCGTCGA CCGCGCTTTG CGCCAGGCCG TGACCCGCGA AAGCACCAAG 
             AGCCGTTCGG AGTTCGTCGA CCGCGCTCTG CGCCAGGCCG TGACCCGCGA AAGCACCAAG 
             AGCCGTTCGG AGTTCGTCGA CCGCGCTTTG CGCCAGGCCG TGACCCGCGA AAGCACCAAG 
             AGCCGTTCGG AGTTCGTCGA CCGCGCTCTG CGTCAGGCCG TGACCCGCGA AAGCACCAAG 
             AGCCGTTCGG AATTCGTCGA CCGCGCCCTG CGTCAGGCGG TGACCCGCGA AAGCACCAAG 

             CTGCAGTCGG GCATGACCCT GCTGGCCACC GTCGGTGCGA CCGCACCGTT CGTCGGTCTG 
             CTGCAGTCGG GCATGACCCT GCTGGCCACC GTCGGTGCGA CCGCGCCGTT CGTCGGTCTG 
             CTGCAGTCGG GCATGACCTT GCTGGCCACC GTCGGTGCGA CCGCGCCGTT CGTCGGTCTG 
             CTGCAGTCGG GCATGACCCT GCTGGCCACC GTCGGTGCGA CCGCACCGTT CGTCGGTCTG 
             CTGCAGTCGG GCATGACCCT GCTGGCCACC GTCGGTGCGA CCGCACCGTT CGTCGGTCTG 
             CTGCAGTCGG GCATGACCCT GCTGGCGACC GTCGGTGCAA CCGCGCCGTT CGTCGGTCTG 
             CTGCAGTCGG GCATGACCCT GCTGGCGACC GTCGGTGCAA CCGCGCCGTT CGTCGGTCTG 
             CTGCAGTCGG GCATGACCCT GCTGGCGACC GTCGGTGCAA CCGCGCCGTT CGTCGGTCTG 
             CTGCAGTCGG GCATGACCCT GCTGGCGACC GTCGGTGCAA CCGCGCCGTT CGTCGGTCTG 
             CTGCAGTCGG GCATGACCCT GCTGGCCACC GTCGGTGCGA CCGCACCGTT CGTCGGTCTG 
             CTGCAGTCGG GCATGACCCT GCTGGCCACC GTCGGTGCGA CCGCACCGTT CGTCGGTCTG 
             CTGCAGTCGG GCATGACCCT GCTGGCCACC GTCGGTGCGA CCGCACCGTT CGTCGGTCTG 
             CTGCAGTCGG GCATGACCCT GCTGGCGACC GTCGGTGCAA CCGCGCCGTT CGTTGGTCTG 
             TTGCAGTCGG GCATGACCCT GCTGGCGACC GTCGGTGCAA CCGCGCCGTT CGTTGGTCTG 
             CTGCAGTCGG GCATGACCCT GCTGGCGACC GTCGGTGCAA CCGCGCCGTT CGTTGGTCTG 
             CTGCAGTCGG GCATGACCCT GCTGGCCACC GTCGGTGCGA CCTCACCGTT CGTCGGTCTG 
             CTGCAGTCGG GCATGACCCT GCTGGCCACG GTCGGTGCGT GCGCGCCGTT CGTCGGTCTG 

             CTCGGTACCG TGTGGGGCAT CTACGGCGCG CTGATCAAGA TCGGTGCAAC CGGTTCGGCC 
             CTCGGTACCG TGTGGGGCAT CTACGGCGCG CTGATCAAGA TCGGTGCAAC CGGTTCGGCC 
             CTCGGCACCG TGTGGGGCAT CTACGGCGCG CTGATCAAGA TCGGTGCAAC CGGTTCGGCC 
             CTCGGTACCG TGTGGGGCAT CTACGGCGCG CTGATCAAGA TCGGTGCAAC CGGTTCGGCC 
             CTCGGTACCG TGTGGGGCAT CTACGGCGCG CTGATCAAGA TCGGTGCAAC CGGTTCGGCC 
             CTCGGTACCG TGTGGGGCAT CTACGGCGCG CTGATCAAGA TCGGTGCAAC CGGTTCGGCC 
             CTCGGTACCG TGTGGGGCAT CTACGGCGCG CTGATCAAGA TCGGTGCAAC CGGTTCGGCC 
             CTCGGTACCG TGTGGGGCAT CTACGGCGCG CTGATCAAGA TCGGTGCAAC CGGTTCGGCC 
             CTCGGTACCG TGTGGGGCAT CTACGGCGCG CTGATCAAGA TCGGTGCAAC CGGTTCGGCC 
             CTCGGTACCG TGTGGGGCAT CTACGGCGCG CTGATCAAAA TCGGTGCAAC CGGTTCGGCC 
             CTCGGTACCG TGTGGGGCAT CTACGGCGCG CTGATCAAAA TCGGTGCAAC CGGTTCGGCC 
             CTCGGTACCG TGTGGGGCAT CTACGGCGCG CTGATCAAAA TCGGTGCAAC CGGTTCGGCC 
             CTCGGTACCG TGTGGGGCAT CTACGGTGCG CTGATCAAGA TCGGTGCAAC CGGTTCGGCC 
             CTCGGTACCG TGTGGGGCAT CTACGGTGCG CTGATCAAGA TCGGTGCCAC CGGTTCGGCC 
             CTCGGTACCG TGTGGGGCAT CTACGGTGCG CTGATCAAGA TCGGTGCAAC CGGTTCGGCC 
             CTCGGTACCG TGTGGGGCAT CTACGGCGCG CTGATCAAGA TCGGTGCCAC CGGTTCGGCC 
             TTGGGCACGG TGTGGGGTAT TTACGGCGCG TTGATCAAGA TCGGTGCCAC CGGCTCTGCC 

             TCCATCGACG CCGTTGCCGG TCCGGTGGGT GAAGCGCTGA TCATGACCGC GATCGGCCTG 
             TCCATCGACG CCGTTGCCGG CCCGGTGGGT GAAGCGCTGA TCATGACCGC GATCGGCCTG 
             TCCATCGACG CCGTTGCCGG CCCGGTGGGT GAAGCGCTGA TCATGACCGC GATCGGCCTG 
             TCCATCGACG CCGTTGCCGG CCCGGTGGGT GAAGCGCTGA TCATGACCGC GATCGGCCTG 
             TCCATCGACG CCGTTGCCGG CCCGGTGGGT GAAGCGCTGA TCATGACCGC GATCGGCCTG 
             TCCATCGACG CCGTTGCCGG CCCGGTGGGT GAAGCGCTGA TCATGACCGC GATCGGTCTG 
             TCCATCGACG CCGTTGCCGG CCCGGTGGGT GAAGCGCTGA TCATGACCGC GATCGGTCTG 
             TCCATCGACG CCGTTGCCGG CCCGGTGGGT GAAGCGCTGA TCATGACCGC GATCGGTCTG 
             TCCATCGACG CCGTTGCCGG CCCGGTGGGT GAAGCGCTGA TCATGACCGC GATCGGTCTG 
             TCCATCGACG CCGTTGCCGG CCCGGTGGGT GAAGCGCTGA TCATGACCGC GATCGGTCTG 
             TCCATCGACG CCGTTGCCGG CCCGGTGGGT GAAGCGCTGA TCATGACCGC GATCGGTCTG 
             TCCATCGACG CCGTTGCCGG CCCGGTGGGT GAAGCGCTGA TCATGACCGC GATCGGTCTG 
             TCCATCGACG CCGTTGCCGG CCCGGTGGGT GAAGCGCTGA TCATGACCGC AATCGGTCTG 
             TCCATCGACG CCGTTGCCGG CCCGGTGGGT GAAGCGCTGA TCATGACCGC AATCGGTCTG 
             TCCATCGACG CCGTTGCCGG CCCGGTGGGT GAAGCGCTGA TCATGACCGC AATCGGTCTG 
             TCCATCGACG CCGTTGCCGG CCCGGTGGGT GAGGCGCTGA TCATGACCGC AATCGGTCTG 
             TCGATCGATG CGGTTGCCGG TCCGGTGGGT GAAGCGTTGA TCATGACCGC GATCGGTCTG 

             TTCGTCGCAA TCCCGGCCGT GTTCGCGTTC AACTTCTTCT CCAAGGTCAA CAGCTCGGTG 
             TTCGTCGCTA TCCCGGCCGT GTTCGCGTTC AACTTCTTCT CCAAAGTCAA CAGCTCGGTG 
             TTCGTCGCGA TCCCGGCCGT GTTCGCGTTC AACTTCTTCT CCAAGGTCAA CAGCTCGGTG 
             TTCGTCGCGA TCCCGGCCGT GTTCGCGTTC AACTTCTTCT CCAAGGTCAA CAGCTCGGTG 
             TTCGTCGCGA TCCCGGCCGT GTTCGCGTTC AACTTCTTCT CCAAGGTCAA CAGCTCGGTG 
             TTCGTCGCAA TCCCGGCCGT GTTCGCGTTC AACTTCTTCT CCAAGGTCAA CAGCTCGGTG 
             TTCGTCGCAA TCCCGGCCGT GTTCGCGTTC AACTTCTTCT CCAAGGTCAA CAGCTCGGTG 
             TTCGTCGCAA TCCCGGCCGT GTTCGCGTTC AACTTCTTCT CCAAGGTCAA CAGCTCGGTG 
             TTCGTCGCAA TCCCGGCCGT GTTCGCGTTC AACTTCTTCT CCAAGGTCAA CAGCTCGGTG 
             TTCGTCGCCA TCCCCGCCGT GTTCGCGTTC AACTTCTTCT CCAAGGTCAA CAGCTCGGTG 
             TTCGTCGCCA TCCCCGCCGT GTTCGCGTTC AACTTCTTCT CCAAGGTCAA CAGCTCGGTG 
             TTCGTCGCCA TCCCCGCCGT GTTCGCGTTC AACTTCTTCT CCAAGGTCAA CAGCTCGGTG 
             TTCGTCGCGA TCCCGGCCGT GTTCGCGTTC AACTTCTTCT CCAAGGTCAA CAGCTCGGTG 
             TTCGTCGCGA TCCCGGCCGT GTTCGCGTTC AACTTCTTCT CCAAGGTCAA CAGCTCGGTG 
             TTCGTCGCGA TCCCGGCCGT GTTCGCGTTC AACTTCTTCT CCAAGGTTAA CAGCTCGGTG 
             TTCGTCGCGA TCCCGGCCGT GTTCGCATTC AACTTCTTCT CCAAGGTCAA CAGCTCGGTG 
             TTCGTCGCCA TCCCGGCCGT GTTCGCCTTC AACTTCTTCA GCAAGGTCAA CAGCTCGGTG 

             ATCGCCAAGT TCGACACCTT TGCCCACGAC CTGCACGACT TCTTCGCCAC CGGTTCGCGC 
             ATCGCCAAGT TCGACACCTT CGCTCACGAC CTGCACGACT TCTTCGCCAC CGGTTCGCGC 
             ATCGCCAAGT TCGATACCTT CGCCCACGAC CTGCACGACT TCTTCGCCAC CGGTTCGCGC 
             ATCGCCAAGT TCGACACCTT CGCCCACGAC CTGCACGACT TCTTCGCCAC CGGTTCGCGC 
             ATCGCCAAGT TCGACACCTT CGCCCACGAC CTGCACGACT TCTTCGCCAC CGGTTCGCGC 
             ATCGCCAAGT TCGACACCTT TGCCCACGAC CTGCACGACT TCTTCGCAAC CGGTTCGCGC 
             ATCGCCAAGT TCGACACCTT TGCCCACGAC CTGCACGACT TCTTCGCCAC CGGTTCGCGC 
             ATCGCCAAGT TCGACACCTT TGCCCACGAC CTGCACGACT TCTTCGCAAC CGGTTCGCGC 
             ATCGCCAAGT TCGACACCTT TGCCCACGAC CTGCACGACT TCTTCGCCAC CGGTTCGCGC 
             ATCGCCAAGT TCGACACCTT CGCCCACGAC CTGCACGACT TCTTCGCCAC CGGTTCGCGC 
             ATCGCCAAGT TCGACACCTT CGCCCACGAC CTGCACGACT TCTTCGCCAC CGGTTCGCGC 
             ATCGCCAAGT TCGACACCTT CGCCCACGAC CTGCACGACT TCTTCGCCAC CGGTTCGCGC 
             ATCGCCAAGT TCGACACCTT CGCCCACGAC CTGCACGACT TCTTCGCCAC CGGTTCGCGC 
             ATCGCCAAGT TCGACACCTT CGCCCACGAC CTGCACGACT TCTTCGCCAC CGGTTCGCGC 
             ATCGCCAAGT TCGACACCTT CGCCCACGAC CTGCACGACT TCTTCGCCAC CGGTTCGCGC 
             ATCGCCAAGT TCGACACCTT CGCCCACGAC CTGCACGACT TCTTCGCCAC CGGTTCGCGC 
             ATCGCCAAGT TCGACACCTT CGCTCACGAC CTGCACGACT TCTTCGCCAC CGGTTCGCGC 

             GTTCGCTAAA TGGCATTTAG TACTGGTGGA AGCCGTGGGC CGATGGCCGA CATCAACGTC 
             GTTCGCTAA- ---------- ---------- ---------- --ATGGCCGA CATCAACGTC 
             GTTCGCTAAA TGGCATTTAG TACTGGTGGA AGCCGTGGGC CGATGGCCGA CATCAACGTC 
             GTTCGCTAAA TGGCATTTAG TACTGGTGGA AGCCGTGGGC CGATGGCCGA CATCAACGTC 
             GTTCGCTAAA TGGCATTTAG TACTGGTGGA AGCCGTGGGC CGATGGCCGA CATCAACGTC 
             GTTCGCTAAA TGGCATTCAG TACCGGTGGA AACCGCGGCC CAATGGCCGA CATCAATGTC 
             GTTCGCTAAA TGGCATTCAG TACCGGTGGA AACCGCGGCC CAATGGCCGA CATCAACGTC 
             GTTCGCTAAA TGGCATTCAG TACCGGTGGA AACCGCGGCC CAATGGCCGA CATCAATGTC 
             GTTCGCTAA- ---------- ---------- ---------- --ATGGCCGA CATCAATGTC 
             GTTCGCTAAA TGGCATTTAG TACTGGTGGA AGCCGTGGGC CGATGGCCGA CATCAACGTC 
             GTTCGCTAAA TGGCATTTAG TACTGGTGGA AGCCGTGGGC CGATGGCCGA CATCAACGTC 
             GTTCGCTAA- ---------- ---------- ---------- --ATGGCCGA CATCAACGTC 
             GTTCGCTAAA TGGCATTTAG TACTGGTGGA AGCCGTGGGC CGATGGCCGA CATCAACGTC 
             GTTCGCTAAA TGGCATTTAG TACTGGTGGA AGCCGTGGAC CGATGGCCGA CATCAACGTC 
             GTTCGCTAA- ---------- ---------- ---------- --ATGGCCGA CATCAACGTC 
             GTTCGCTAAA TGGCATTTAG TACTGGTGGA AGCCGTGGGC CGATGGCCGA CATCAACGTC 
             GTTCGCTGAA TGGCATTCAG CTCGGGAAAT AGCCGTGGCC CGATGGCCGA CATCAACGTC 

             ACGCCCCTCG TGGACGTGAT GCTGGTGCTG CTGATCATCT TCATCGTCAC CGCGCCGATC 
             ACGCCCCTGG TGGACGTGAT GCTGGTGCTG CTGATCATCT TCATCGTGAC CGCGCCGATC 
             ACGCCCCTGG TGGACGTGAT GCTGGTGCTG CTGATCATCT TCATCGTCAC CGCGCCGATC 
             ACGCCCCTGG TGGACGTGAT GCTGGTGCTG CTGATCATCT TCATCGTCAC CGCGCCGATC 
             ACGCCCCTGG TGGACGTGAT GCTGGTGCTG CTGATCATCT TCATCGTCAC CGCGCCGATC 
             ACGCCTCTCG TGGACGTGAT GTTGGTGCTG CTGATCATCT TCATCGTGAC CGCGCCGATC 
             ACGCCCCTCG TGGACGTGAT GTTGGTGCTG CTGATCATCT TCATCGTGAC CGCGCCGATC 
             ACGCCCCTCG TGGACGTGAT GTTGGTGCTG CTGATCATCT TCATCGTGAC CGCGCCGATC 
             ACGCCCCTCG TGGACGTGAT GTTGGTGCTG CTGATCATCT TCATCGTGAC CGCGCCGATC 
             ACGCCCCTCG TGGACGTGAT GCTGGTGCTG CTGATCATCT TCATCGTCAC CGCGCCGATC 
             ACGCCCCTCG TGGACGTGAT GCTGGTGCTG CTGATCATCT TCATCGTCAC CGCGCCGATC 
             ACGCCCCTCG TGGACGTGAT GCTGGTGCTG CTGATCATCT TCATCGTCAC CGCGCCGATC 
             ACGCCCCTCG TGGACGTGAT GCTGGTGCTG CTGATCATCT TCATCGTTAC CGCGCCGATC 
             ACGCCCCTCG TGGACGTGAT GCTGGTGCTG CTGATCATCT TCATCGTCAC CGCGCCGATC 
             ACGCCCCTCG TGGACGTGAT GCTGGTGCTG CTGATCATCT TCATCGTTAC CGCGCCGATC 
             ACGCCCCTCG TGGACGTGAT GCTGGTGCTG CTGATCATCT TCATCGTCAC CGCGCCGATC 
             ACGCCGCTGG TCGACGTGAT GCTGGTGCTG TTGATCATCT TCATCGTGAC CGCGCCGATC 

             ATGACCTACC CGATCGCCGT GGATCTGCCG CAGCGGGTGC TCAACCCGCC ACCGCAGACG 
             ATGACCTACC CGATCGCCGT GGATCTGCCG CAGCGGGTGC TCAACCCGCC ACCGCAGACG 
             ATGACCTACC CGATCGCCGT GGATCTGCCG CAGCGGGTGC TCAACCCGCC ACCGCAGACG 
             ATGACCTACC CGATCGCCGT GGATCTGCCG CAGCGGGTGC TCAACCCGCC ACCGCAGACG 
             ATGACCTACC CGATCGCCGT GGATCTGCCG CAGCGGGTGC TCAACCCGCC ACCGCAGACG 
             ATGACTTACC CGATCGCCGT GGATCTGCCG CAGCGGGTGC TCAACCCGCC ACCGCAGACG 
             ATGACCTACC CGATCGCCGT GGATCTGCCG CAGCGGGTGC TCAACCCGCC ACCGCAGACG 
             ATGACTTACC CGATCGCCGT GGATCTGCCG CAGCGGGTGC TCAACCCGCC ACCGCAGACG 
             ATGACCTACC CGATCGCCGT GGATCTGCCG CAGCGGGTGC TCAACCCGCC ACCGCAGACG 
             ATGACCTATC CGATCGCCGT GGACCTGCCG CAGCGGGTGC TCAACCCGCC ACCGCAGACG 
             ATGACCTATC CGATCGCCGT GGACCTGCCG CAGCGGGTGC TCAACCCGCC ACCGCAGACG 
             ATGACCTATC CGATCGCCGT GGACCTGCCG CAGCGGGTGC TCAACCCGCC ACCGCAGACG 
             ATGACCTACC CGATCGCCGT GGATCTGCCG CAGCGGGTGC TCAACCCGCC ACCGCAGACG 
             ATGACCTACC CGATCGCCGT GGATCTGCCG CAGCGGGTGC TCAACCCGCC ACCGCAGACG 
             ATGACCTACC CGATCGCCGT GGATCTGCCG CAGCGGGTGC TCAACCCGCC ACCGCAGACG 
             ATGACCTACC CGATCGCCGT GGATCTGCCG CAGCGGGTGC TTAACCCGCC ACCGCAGACG 
             ATGACCTATC CGATCGACGT GGATCTGCCG CAGAAGGTCA TCAACCCTCC CCCGCAGTTG 

             ACCGAACCGC CGCCGCCGAT CGAGTTGCGT ATCGACGCCA GCAACCAGGT GTTCTGGAAC 
             ACCGAACCGC CGCCGCCGAT CGAGTTGCGT ATCGACGCCA GCAACCAGGT GTTCTGGAAC 
             ACCGAACCGC CGCCGCCGAT CGAGTTGCGT ATCGACGCCA GCAACCAGGT GTTCTGGAAC 
             ACCGAACCGC CGCCGCCGAT CGAGTTGCGT ATCGACGCCA GCAACCAGGT GTTCTGGAAC 
             ACCGAACCGC CGCCGCCGAT CGAGTTGCGT ATCGACGCCA GCAACCAGGT GTTCTGGAAC 
             ACCGAACCGC CGCCGCCGAT CGAATTGCGG ATCGACGCCA GCAACCAGGT GTTCTGGAAC 
             ACCGAACCGC CGCCGCCGAT CGAATTGCGG ATCGACGCCA GCAACCAGGT GTTCTGGAAC 
             ACCGAACCGC CGCCGCCGAT CGAATTGCGG ATCGACGCCA GCAACCAGGT GTTCTGGAAC 
             ACCGAACCGC CGCCGCCGAT CGAATTGCGG ATCGACGCCA GCAACCAGGT GTTCTGGAAC 
             ACCGAACCGC CGCCGCCGAT CGAGTTGCGT ATCGACGCCA GCAACCAGGT GTTCTGGAAC 
             ACCGAACCGC CGCCGCCGAT CGAGTTGCGT ATCGACGCCA GCAACCAGGT GTTCTGGAAC 
             ACCGAACCGC CGCCGCCGAT CGAGTTGCGT ATCGACGCCA GCAACCAGGT GTTCTGGAAC 
             ACCGAACCGC CGCCGCCGAT CGACTTGCGT ATCGACGCCA GCAACCAGGT GTCCTGGAAC 
             ACCGAACCGC CGCCGCCGAT CGACTTGCGT ATCGACGCCA GCAACCAGGT GTCCTGGAAC 
             ACCGAACCGC CGCCGCCGAT CGACTTGCGT ATCGACGCCA GCAACCAGGT GTCCTGGAAC 
             ACCGAACCGC CGCCGCCGAT CGACTTGCGT ATCGACGCCA GCAACCAGGT GTCCTGGAAC 
             CGCGATCCAC CGCCGCCGAT CGATTTGCGG ATCGATGCGT CGAACCAGAT CTTCTGGAAC 

             AACAGCCCGA CTCCGGTCGA TGTGTTGCAA CAGAAGATGG AAGAAGTGGT GCAGGCCGAT 
             AACAGCCCGA CGCCGGTCGA CGTGTTGCAA CAGAAGATGG AAGAAGTGGT GCAGGCCGAT 
             AACAGCCCGA CTCCGGTCGA TGTGTTGCAA CAGAAGATGG AAGAAGTGGT GCAGGCCGAT 
             AACAGCCCGA CTCCGGTCGA TGTGTTGCAA CAGAAGATGG AAGAAGTGGT GCAGGCCGAT 
             AACAGCCCAA CTCCGGTCGA TGTGTTGCAA CAGAAGATGG AAGAAGTGGT GCAGGCCGAT 
             AACAGCCCGA CCCCGGTCGC GCAGTTGCAG CAGAAGATGG AAGAAGTGGT GCAGGCCGAT 
             AACAGCCCGA CCCCGGTCGC GCAGTTGCAG CAGAAGATGG AAGAGGTGGT GCAGGCCGAT 
             AACAGCCCGA CCCCGGTCGC GCAGTTGCAG CAGAAGATGG AAGAAGTGGT GCAGGCCGAT 
             AACAGCCCGA CCCCGGTCGC GCAGTTGCAG CAGAAGATGG AAGAAGTGGT GCAGGCCGAT 
             AACAGTCCGA CTCCGGTCGA TGTGTTGCAA CAGAAGATGG AAGAAGTGGT GCAGGCCGAT 
             AACAGTCCGA CTCCGGTCGA TGTGTTGCAA CAGAAGATGG AAGAAGTGGT GCAGGCCGAT 
             AACAGTCCGA CTCCGGTCGA TGTGTTGCAA CAGAAGATGG AAGAAGTGGT GCAGGCCGAT 
             AACAGCCCGA CCCCGGTCGA TCAGTTGCAG CAGAAGATGG AAGAAGTGGT GCAGGCCGAT 
             AACAGCCCGA CCCCGGTCGA TCAGTTGCAG CAGAAGATGG AAGAAGTGGT GCAGGCCGAT 
             AACAGCCCGA CCCCGGTCGA TCAGTTGCAG CAGAAGATGG AAGAAGTGGT GCAGGCCGAT 
             AATAGCCCGA CCCCGGTCGA TCAGTTGCAG CAGAAGATGG AAGAAGTGGT GCAGGCCGAT 
             GACGGCCCAG TGGCGGTGAG TGCGCTTCCG CAGATGATGG AAAACGAAGT ACAGCGCGAT 

             CCGACCAATC AGCCGGAACT GCGCATCGAT GCAAATCCGG ATGCGGAGTA CGAGGTGATG 
             CCGACCAATC AGCCGGAACT GCGCATCGAT GCAAATCCAG ATGCGGAGTA CGAGGTGATG 
             CCGACCAATC AGCCGGAACT GCGCATCGAT GCAAATCCGG ATGCGGAGTA CGAGGTGATG 
             CCGACCAACC AGCCGGAACT GCGCATCGAT GCAAACCCGG ATGCGGAGTA CGAGGTGATG 
             CCGACCAATC AGCCGGAACT GCGCATCGAT GCAAACCCGG ATGCGGAGTA CGAGGTGATG 
             CCGACCAATC AGCCGGAGCT GCGCATCGAT GCCAACGAGG ATGCTGAGTA CGAGGTGATG 
             CCGACCAATC AGCCGGAGCT CCGCATCGAT GCCAACGAGG ATGCTGAGTA CGAGGTGATG 
             CCGACCAATC AGCCGGAGCT GCGCATCGAT GCCAACGAGG ATGCTGAGTA CGAGGTGATG 
             CCGACCAATC AGCCGGAGCT GCGCATCGAT GCCAACGAGG ATGCTGAGTA CGAGGTGATG 
             CCGACCAATC AGCCGGAACT ACGCATCGAT GCAAATCCGG ATGCGGAGTA CGAAGTGATG 
             CCGACCAATC AGCCGGAACT ACGCATCGAT GCAAATCCGG ATGCGGAGTA CGAAGTGATG 
             CCGACCAATC AGCCGGAACT ACGCATCGAT GCAAATCCGG ATGCGGAGTA CGAAGTGATG 
             CCGACCAATC AGCCGGAACT GCGCATCGAT GCAAATCCGG ATGCGGAGTA CGAAGTGATG 
             CCGACCAATC AGCCGGAACT GCGCATCGAT GCAAATCCAG ATGCGGAGTA CGAAGTGATG 
             CCGACCAATC AGCCGGAACT GCGCATCGAT GCAAATCCGG ATGCGGAGTA CGAAGTGATG 
             CCGACCAATC AGCCGGAACT GCGCATCGAT GCAAATCCGG ATGCGGAGTA CGAAGTGATG 
             CCGACGAATC AGCCGGAATT GCGTATCGAT GCCAATCCGG ATTCCGAATA CGAAGTGATG 

             GCCAAGGTGC TGGCCGCTGC GAAGAACTCG CAGATGAAGA AAATCGGCTT CATGCAGCAG 
             GCCAAGGTGC TGGCCGCTGC GAAGAACTCC CAGATGAAGA AAATCGGCTT CATGCAGCAG 
             GCCAAGGTGC TGGCCGCTGC GAAGAACTCG CAGATGAAGA AAATCGGCTT CATGCAGCAG 
             GCCAAGGTGC TGGCCGCTGC GAAGAACTCG CAGATGAAGA AAATCGGCTT CATGCAGCAG 
             GCCAAGGTGC TGGCCGCTGC GAAGAACTCG CAGATGAAGA AAATCGGCTT CATGCAGCAG 
             GCCAAGGTCC TCGCCGCGGC GAAGAACTCG CAGATGAAGA AAATCGGCTT CATGCAG--- 
             GCCAAGGTCC TCGCCGCGGC GAAGAACTCG CAGATGAAGA AAATCGGCTT CATGCAG--- 
             GCCAAGGTCC TCGCCGCGGC GAAGAACTCG CAGATGAAGA AAATCGGCTT CATGCAG--- 
             GCCAAGGTCC TCGCCGCGGC GAAGAACTCG CAGATGAAGA AAATCGGCTT CATGCAG--- 
             GCGAAGGTGC TGGCCGCTGC GAAGAACTCG CAGATGAAGA AAATCGGCTT CATGCAGCAG 
             GCGAAGGTGC TGGCCGCTGC GAAGAACTCG CAGATGAAGA AAATCGGCTT CATGCAGCAG 
             GCGAAGGTGC TGGCCGCTGC GAAGAACTCG CAGATGAAGA AAATCGGCTT CATGCAGCAG 
             GCCAAGGTGC TGGCCGCTGC GAAGAACGCG CAGATGAAGA AAATCGGCTT CATGCAGCAG 
             GCCAAGGTGT TGGCCGCTGC GAAGAACGCG CAGATGAAGA AAATCGGCTT CATGCAGCAG 
             GCCAAGGTGC TGGCCGCTGC GAAGAACGCG CAGATGAAGA AAATCGGCTT CATGCAGCAG 
             GCCAAGGTGC TGGCCGCTGC GAAGAACGCG CAGATGAAGA AAATCGGCTT CATGCAGCAG 
             GCCAAGGTAC TGGCCGCCGC GAAAAACTCG GGCATGAAAA AGATCGGCTT CGTGCAGCAA 

             TAAATGACGG AACAACTCGT TATCCACAGG CATGACTACG ATGCCGGGAA CCAGGGTCTG 
             TAA------- ---------- ---------- ---------- ---------- ---------- 
             TAAATGACGG AACAACTCGT TATCCACAGG CATGACTACG ATGCCGGGAA CCAGGGTCTG 
             TAA------- ---------- ---------- ---------- ---------- ---------- 
             TAA------- ---------- ---------- ---------- ---------- ---------- 
             TAAATGACGG AACAACTCGT TATCCACAGG CATGACTATG ATGCCGGGAA CCAGGGTCTG 
             TAAATGACGG AACAACTCGT TATCCACAGG CATGACTATG ATGCCGGGAA CCAGGGTCTG 
             TAAATGACGG AACAACTCGT TATCCACAGG CATGACTATG ATGCCGGGAA CCAGGGTCTG 
             TAA------- ---------- ---------- ---------- ---------- ---------- 
             TAA------- ---------- ---------- ---------- ---------- ---------- 
             TAAATGACGG AACAACTCGT TATCCACAGG CATGACTATG ATGCCGGGAA CCAGGGTCTG 
             TAA------- ---------- ---------- ---------- ---------- ---------- 
             TAAATGACGG AACAACTCGT TATCCACAGG CATGACTACG ATGCCGGGAA CCAGGGTCTG 
             TAAATGACGG AACAACTCGT TATCCACAGG CATGACTACG ATGCCGGGAA CCAGGGTCTG 
             TAA------- ---------- ---------- ---------- ---------- ---------- 
             TAA------- ---------- ---------- ---------- ---------- ---------- 
             TAAATGACGG AACAACTGGT CATTCATCGG CATTACGACA AAGATGACGC CTCCGGCCTC 

             AGCTGGGCCC GCATTATCGG CATTGCTTTT GTAATTGCTT TGCACCTCAC TGCACTGATG 
             ---------- ---------- ---------- ---------- ---------- ---------- 
             AGCTGGGCCC GCATTATCGG CATTGCTTTT GTAATTGCTT TGCACCTCAC TGCACTGATG 
             ---------- ---------- ---------- ---------- ---------- ---------- 
             ---------- ---------- ---------- ---------- ---------- ---------- 
             AGCTGGGCCC GCATTATCGG CATTGCTTTC GTAATTGCCC TGCACCTTAC TGCATTGATG 
             AGCTGGGCCC GCATTATCGG CATTGCTTTC GTAATTGCCC TGCACCTTAC TGCATTGATG 
             AGCTGGGCCC GCATTATCGG CATTGCTTTC GTAATTGCCC TGCACCTTAC TGCATTGATG 
             ---------- ---------- ---------- ---------- ---------- -------ATG 
             ---------- ---------- ---------- ---------T TGCACCTCAC TGCACTGATG 
             AGCTGGGCCC GCATTATCGG CATTGCTTTT GTAATTGCTT TGCACCTCAC TGCACTGATG 
             ---------- ---------- ---------- ---------- ---------- -------ATG 
             AGCTGGGCCC GCATTATCGG CATTGCTTTT GTAATTGCTT TGCACCTCAC TGCACTGATG 
             AGCTGGGCCC GCATTATCGG CATTGCTTTT GTAATTGCTT TGCACCTCAC TGCACTGATG 
             ---------- ---------- ---------- ---------- ---------- ---------- 
             ---------- ---------- ---------- ---------- ---------- -------ATG 
             AGCTGGCCGC GCATCATTGG TATTGCCTTC GTAATCGCCC TGCATCTTGC AGCGTTGATG 

             ATGTTGCTGA TCCCTGCAGT GGCGCCGAAG GCTCCGGCAG AGAAGGAGCG CACCACCATG 
             ---------- ---------- ---------- ---------- ---------- ---------- 
             ATGTTGCTGA TCCCTGCAGT GGCGCCGAAG GCTCCGGCAG AGAAGGAGCG CACCACCATG 
             ---------- ---------- ---------- ---------- ---------- -------ATG 
             ---------- ---------- ---------- ---------- ---------- -------ATG 
             ATGTTGCTGA TCCCTGCAGT AGCGCCGAAG GCTCCGGCCG AGAAGGAGCG CACCACCATG 
             ATGTTGCTGA TCCCTGCAGT CGCGCCGAAG GCTCCGGCCG AGAAGGAGCG CACCACCATG 
             ATGTTGCTGA TCCCTGCAGT AGCGCCGAAG GCTCCGGCCG AGAAGGAGCG CACCACCATG 
             ATGTTGCTGA TCCCTGCTGT CGCGCCGAAG GCTCCGGCCG AGAAGGAGCG CACCACCATG 
             ATGTTGCTGA TCCCTGCAGT GGCGCCGAAG GCTCCGGCAG AGAAGGAGCG CACCACCATG 
             ATGTTGCTGA TCCCTGCAGT GGCGCCGAAG GCTCCGGCAG AGAAGGAGCG CACCACCATG 
             ATGTTGCTGA TCCCTGCAGT GGCGCCGAAG GCTCCGGCAG AGAAGGAGCG CACCACCATG 
             ATGTTGCTGA TCCCTGCAGT GGCGCCGAAG GCTCCGGCAG AGAAGGAGCG CACCACCATG 
             ATGTTGCTGA TCCCTGCAGT GGCGCCGAAG GCTCCGGCAG AGAAGGAGCG CACCACCATG 
             ATGTTGCTGA TCCCTGCAGT GGCGCCGAAG GCTCCGGCAG AGAAGGAGCG CACCACCATG 
             ATGTTGCTGA TCCCTGCAGT GGCGCCGAAG GCTCCAGCAG AGAAGGAGCG CACCACCATG 
             TTGCTGCTCA TCCCCGCCGT GGCGCCCAAG GCCCCTGCGG AAAAGGAGCG CAACATCGTT 

             GTCACCTTGG TGGATGCACC GCCTCCTCCC CCGCCGCCGC CGCCGCCGCC GCCGCCGGAA 
             ---------- ---------- ---------- ---------- ---------- ---------- 
             GTCACCTTGG TGGATGCACC GCCTCCTCCC CCGCCGCCGC CGCCGCCGCC GCCGCCGGAA 
             GTCACCTTGG TGGATGCACC GCCTCCTCCC CCGCCGCCGC CGCCGCCGCC GCCGCCGGAA 
             GTCACCTTGG TGGATGCACC GCCTCCTCCC CCGCCGCCGC CGCCGCCGCC GCCGCCGGAA 
             GTCACCTTGG TGGATGCACC GCCTCCTCCC CCGCCGCCGC CGCCGCCGCC GCCGCCGGAA 
             GTCACCTTGG TGGATGCACC GCCTCCTCCC CCGCCGCCGC CGCCGCCGCC GCCGCCGGAA 
             GTCACCTTGG TGGATGCACC GCCTCCTCCC CCGCCGCCGC CGCCGCCGCC GCCGCCGGAA 
             GTCACCTTGG TGGATGCACC GCCTCCTCCC CCGCCGCCGC CGCCGCCGCC GCCGCCGGAA 
             GTTACCTTGG TGGATGCACC GCCTCCTCCT CCC---CCGC CGCCGCCGCC GCCGCCGGAA 
             GTTACCTTGG TGGATGCACC GCCTCCTCCT ------CCCC CGCCGCCGCC GCCGCCGGAA 
             GTTACCTTGG TGGATGCACC GCCTCCTCCT ------CCCC CGCCGCCGCC GCCGCCGGAA 
             GTTACCTTGG TGGATGCACC GCCTCCTCCC CCGCCGCCGC CGCCGCCGCC GCCCCCGGAA 
             GTTACCTTGG TGGATGCACC GCCTCCTCCC CCGCCGCCGC CGCCGCCGCC GCCCCCGGAA 
             GTTACCTTGG TGGATGCACC GCCTCCTCCC CCGCCGCCGC CGCCGCCGCC GCCCCCGGAA 
             GTTACCTTGG TGGATGCACC GCCTCCTCCC CCGCCGCCGC CGCCGCCGCC GCCGCCGGAA 
             GTCACCATGG TGGATGTTCC CCCGCCGCCT CCCCCGCCGC CGCCGCCGCC GCCGAAGCAG 

             GACAAGCCGC CGCCGCCGGT CAAGAATCTG TCGCCGCCGA AGCCGTCACC GGTTCCGCCG 
             ---------- ---------- ---------- ---------- ---------- ---------- 
             GACAAGCCGC CGCCGCCGGT CAAGAATCTG TCGCCGCCGA AGCCGTCACC GGTTCCGCCG 
             GACAAGCCGC CGCCGCCGGT CAAGAATCTG TCGCCGCCGA AGCCGTCACC GGTTCCGCCG 
             GACAAGCCGC CGCCGCCGGT CAAGAATCTG TCGCCGCCGA AGCCGTCACC GGTTCCGCCG 
             GACAAGCCGC CACCGCCGGT CAAGAATCTG TCGCCGCCGA AGCCGTCACC GGTTCCGCCG 
             GACAAGCCGC CACCGCCGGT CAAGAATCTG TCGCCGCCGA AGCCGTCACC GGTTCCGCCG 
             GACAAGCCGC CACCGCCGGT CAAGAATCTG TCGCCGCCGA AGCCGTCACC GGTTCCGCCG 
             GACAAGCCGC CACCGCCGGT CAAGAATCTG TCGCCGCCGA AGCCGTCACC GGTTCCGCCG 
             GACAAGCCGC CACCGCCGGT CAAGAATCTG TCGCCGCCGA AGCCGTCACC GGTTCCGCCG 
             GACAAGCCGC CACCGCCGGT CAAGAATCTG TCGCCGCCGA AGCCGTCACC GGTTCCGCCG 
             GACAAGCCGC CACCGCCGGT CAAGAATCTG TCGCCGCCGA AGCCGTCACC GGTTCCGCCG 
             GACAAGCCGC CGCCGCCGGT CAAGAATCTG TCGCCGCCGA AGCCGTCACC GGTTCCGCCG 
             GACAAGCCGC CGCCGCCGGT CAAGAATCTG TCGCCGCCGA AGCCGTCACC GGTTCCGCCG 
             GACAAGCCGC CGCCGCCGGT CAAGAATCTG TCGCCGCCGA AGCCGTCACC GGTTCCGCCG 
             GACAAGCCGC CGCCGCCGGT CAAGAATCTG TCGCCGCCGA AGCCGTCACC GGTTCCGCCG 
             GAGAAGCCGC CACCGCCGGT CAAGAACCTG GCACCGCCGA AGCCGACTCC GGTGCCGCCG 

             CCGCCGGAAG CTCCGGTGGT CGACGTTCCC GAACCGCGTC CGAGCGATAT CGTCACGCCG 
             ---------- -----GTGGT CGACGTTCCC GAACCGCGTC CGAGCGATAT CGTCACGCCG 
             CCGCCGGAAG CTCCGGTGGT CGACGTTCCC GAACCGCGTC CGAGCGATAT CGTCACGCCG 
             CCGCCGGAAG CTCCGGTCGT CGACGTTCCC GAACCGCGTC CGAGCGATAT CGTCACGCCG 
             CCGCCGGAAG CTCCGGTCGT CGACGTTCCC GAACCGCGTC CGAGCGATAT CGTCACGCCG 
             CCGCCGGAAG CTCCGGTGGT CGACGTTCCC GAACCGCGTC CGAGCGATAT CGTCACGCCG 
             CCGCCGGAAG CTCCGGTGGT CGACGTTCCC GAACCGCGTC CGAGCGATAT CGTCACGCCG 
             CCGCCGGAAG CTCCGGTGGT CGACGTTCCC GAACCGCGTC CGAGCGATAT CGTCACGCCG 
             CCGCCGGAAG CTCCGGTGGT CGACGTTCCC GAACCGCGTC CGAGCGATAT CGTCACGCCG 
             CCGCCGGAAG CTCCGGTGGT CGACGTTCCC GACCCGCGTC CGAGCGATAT CGTCACGCCG 
             CCGCCGGAAG CTCCGGTGGT CGACGTTCCC GACCCGCGTC CGAGCGATAT CGTCACGCCG 
             CCGCCGGAAG CTCCGGTGGT CGACGTTCCC GACCCGCGTC CGAGCGATAT CGTCACGCCG 
             CCGCCGGAAG CTCCGGTGGT CGACGTTCCC GAACCGCGTC CGAGCGATAT CGTCACGCCG 
             CCGCCGGAAG CTCCGGTGGT CGACGTTCCC GAACCGCGTC CGAGCGATAT CGTCACGCCG 
             CCGCCGGAAG CTCCGGTGGT CGACGTTCCT GAACCGCGTC CGAGCGATAT CGTCACGCCG 
             CCGCCGGAAG CTCCGGTGGT CGACGTTCCC GAACCGCGTC CGAGCGATAT CGTCACGCCG 
             CCGCCGCAAG CCCCTGTGGT GGACGTACCT GAGCCGCGCC CGGACGACAT CGCCACGCCG 

             CCGAGCCCGC CGAGCCCTCC GGCTCCGCCG AGCGACATTG GCGCCAGCGT CGATATCTCG 
             CCGAGCCCGC CGAGCCCTCC GGCTCCGCCG AGCGACATTG GCGCCAGCGT CGATATCTCG 
             CCGAGCCCGC CGAGCCCGCC GGCTCCGCCG AGCGACATTG GCGCCAGCGT CGATATCTCG 
             CCGAGCCCGC CGAGCCCTCC GGCTCCGCCG AGCGACATTG GCGCCAGCGT CGATATCTCG 
             CCGAGCCCGC CGAGCCCTCC GGCTCCGCCG AGCGACATTG GCGCCAGCGT CGATATCTCG 
             CCGAGCCCGC CAGCTCCGCC GGCTCCACCG AGTGACATCG GTGCCAGCGT CGATATCTCG 
             CCGAGCCCGC CAGCTCCGCC GGCTCCACCG AGTGACATCG GTGCCAGCGT CGATATCTCG 
             CCGAGCCCGC CAGCTCCGCC GGCTCCACCG AGTGACATCG GTGCCAGCGT CGATATCTCG 
             CCGAGCCCGC CAGCTCCGCC GGCTCCACCG AGTGACATCG GTGCCAGCGT CGATATCTCG 
             CCCAGCCCGC CGAGCCCTCC GGCTCCGCCG AGCGACATTG GCGCCAGCGT CGATATCTCG 
             CCCAGCCCGC CGAGCCCTCC GGCTCCGCCG AGCGACATTG GCGCCAGCGT CGATATCTCG 
             CCCAGCCCGC CGAGCCCTCC GGCTCCGCCG AGCGACATTG GCGCCAGCGT CGATATCTCG 
             CCGAGCCCGC CGACCCCCCC GGCTCAGCCC AGCGACATTG GCGCCAGCGT CGATATCTCG 
             CCGAGCCCGC CGACCCCCCC GGCTCAGCCC AGCGACATTG GCGCCAGCGT CGATATCTCG 
             CCGAGCCCGC CGACCCCCCC GGCTCAGCCC AGCGACATTG GCGCCAGCGT CGATATCTCG 
             CCGAGCCCGC CGAGTCCCCC GGCTCAGCCG AGCGACATTG GCGCCAGCGT CGATATCTCG 
             CCGTCGCCGC CAGCGCCACC GGCTCCGCCG TCCGAAATCA GCGCCAGCGT CGACATCTCG 

             TCCAAGAACA TGAACCCGCC GAAGTACCCG CCGGCTGCAT TCCGTGCCGG TGTCCAAGGT 
             TCCAAGAACA TGAACCCGCC GAAGTACCCG CCGGCTGCAT TCCGTGCCGG TGTCCAAGGT 
             TCCAAGAACA TGAACCCGCC GAAGTACCCG CCGGCTGCAT TCCGTGCCGG TGTCCAAGGT 
             TCCAAGAACA TGAACCCGCC GAAGTACCCG CCGGCTGCAT TCCGTGCCGG TGTCCAAGGT 
             TCCAAGAACA TGAACCCGCC GAAGTACCCG CCGGCTGCAT TCCGTGCCGG TGTCCAAGGT 
             TCCAAGAACA TGAACCCACC GAAGTACCCG CCGGCCGCAT TCCGTGCCGG TGTCCAAGGT 
             TCCAAGAACA TGAACCCACC GAAGTACCCG CCGGCCGCAT TCCGTGCCGG TGTCCAAGGT 
             TCCAAGAACA TGAACCCACC GAAGTACCCG CCGGCCGCAT TCCGTGCCGG TGTCCAAGGT 
             TCCAAGAACA TGAACCCACC GAAGTACCCG CCGGCCGCAT TCCGTGCCGG TGTCCAAGGT 
             TCCAAGAACA TGAACCCACC GAAGTACCCG CCGGCGGCAT TCCGTGCCGG TGTCCAAGGT 
             TCCAAGAACA TGAACCCACC GAAGTACCCG CCGGCGGCAT TCCGTGCCGG TGTCCAAGGT 
             TCCAAGAACA TGAACCCACC GAAGTACCCG CCGGCGGCAT TCCGTGCCGG TGTCCAAGGT 
             TCCAAGAACA TGAACCCGCC GAAATACCCG CCGGCAGCCT TCCGTGCCGG TGTCCAAGGT 
             TCCAAGAACA TGAACCCGCC GAAATACCCG CCGGCAGCCT TCCGTGCCGG TGTCCAAGGT 
             TCCAAGAACA TGAACCCGCC GAAATACCCG CCGGCAGCCT TCCGTGCCGG TGTCCAAGGT 
             TCCAAGAACA TGAACCCGCC GAAGTACCCG CCGGCAGCCT TCCGTGCCGG TGTCCAAGGT 
             TCGAAGAACA TGAACCCGCC CAAGTACCCG CCGGCCGCAT TCCGCGCAGG TGCCCAAGGC 

             GAGGTCATCC TGATCGTGGA TGTGGATGCC AGCGGCAACG TGACCAACGT GTCGGTCGAA 
             GAGGTCATCC TGATCGTGGA TGTGGATGCC AGCGGCAACG TGACCAACGT GTCGGTCGAA 
             GAGGTCATCC TGATCGTGGA TGTGGATGCC AGCGGCAACG TGACCAACGT GTCGGTCGAA 
             GAGGTCATCC TGATCGTGGA TGTGGATGCC AGCGGCAACG TGACCAACGT GTCGGTCGAA 
             GAGGTCATCC TGATCGTGGA TGTGGATGCC AGCGGCAACG TGACCAACGT GTCGGTCGAA 
             GAGGTCATCC TGATCGTGGA TGTGGATGCC AACGGCAACG TGACCAATGT GTCGGTCGAA 
             GAGGTCATCC TGATCGTGGA TGTGGATGCC AACGGCAACG TGACCAATGT GTCGGTCGAA 
             GAGGTCATCC TGATCGTGGA TGTGGATGCC AACGGCAACG TGACCAATGT GTCGGTCGAA 
             GAGGTCATCC TGATCGTGGA TGTGGATGCC AACGGCAACG TGACCAATGT GTCGGTCGAA 
             GAGGTCATCC TGATCGTGGA TGTGGATGCC AGCGGCAACG TGACCAATGT GTCGGTCGAA 
             GAGGTCATCC TGATCGTGGA TGTGGATGCC AGCGGCAACG TGACCAATGT GTCGGTCGAA 
             GAGGTCATCC TGATCGTGGA TGTGGATGCC AGCGGCAACG TGACCAATGT GTCGGTCGAA 
             GAGGTCATCC TGATCGTGGA TGTGGACGCC AACGGCAACG TGACCAATGT GTCGGTCGAA 
             GAGGTCATCC TGATCGTGGA TGTGGACGCC AACGGCAACG TGACCAATGT GTCGGTCGAA 
             GAGGTCATCC TGATCGTGGA TGTGGACGCC AACGGCAACG TGACCAATGT GTCGGTCGAA 
             GAGGTCATCT TGATCGTGGA TGTGGACGCC AACGGCAACG TGACCAATGT GTCGGTCGAA 
             GAGGTGATCC TGATCATCGA TGTCGATGCA AGCGGTAATG TCACGAACGT TTCTGTCGAA 

             AAGTCCAGCC GCAACCGCGA CCTTGACCGT GCCGCGATGG ACGCAGCACG CAAGTGGAAG 
             AAGTCCAGCC GCAACCGCGA CCTTGACCGT GCCGCGATGG ACGCAGCGCG CAAGTGGAAG 
             AAGTCCAGCC GCAACCGCGA CCTTGACCGT GCCGCGATGG ACGCAGCACG CAAGTGGAAG 
             AAGTCCAGCC GCAACCGCGA CCTTGACCGT GCCGCGATGG ACGCAGCACG CAAGTGGAAG 
             AAGTCCAGCC GCAACCGCGA CCTTGACCGT GCCGCGATGG ACGCAGCACG CAAGTGGAAG 
             AAGTCCAGCC GCAACCGCGA CCTTGACCGT GCCGCGATGG ACGCAGCACG CAAGTGGAAG 
             AAGTCCAGCC GCAACCGCGA CCTTGACCGT GCCGCGATGG ACGCAGCACG CAAGTGGAAG 
             AAGTCCAGCC GCAACCGCGA CCTTGACCGT GCCGCGATGG ACGCAGCACG CAAGTGGAAG 
             AAGTCCAGCC GCAACCGCGA CCTTGACCGT GCCGCGATGG ACGCAGCACG CAAGTGGAAG 
             AAGTCCAGCC GCAACCGCGA CCTTGACCGT GCCGCGATGG ACGCAGCACG CAAGTGGAAG 
             AAGTCCAGCC GCAACCGCGA CCTTGACCGT GCCGCGATGG ACGCAGCACG CAAGTGGAAG 
             AAGTCCAGCC GCAACCGCGA CCTTGACCGT GCCGCGATGG ACGCAGCACG CAAGTGGAAG 
             AAGTCCAGCC GCAACCGCGA CCTTGACCGT GCTGCGATGG ACGCAGCACG CAAGTGGAAG 
             AAGTCCAGCC GCAACCGCGA CCTTGACCGT GCTGCGATGG ACGCAGCACG CAAGTGGAAG 
             AAGTCCAGCC GCAACCGCGA CCTTGACCGT GCTGCGATGG ACGCAGCACG CAAGTGGAAG 
             AAGTCCAGCC GCAACCGCGA CCTTGACCGT GCTGCGATGG ACGCAGCACG CAAGTGGAAG 
             AAATCCAGCC GCAATCGTGA CTTGGACCGT GCTGCAATGG ACGCGGCGCG TAAGTGGCGG 

             TTCAACGCCT CCACCGTCAA CGGGCAGAAA GCCGCCGGAC GTGTCCGCGT CCCGGTCAAC 
             TTCAACGCCT CCACCGTCAA CGGGCAGAAA GCCGCCGGAC GCGTCCGCGT CCCGGTCAAC 
             TTCAACGCCT CCACTGTCAA CGGGCAGAAA GCCGCCGGAC GTGTCCGCGT CCCGGTCAAC 
             TTCAACGCCT CCACTGTCAA CGGGCAGAAA GCCGCCGGAC GTGTCCGCGT CCCGGTCAAC 
             TTCAACGCCT CCACTGTCAA CGGGCAGAAA GCCGCCGGAC GTGTCCGCGT CCCGGTCAAC 
             TTCAACGCCT CCACTGTCAA TGGGCAGAAA GCCGCCGGCC GCGTCCGCGT CCCGGTCAAC 
             TTCAACGCCT CCACTGTCAA TGGGCAGAAA GCCGCCGGCC GCGTCCGCGT CCCGGTCAAC 
             TTCAACGCCT CCACTGTCAA TGGGCAGAAA GCCGCCGGCC GCGTCCGCGT CCCGGTCAAC 
             TTCAACGCCT CCACTGTCAA TGGGCAGAAA GCCGCCGGCC GCGTCCGCGT CCCGGTCAAC 
             TTCAACGCTT CCACTGTCAA CGGGCAGAAA GCCGCCGGAC GTGTCCGCGT CCCGGTCAAC 
             TTCAACGCTT CCACTGTCAA CGGGCAGAAA GCCGCCGGAC GTGTCCGCGT CCCGGTCAAC 
             TTCAACGCTT CCACTGTCAA CGGGCAGAAA GCCGCCGGAC GTGTCCGCGT CCCGGTCAAC 
             TTCAACGCCT CCACTGTCAA CGGGCAGAAA GCTGCCGGAC GTGCCCGCGT CCCGGTCAAC 
             TTCAACGCCT CCACTGTCAA CGGGCAGAAA GCTGCCGGAC GTGCCCGCGT CCCGGTCAAC 
             TTCAACGCCT CCACTGTCAA CGGGCAGAAA GCTGCCGGAC GTGCTCGCGT CCCGGTCAAC 
             TTCAACGCCT CCACTGTCAA CGGGCAGAAA GCTGCCGGAC GTGTCCGCGT CCCGGTCAAC 
             TTCAATGCCG CTGTCGTCAA TGGACAGAAG AGCGCCGGTC GCGTCCGTGT CCCGGTCAAC 

             TTTGCTCTG- --AACTGA-- ---------- ---------- ---------- ---------- 
             TTTGCTCTG- --AACTGA-- ---------- ---------- ---------- ---------- 
             TTTGCTCTG- --AACTGA-- ---------- ---------- ---------- ---------- 
             TTTGCTCTG- --AACTGA-- ---------- ---------- ---------- ---------- 
             TTTGCTCTG- --AACTGA-- ---------- ---------- ---------- ---------- 
             TTTGCTCTG- --AACTGA-- ---------- ---------- ---------- ---------- 
             TTTGCTCTG- --AACTGAAT GTCCACTGCC GATCACGTAT GCTCCGCCCC GTCCGATGCC 
             TTTGCTCTG- --AACTGA-- ---------- ---------- ---------- ---------- 
             TTTGCTCTG- --AACTGA-- ---------- ---------- ---------- ---------- 
             TTTGCTCTG- --AACTGA-- ---------- ---------- ---------- ---------- 
             TTTGCTCTG- --AACTGA-- ---------- ---------- ---------- ---------- 
             TTTGCTCTG- --AACTGA-- ---------- ---------- ---------- ---------- 
             TTTGCTCTG- --AACTGA-- ---------- ---------- ---------- ---------- 
             TTTGCTCTG- --AACTGA-- ---------- ---------- ---------- ---------- 
             TTTGCTCTG- --AACTGA-- ---------- ---------- ---------- ---------- 
             TTTGCTCTG- --AACTGA-- ---------- ---------- ---------- ---------- 
             TTCGCCCTGA ACAACTGA-- ---------- ---------- ---------- ---------- 

             ---------- ---------- -------ATG CATGTAGTGC GGTTGTCCAT TCATCGGCTT 
             ---------- ---------- -------ATG CATGTAGTGC GGTTGTCCAT TCATCGGCTT 
             ---------- ---------- -------ATG CATGTAGTGC GGTTGTCCAT TCATCGGCTT 
             ---------- ---------- -------ATG CATGTAGTGA GGTTGTCCAT TCATCGGCTG 
             ---------- ---------- -------ATG CATGTAGTGA GGTTGTCCAT TCATCGGCTG 
             ---------- ---------- -------ATG CATGTAGCGC GGTTGTCCAT CCATCGACTT 
             GGACTTCAAG GCCAAGCAGA CCGATCGATG CATGTAGCGC GGTTGTCCAT CCATCGACTT 
             ---------- ---------- -------ATG CATGTAGCGC GGTTGTCCAT CCATCGACTT 
             ---------- ---------- -------ATG CATGTAGCGC GGTTGTCCAT CCATCGACTT 
             ---------- ---------- -------ATG CATGCAGTGC GGTTGTCCAT TCATCGGCTT 
             ---------- ---------- -------ATG CATGTAGTGC GGTTGTCCAT TCATCGGCTT 
             ---------- ---------- -------ATG CATGTAGTGC GGTTGTCCAT TCATCGGCTT 
             ---------- ---------- -------ATG CATGTAATGC GGTTGTCCAT TCATCGGCTT 
             ---------- ---------- -------ATG CATGTAATGC GGTTGTCCAT TCATCGGCTT 
             ---------- ---------- ---------- ------ATGC GGTTGTCCAT TCATCGGCTT 
             ---------- ---------- -------ATG CATGTAATGC GGTTGTCCAT TCATCGGCTT 
             ---------- ---------- -------ATG CACCTTTTCC GTCTCGATTT CCATCATCTG 

             CGCCGGTTTC ACACCGTCGA GCTTCATCCC TCCAGTACCT TGAATCTGCT GACCGGCGAC 
             CGCCGGTTTC ACACCGTTGA GCTTCATCCG TCCAGTGCCC TGAATCTGCT GACCGGCGAC 
             CGTCGGTTTC AAACCGTCGA GCTTCATCCC TCCAGTGCCT TGAATCTGCT GACCGGCGAC 
             CGCCGGTTTC AAACCGTCGA GCTTCATCCC TCCAGTGCCT TGAATCTGCT GACCGGCGAC 
             CGCCGGTTTC AAACCGTCGA GCTTCATCCC TCCAGTGCCT TGAATCTGCT GACCGGCGAC 
             CGTCGCTTCG AAGCAGTCGA GTTTCATCCA GCCAGCACGT TGAATCTATT GACCGGCGAC 
             CGTCGCTTCG AAGCAGTCGA GTTTCATCCA GCCAGCACGT TGAATCTGTT GACCGGCGAC 
             CGTCGCTTCG AAGCAGTCGA GTTTCATCCA GCCAGCACGT TGAATCTATT GACCGGCGAC 
             CGTCGCTTCG AAGCAGTCGA GTTTCATCCA GCCAGCACGT TGAATCTGTT GACCGGCGAC 
             CGTCGGTTTC AGACCGTCGA GCTCCATCCC GCCAGTGCAT TGAATCTGCT GACCGGCAAT 
             CGTCGGTTTC AGACCGTCGA GCTCCATCCC GCCAGTGCAT TGAATCTGCT GACTGGCAAT 
             CGTCGGTTTC AGACCGTCGA GCTCCATCCC GCCAGTGCAT TGAATCTGCT GACTGGCAAT 
             CGTCGGTTCC AGACCGTCGA GCTACATCCG GCCAGTGCAT TGAATCTGCT CACCGGCGAC 
             CGTCGGTTCC AGACCGTCGA GCTACATCCG GCCAGTGCAT TGAATCTGCT CACCGGCGAC 
             CGTCGGTTCC AGACCGTCGA GCTACATCCG GCCAGTGCAT TGAATCTGCT CACCGGCGAC 
             CGTCGGTTCC AGACCGTCGA GCTACATCCG GCCAGTGCAT TGAATCTGCT CACCGGCGAC 
             CGTCGTTTCC CATCGATTGA ATTGACACCG GCGCCAGGCA TGAATCTCAT CACCGGCGAC 

             AACGGTGCGG GGAAGACCAG CGTGCTCGAA GCGCTGCATC TGATGGCCTA CGGCCGCAGC 
             AACGGTGCAG GCAAGACCAG TGTGCTGGAA GCGCTGCATC TGATGGCCTA CGGCCGCAGC 
             AACGGCGCGG GCAAGACCAG CGTGCTCGAA GCGCTACACC TGATGGCTTA CGGCCGCAGC 
             AACGGCGCAG GCAAGACCAG CGTGCTCGAA GCGCTGCACC TGATGGCCTA TGGCCGCAGC 
             AACGGCGCAG GCAAGACCAG CGTGCTCGAA GCGCTGCACC TGATGGCCTA TGGCCGCAGC 
             AACGGTGCCG GCAAGACCAG CGTGCTTGAA GCCCTGCATG TCATGGCCTA CGGGCGCAGC 
             AACGGTGCCG GCAAGACCAG CGTGCTTGAA GCCCTGCATG TCATGGCCTA CGGGCGCAGC 
             AACGGTGCCG GCAAGACCAG CGTGCTTGAA GCCCTGCATG TCATGGCCTA CGGGCGCAGC 
             AACGGTGCCG GCAAGACCAG CGTGCTTGAA GCCCTGCATG TCATGGCCTA CGGGCGCAGC 
             AACGGCGCGG GTAAAACTAG CGTGCTCGAG GCGCTGCACC TGATGGCATA TGGCCGCAGC 
             AACGGCGCGG GTAAAACCAG CGTGCTCGAG GCGCTGCACC TGATGGCATA TGGCCGCAGC 
             AACGGCGCGG GTAAAACCAG CGTGCTCGAG GCGCTGCACC TGATGGCATA TGGCCGCAGC 
             AACGGTGCAG GCAAGACCAG CGTGCTCGAG GCGCTGCACC TGATGGCATA TGGCCGCAGC 
             AACGGTGCAG GCAAGACCAG CGTGCTCGAG GCGCTGCACC TGATGGCATA TGGCCGCAGC 
             AACGGTGCAG GCAAGACCAG CGTGCTCGAG GCGCTGCACC TGATGGCATA TGGCCGCAGC 
             AACGGTGCAG GCAAAACCAG CGTGCTCGAG GCGCTTCACC TGATGGCATA TGGCCGCAGC 
             AACGGCGCCG GTAAGACCAC GATTCTAGAA GCCATGCACC TGATGGCGTA TGGCCGCAGC 

             TTCCGCGGGC GCGTCCGTGA CGGCCTGATC CAACAAGGCG CCAACGACCT TGAAGTTTTC 
             TTTCGCGGGC GCGTTCGTGA CGGCCTGATC CAGCAAGGCG CCGACGACCT CGAAGTCTTT 
             TTCCGCGGGC GCGTCCGCGA CGGCCTGATC CAACAAGGCG CCAACGACCT CGAAGTGTTC 
             TTCCGCGGGC GCGTCCGTGA CGGTCTGATC CAACAAGGCG CCAACGACCT CGAAGTCTTC 
             TTCCGCGGGC GCGTCCGTGA CGGTCTGATC CAACAAGGCG CCAACGACCT CGAAGTCTTC 
             TTTCGTGGCC GGGTGCGGGA CGGGTTGATC CGCCAGGGTG GGCAGGATCT GGAAATCTTC 
             TTTCGTGGCC GGGTGCGGGA CGGGTTGATC CGCCAGGGTG GGCAGGATCT GGAAATCTTC 
             TTTCGTGGCC GGGTGCGGGA CGGGTTGATC CGCCAGGGTG GGCAGGATCT GGAAATCTTC 
             TTTCGCGGCC GGGTGCGGGA CGGGCTGATC CGCCAGGGTG GGCAGGATCT GGAAATCTTC 
             TTCCGTGGCC GCGTCCGTGA CGGCCTGATC CAACAAGGCG CGAATGACCT TGAAGTCTTC 
             TTCCGTGGCC GCGTCCGTGA CGGCCTGATC CAACAAGGCG CGAATGACCT TGAAGTCTTC 
             TTCCGTGGCC GCGTCCGTGA CGGCCTGATC CAACAAGGCG CGAATGACCT TGAAGTCTTC 
             TTCCGTGGCC GCGTCCGTGA CGGCCTGATC CAACAAGGCG CGAACGACCT TGAAGTCTTC 
             TTCCGTGGCC GCGTCCGTGA CGGCCTGATC CAACAAGGCG CGAACGACCT TGAAGTCTTC 
             TTCCGTGGCC GCGTCCGTGA CGGCCTGATC CAACAAGGCG CGAACGACCT TGAAGTCTTC 
             TTCCGTGGCC GTGTCCGTGA CGGGCTGATC CAACAAGGCG CGAACAACCT TGAAGTCTTC 
             TTTCGTTGTC GCGTTCGCGA TGGCTTGATC CGTCAGGGTC AGGCTGGGCT GGATGTATTC 

             GTGGAATGGA AAGAAGGCAA CGGCGCTGCG GGCGAACGGA CGCGTCGA-- ----GCCGGC 
             GTGGAGTGGA AAGAAGGCGA CAGCGCTGCG GGCGAACGGA CGCGTCGC-- ----GCTGGC 
             GTGGAGTGGA AAGAAGGCGG CGGCGCTGCG GTCGAGCGGA CGCGTCGG-- ----GCTGGC 
             GTGGAATGGA AAGAAGGCGG CGGCGCTGCG GGCGAACGGA CGCGTCGA-- ----GCTGGC 
             GTGGAATGGA AAGAAGGTGG CGGCGCTGCG GGCGAACGGA CGCGTCGA-- ----GCTGGC 
             GTTGAATGGC GCGAACGTGC GGGCGACAGC ACCGAGCGCA CACGCCGT-- ----GCCGGC 
             GTTGAATGGC GCGAACGTGC GGGCGACAGC ACCGAGCGCA CACGCCGT-- ----GCCGGC 
             GTTGAATGGC GCGAACGTGC GGGCGACAGC ACCGAGCGCA CACGCCGT-- ----GCCGGC 
             GTCGAATGGC GCGAACGTGC GGGCGACAGC ACCGAGCGCA CACGCCGT-- ----GCCGGC 
             GTGGAATGGA AAGAAGGCAG CGGCGTTGCA GGAGAGCGGA CGCGTCGT-- ----GCCGGC 
             GTGGAATGGA AAGAAGGCAG CGGCGTTGCA GGAGAGCGGA CACGTCGT-- ----GCCGGC 
             GTGGAATGGA AAGAAGGCAG CGGCGTTGCA GGAGAGCGGA CACGTCGT-- ----GCCGGC 
             GTGGAATGGA AAGAAGGCGG CAGTGCTGCA GGCGAGCGGA CACGTCGC-- ----GCCGGC 
             GTGGAATGGA AAGAAGGCGG CAGTGCTGCA GGCGAGCGGA CACGTCGC-- ----GCCGGC 
             GTGGAATGGA AAGAAGGCGG CAGTGCTGCA GGCGAGCGGA CACGTCGC-- ----GCCGGC 
             GTGGAATGGA AAGAAGGCGG CAGTGCTGCA GGGGAGCGGA CACGTCGC-- ----GCCGGC 
             GTGGAATGGC ATGAACAGGC CGCGGATACG GG---GCAGA CCCGCCGTCG GCGGGCTGGA 

             CTGCGTCATA GGGGGCAGGA ATGGACGGGA CGTCTGGATG GTGAAGACGT GGCGCAGCTT 
             CTGCGTCATA GCGGACAGGA ATGGACGGGA CGTCTGGACG GTGAGGACGT GGCGCAGCTG 
             TTGCGTCATA GCGGGCAGGA ATGGACAGGG CGCCTGGACG GGGAAGACGT GGCGCAGCTT 
             TTGCGTCATA GCGGGCAGGA ATGGACAGGG CGTCTGGACG GGGAAGATGT GGCGCAACTT 
             TTGCGTCATA GCGGGCAGGA ATGGACAGGG CGTCTGGACG GGGAAGATGT GGCGCAACTT 
             CTGCGGCACA GCGGGCAGGA ATGGACCGGC CGCCTGGATG GCGAGGACGT AGCCCAACTC 
             CTGCGGCACA GCGGGCAGGA ATGGACCGGC CGCCTGGATG GCGAGGACGT CGCCCAACTC 
             CTGCGGCACA GCGGGCAGGA ATGGACCGGC CGCCTGGATG GCGAGGACGT AGCCCAACTC 
             CTGCGGCACA GCGGGCAGGA ATGGACCGGC CGCCTGGATG GCGAAGACGT CGCCCAACTC 
             TTACGTCATA GCGGCCAGGA ATGGACGGGG CGTCTGGATG GCGAAGACGT GGCGCAGTTG 
             TTACGTCATA GCGGCCAGGA ATGGACGGGG CGTCTGGATG GCGAAGACGT GGCGCAGTTG 
             TTACGTCATA GCGGCCAGGA ATGGACGGGG CGTCTGGATG GCGAAGACGT GGCGCAGTTG 
             CTACGTCATA GCGGCCAGGA ATGGACGGGG CGTCTGGATG GCGAAGACGT TGCACAGTTG 
             CTACGTCATA GCGGCCAGGA ATGGACGGGG CGTCTGGATG GCGAAGACGT TGCACAGTTG 
             CTACGTCATA GCGGCCAGGA ATGGACGGGG CGTCTGGATG GCGAAGACGT TGCACAGTTG 
             CTACGTCATA GCGGCCAGGA ATGGACGGGG CGTCTGGATG GCGAAGACGT TGCACAGTTG 
             CTCCAGCACA GCGGGCAGGA TTGGCGCGGT CGTCTGGATG GTCAGGACGT TCCTTATCTG 

             GGCGCGCTTT GCGCTGCGCT GGCAGTGGTG ACGTTCGAGC CCGGCAGCCA CGTGCTGATC 
             GGCTCTCTTT GTGCTGCGTT GGCGGTGGTG ACGTTCGAGC CAGGCAGCCA CGTGTTGATC 
             GGCTCTCTTT GCGCTGCGCT GGCAGTGGTG ACGTTCGAGC CCGGCAGCCA CGTATTGATC 
             GGCTCTCTTT GCGCTGCGCT GGCCGTGGTG ACCTTCGAGC CCGGCAGCCA TGTATTGATC 
             GGCTCTCTTT GCGCTGCGCT GGCCGTGGTG ACGTTCGAGC CCGGCAGCCA TGTATTGATC 
             GGGTCGCTGT GTGCCGCACT TGCGGTGGTG ACTTTCGAGC CTGGCAGCCA TGTGCTGATC 
             GGGTCGCTGT GTGCCGCACT TGCGGTGGTG ACTTTCGAGC CTGGCAGCCA TGTGCTGATC 
             GGGTCGCTGT GTGCCGCACT TGCGGTGGTG ACTTTCGAGC CTGGCAGCCA TGTGCTGATC 
             GGGTCACTGT GTGCGGCACT TGCGGTGGTG ACTTTCGAGC CTGGCAGCCA TGTGCTGATC 
             GGATCCTTAT GTGCTGCGCT GGCTGTTGTG ACCTTCGAGC CGGGTAGCCA CGTGTTGATC 
             GGATCCTTAT GTGCTGCGCT GGCTGTTGTG ACCTTCGAGC CGGGTAGCCA CGTGTTGATC 
             GGATCCTTAT GTGCTGCGCT GGCTGTTGTG ACCTTCGAGC CGGGTAGCCA CGTGTTGATC 
             GGGTCTTTGT GTGCTGCGTT GGCCGTGGTG ACCTTTGAGC CCGGCAGCCA CGTGTTGATC 
             GGGTCTTTGT GTGCTGCGTT GGCCGTGGTG ACCTTTGAGC CCGGCAGCCA CGTGTTGATC 
             GGGTCTTTGT GTGCTGCGTT GGCCGTGGTG ACCTTTGAGC CCGGCAGCCA CGTGTTGATC 
             GGGTCTTTGT GTTCCGCGTT GGCCGTCGTG ACCTTTGAGC CCGGCAGCCA CGTGTTGATC 
             GGTACCTTGT GCGCGGCTCT GGCGGTGGTC ACCTTCGAAC CAGGGAGCCA TGTCCTGGTC 

             AGTGGCGGTG GCGAACCTCG CCGCCGCTTC CTGGATTGGG GCCTGTTCCA CGTGGAACCC 
             AGTGGCGGGG GCGAACCCCG CCGTCGCTTC CTGGATTGGG GTCTGTTCCA CGTGGAACCC 
             AGTGGCGGTG GTGAACCCCG CCGCCGTTTT CTGGATTGGG GCCTGTTCCA CGTGGAACCC 
             AGTGGCGGTG GTGAACCCCG CCGCCGTTTC CTGGACTGGG GCTTGTTCCA CGTGGAACCC 
             AGTGGCGGTG GTGAACCCCG CCGCCGTTTC CTGGACTGGG GCTTGTTCCA CGTGGAACCC 
             AGCGGTGGCG GCGAACCACG GCGGCGTTTC CTGGATTGGG GCTTGTTCCA CGTGGAACCT 
             AGCGGTGGCG GCGAACCACG GCGGCGTTTC CTGGATTGGG GCTTGTTCCA CGTGGAACCT 
             AGCGGTGGCG GCGAACCACG GCGGCGTTTC CTGGATTGGG GCTTGTTCCA CGTGGAACCT 
             AGCGGTGGCG GCGAACCACG GCGGCGTTTC CTGGATTGGG GCTTGTTCCA CGTGGAACCT 
             AGCGGTGGTG GTGAACCTCG CCGTCGCTTC CTGGATTGGG GCTTGTTCCA CGTGGAACCC 
             AGCGGTGGTG GTGAACCTCG CCGTCGCTTC CTGGATTGGG GCTTGTTCCA CGTGGAACCC 
             AGCGGTGGTG GTGAACCTCG CCGTCGCTTC CTGGATTGGG GCTTGTTCCA CGTGGAACCC 
             AGCGGCGGTG GTGAACCCCG CCGTCGCTTC CTGGACTGGG GGCTGTTCCA CGTGGAACCC 
             AGCGGCGGTG GTGAACCCCG CCGTCGCTTC CTGGACTGGG GGCTGTTCCA CGTGGAACCC 
             AGCGGCGGTG GTGAACCCCG CCGTCGCTTC CTGGACTGGG GGCTGTTCCA CGTGGAACCC 
             AGCGGCGGTG GTGAACCCCG CCGTCGCTTC CTGGATTGGG GGCTGTTCCA CGTGGAACCC 
             AGCGGTGGTG GCGAAGCGCG TCGGCGTTTC GTCGACTGGG GTTTGTTCCA CGTGGAACCA 

             GATTTCCTCA CCATGTGGCG CCGCTACGCC CGGGCGCTCA AGCAACGTAA TGCGTTGCTG 
             GATTTTCTGA CCCTGTGGCG CCGCTACGCC CGGGCGCTCA AGCAACGCAA TGCGTTACTG 
             GATTTTCTAA CCTTGTGGCG CCGCTATGCG CGAGCCCTCA AACAACGCAA TGCGTTGCTG 
             GATTTCCTGA CCTTGTGGCG CCGCTACGCA CGGGCACTCA AACAACGCAA CGCGTTGCTG 
             GATTTCCTGA CCTTGTGGCG CCGCTACGCA CGGGCACTCA AACAACGCAA CGCGTTGCTC 
             GACTTTCTGG CGCTGTGGCG TCGGTACGCG CGCGCACTCA AACAGCGCAA CGCCTTACTC 
             GACTTTCTGG CGCTGTGGCG TCGGTACGCG CGCGCACTCA AGCAGCGCAA CGCCTTACTC 
             GACTTTCTGG CGCTGTGGCG TCGGTACGCG CGCGCACTCA AACAGCGCAA CGCCTTACTC 
             GATTTCCTGG CACTGTGGCG CCGGTACGCA CGCGCACTCA AGCAGCGCAA CGCCTTGCTC 
             GATTTCCTGG CCCTCTGGCG ACGCTACGCC CGAGCGCTCA AGCAGCGCAA CGCGCTGCTC 
             GATTTCCTGG CCCTCTGGCG ACGCTACGCC CGAGCGCTCA AGCAGCGCAA CGCGCTGCTC 
             GATTTCCTGG CCCTCTGGCG ACGCTACGCC CGAGCGCTCA AGCAGCGCAA CGCGCTGCTC 
             GACTTCCTCG CCTTGTGGCG TCGCTACGTG CGCGCGCTCA AACAGCGCAA TGCGTTGCTC 
             GACTTCCTCG CCTTGTGGCG TCGCTACGTG CGCGCGCTCA AACAGCGCAA TGCGTTGCTC 
             GACTTCCTCG CCTTGTGGCG TCGCTACGTG CGCGCGCTCA AACAGCGCAA TGCGTTGCTC 
             GACTTCCTGG CCTTGTGGCG TCGTTACGTG CGCGCGCTCA AACAGCGCAA TGCGCTGCTC 
             GATTTCCTGT CGCTCTGGCG GCGCTATGCC AGGGCACTCA AACAGCGCAA TGCACTGTTG 

             AAGCA-GGGC GCGCAGCCAC GCATGTTGGA CGCCTGGGAC CACGAACTCG CCGAATCCGG 
             AAACA-GGGC GCGCAGCCGC GCATGCTCGA CGCGTGGGAC CACGAACTCG CCGAGTCCGG 
             AAACA-GGGC GCGCAGCCAC GCATGCTGGA CGCATGGGAC AACGAACTCG CCGAATCCGG 
             AAACA-AGGC GCGCAGCCAC GCCTGCTGGA CGCATGGGAC AACGAACTTG CCGAATCCGG 
             AAACA-AGGC GCGCAGCCAC GCCTGCTGGA CGCATGGGAC AACGAACTTG CCGAATCCGG 
             AAACA-GGGC GCACAGCCGC AGATGCTGGA TGCTTGGGAT CACGAACTGG CCGAATCTGG 
             AAACA-GGGC GCACAGCCGC AGATGCTGGA TGCTTGGGAT CACGAACTGG CCGAATCTGG 
             AAACA-GGGC GCACAGCCGC AGATGCTGGA TGCTTGGGAT CACGAACTGG CCGAATCTGG 
             AAGCA-GGGC GCACAGCCGC GGATGCTGGA TGCCTGGGAT CACGAGCTGG CTGAATCCGG 
             AAGCA-AGGC GCGCAGCCGC GCATGCTGGA GGCCTGGGAT CACGAACTCG CCGAATCCGG 
             AAGCA-AGGC GCGCAGCCGC GCATGCTGGA TGCCTGGGAT CACGAACTCG CCGAATCCGG 
             AAGCA-AGGC GCGCAGCCGC GCATGCTGGA TGCCTGGGAT CACGAACTCG CCGAATCCGG 
             AAACA-AGGC GCGCAGCCGC GCATGCTGGA TGCCTGGGAT CATGAACTCG CCGAATCCGG 
             AAACA-AGGC GCGCAGCCGC GCATGCTGGA TGCCTGGGAT CATGAACTCG CCGAATCCGG 
             AAACA-AGGC GCGCAGCCGC GCATGCTGGA TGCCTGGGAT CATGAACTCG CCGAATCCGG 
             AAACA-AGGC GCGCAGCCGC GCATGCTGGA TGCCTGGGAT CACGAACTCG CCGAATCAGG 
             AAGAGTGGAG GTGCCGGTGC G-GCGTTGGA TGCCTGGGAC CACGAACTGG CCGAGGCTGG 

             CGAGAGCCTG ACGTCTCGGC GCACGCGCTA CCTGGAACG- --CCTGCAGG AGCGGCTGGT 
             CGAAAGCCTG ACCTCCCGGC GTACGCGCTA CCTGGAACG- --CCTGCAGG AACGGCTGGT 
             CGAAACCCTG ACGTCCCGGC GCATGCGCTA CCTGGAACG- --CCTGCAGG ACCGGCTGGT 
             CGAAAACCTG ACGTCCCGGC GCATGCGCTA CCTGGAACG- --CCTGCAGG ACCGGATGGT 
             AGAGAACCTG ACGTCCCGGC GCATGCGCTA CCTGGAACG- --CCTGCAGG ACCGGATGGT 
             CGAAACCCTC ACCTCTCGGC GCCTGCAGTA CCTTGAGCG- --GCTGCAGG AACGCCTGGT 
             CGAAACCCTC ACCTCTCGGC GGCTGCAGTA CCTTGAGCG- --GCTGCAGG AACGCCTGGT 
             CGAAACCCTC ACCTCTCGGC GCCTGCAGTA CCTTGAGCG- --GCTGCAGG AACGCCTGGT 
             CGAAACCCTC ACCTCGCGGC GCCTGCAGTA CCTGGAGCG- --GCTGCAGG AACGCCTGAT 
             TGAAACGCTG ACGTCCAGGC GCATGCGCTA CCTGGAACG- --CCTGCAGG ACCGCCTGAT 
             TGAAACGCTG ACGTCCAGGC GCATGCGCTA CCTGGAACG- --CCTGCAGG ACCGCCTGAT 
             TGAAACGCTG ACGTCCAGGC GCATGCGCTA CCTGGAACG- --CCTGCAGG ACCGCCTGAT 
             GGAAACGCTG ACATCCCGGC GCATGCGCTA CCTGGAACG- --CCTGCAGG ACCGGCTGAT 
             GGAAACGCTG ACATCCCGGC GCATGCGCTA CCTGGAACG- --CCTGCAGG ACCGGCTGAT 
             GGAAACGCTG ACATCCCGGC GCATGCGCTA CCTGGAACG- --CCTGCAGG ACCGGCTGAT 
             GGAAACGCTG ACATCCCGGC GCATGCGCTA CCTGGAACG- --CCTGCAGG ACCGGCTGAT 
             CGAGCCGTTG ACATCGCGTC GTCAGCATTA TTTGGACCGA CTCTTGCGAC GACTGCTGAT 

             TCCCGTGGCA GACGCGATCG CGCCCGCGCT GGGACTGTCT GCGCTGACGT TCGCTCCCGG 
             TCCAGTGGCA GACGCGATCG CGCCGGCGAT GGGGCTGACG GCGCTGGCCT TCGCTCCAGG 
             TCCCGTGGCA GATGCCATCG CGCCGGCGCT GGGACTGTCT GCGCTGACGT TCGCCCCAGG 
             TCCAGTGGCA GATGCCATCG CGCCAGCGCT GGGCCTGTCT GCGCTGACGT TCGCCCCGGG 
             TCCAGTGGCA GATGCCATCG CGCCAGCGCT GGGCCTGTCT GCGCTGACGT TCGCCCCGGG 
             CCCGGTCGCA ACGGCCATTG CCCCCTCGCT TGGCCTGTCT GCACTGACGT TCGCACCCGG 
             CCCGGTCGCA ACGGCCATTG CCCCCTCGCT TGGCCTGTCT GCACTGACGT TCGCACCCGG 
             CCCGGTCGCA ACGGCCATTG CCCCCTCGCT TGGCCTGTCT GCACTGACGT TCGCACCCGG 
             CCCGGTCGCA ACGGCCATTG CCCCGTCCCT CGGCCTGTCG GCACTGACGT TCGCGCCTGG 
             TCCGGTGGCG GGTGCAATCG CGCCATCGCT CGGGCTGTCC GCACTCGCAT TTGCCCCAGG 
             TCCGGTGGCG GGTGCAATCG CGCCATCGCT CGGGCTGTCC GCACTCGCAT TTGCCCCAGG 
             TCCGGTGGCG GGTGCAATCG CGCCATCGCT CGGGCTGTCC GCACTCGCAT TTGCCCCAGG 
             TCCGGTGGCA GACGTGATCG CACCGTCGCT TGGGCTGTCC GCGTTGACGT TCGCCCCAGG 
             TCCGGTGGCA GACGTGATCG CACCGTCGCT TGGGCTGTCC GCGTTGACGT TCGCCCCAGG 
             TCCGGTGGCA GACGTGATCG CACCGTCGCT TGGGCTGTCC GCGTTGACGT TCGCCCCAGG 
             TCCGGTGGCA GACGCGATCG CACCGACACT TGGGCTGTCC GCGTTGACGT TCGCCCCAGG 
             CCTCGCCCCG GA---GTTGG CGCCAGCGCT GGGGATCGAA CAGTTGCAAT TTTCACCAGG 

             CTGGAAGCGC CACGAGGTCT CGCTGGCAGA CGCCCTGCTG CTTGCGCGCG AACGCGATCG 
             CTGGAAGCGC CACGAGCTTT CGCTGGCGGA TGCTCTCTTG CTCGCCCGCG AGCGCGACCG 
             CTGGAAGCGC CACGAGGTCT CGCTGGCAGA CGCCCTCCTG CTTGCGCGTG AGCGTGATCG 
             CTGGAAGCGC CACGAGGTCT CGCTGGCAGA TGCCCTCCTG CTTGCGCGCG AGCGCGATCG 
             CTGGAAGCGC CACGAGGTCT CGCTGGCAGA TGCCCTCTTG CTTGCGCGCG AGCGCGATCG 
             CTGGCGCCGC CACGAGGTTT CGTTGGCGGA TGCCCTGCTG CTCGCCCGCG AACGCGACCG 
             CTGGCGCCGC CACGAGGTTT CGTTGGCGGA TGCCCTGCTG CTCGCCCGCG AACGCGACCG 
             CTGGCGCCGC CACGAGGTTT CGTTGGCGGA TGCCCTGCTG CTCGCCCGCG AACGCGACCG 
             CTGGCGTCGC CACGAGTTTT CGTTGGCGGA TGCTCTGCTG CTAGCCCGCG AACGCGATCG 
             CTGGAAGCGC CACGAGGTCT CGCTCGCCGA TGCCCTCTTG CTTGCCCGCG AGCGTGACCG 
             CTGGAAGCGC CACGAGGTCT CGCTCGCCGA TGCCCTCTTG CTTGCCCGCG AGCGTGACCG 
             CTGGAAGCGC CACGAGGTCT CGCTCGCCGA TGCCCTCTTG CTTGCCCGCG AGCGTGACCG 
             CTGGAAACGC CACGAGGTCT CGCTTGCCGA TGCCCTTTTG TTAGCCCGCG ATCGCGACCG 
             CTGGAAACGC CACGAGGTCT CGCTTGCCGA TGCCCTTTTG TTAGCCCGCG ATCGCGACCG 
             CTGGAAACGC CACGAGGTCT CGCTTGCCGA TGCCCTTTTG TTAGCCCGCG ATCGCGACCG 
             CTGGAAACGC CACGAGGTCT CGCTTGCCGA TGCCCTTTTG TTAGCCCGCG ATCGCGACCG 
             GTGGCGGCGC CATGAGATTT CGCTGGCCGA CGCGTTGTTG CTCAATCGCG ACCGCGACCG 

             CCAGAATGGC TACACCTCGC AAGGCCCGCA CCGGGCAGAT TGGGTGCCCA GCTTTCAGGC 
             CCAGAACGGT TACACCTCGC AAGGCCCGCA CCGCGCAGAT TGGATGCCCA GCTTTCAGGC 
             CCAGAACGGC TATACCTCGC AAGGCCCGCA CCGCGCAGAT TGGATGCCCA GCTTCCACGC 
             CCAGAACGGC TATACCTCGC AAGGCCCACA CCGCGCAGAT TGGATGCCCA GCTTCCTCGC 
             CCAGAACGGC TATACCTCGC AAGGCCCGCA CCGCGCAGAT TGGATGCCCA GCTTCCTCGC 
             CCAGAACGGC TACACCTCGC AGGGCCCGCA CCGGGCCGAC TGGGCGCCGT TGTTCGACGC 
             CCAGAACGGC TACACCTCGC AGGGCCCGCA CCGGGCCGAC TGGGCGCCGT TGTTCGACGC 
             CCAGAACGGC TACACCTCGC AGGGCCCGCA CCGGGCCGAC TGGGCGCCGT TGTTCGACGC 
             CCAGAACGGC TACACCTCCC AAGGCCCGCA TCGCGCCGAC TGGGCGCCGC TGTTTGACGC 
             CCAGAACGGT TACACGTCAC AAGGCCCGCA CCGTGCGGAC TGGATGCCCC GTTTCGACGT 
             CCAGAACGGT TACACCTCAC AAGGCCCGCA CCGTGCGGAC TGGATGCCCC GTTTCGACGT 
             CCAGAACGGT TACACCTCAC AAGGCCCGCA CCGTGCGGAC TGGATGCCCC GTTTCGACGT 
             CCAGAACGGT TACACCTCGC AAGGCCCACA CCGCGCGGAT TGGATGCCTC ACTTCGACGT 
             CCAGAACGGT TACACCTCGC AAGGCCCACA CCGCGCGGAT TGGATGCCTC ACTTCGACGT 
             CCAGAACGGT TACACCTCGC AAGGCCCACA CCGCGCGGAT TGGATGCCTC ACTTCGACGT 
             CCAGAACGGT TACACCTCGC AAGGCCCACA CCGCGCGGAT TGGATGCCTC ACTTCGACGT 
             TCAACTTGGT TACACCACCG TTGGCCCGCA TCGTGCGGAC TGGAGCCTGA GTTTTGCCGC 

             ACTCCCTGGA CGGGACGCGC TTTCCCGGGG ACAGGCCAAG CTCACCGCCC TCGCCTGCCT 
             ACTTCCGGGC AGGGACGCGC TTTCCCGGGG ACAGGCCAAG CTCACCGCCC TTGCCTGCCT 
             ACTCCCGGGC AAGGACGCGC TTTCCCGGGG ACAGGCCAAG CTCACGGCCC TTGCCTGTCT 
             ACTCCCGGGC AAGGATGCGC TGTCTCGGGG ACAGGCCAAG CTCACGGCCC TTGCCTGTCT 
             ACTCCCGGCC AAGGATGCGC TGTCTCGGGG ACAGGCCAAG CTCACGGCCC TTGCCTGTCT 
             TCTGCCCGGC AAGGACGCGC TCTCACGGGG GCAGGCCAAG CTTACGGCGC TGGCCTGCCT 
             TCTGCCCGGC AAGGACGCGC TCTCACGGGG GCAGGCCAAG CTTACGGCGC TGGCCTGCCT 
             TCTGCCCGGC AAGGACGCGC TCTCACGGGG GCAGGCCAAG CTTACGGCGC TGGCCTGCCT 
             CCTGCCCGGC AAGGACGCGC TGTCACGGGG GCAGGCCAAG CTCACGGCAC TGGCCTGCCT 
             GCTTCCTGGT AAAGATGCGC TTTCTCGCGG CCAAGCCAAG CTCACCGCCC TCGCCTGCCT 
             GCTTCCTGGT AAAGATGCGC TTTCTCGCGG CCAAGCCAAG CTCACCGCCC TCGCCTGCCT 
             GCTTCCTGGT AAAGATGCGC TTTCTCGCGG CCAAGCCAAG CTCACCGCCC TCGCCTGCCT 
             GCTCCCTGGC AAAGATGCAC TTTCTCGCGG GCAAGCCAAG CTCACTGCCC TCGCCTGCCT 
             GCTCCCTGGC AAAGATGCAC TTTCTCGCGG GCAAGCCAAG CTCACTGCCC TCGCCTGCCT 
             GCTCCCTGGC AAAGATGCAC TTTCTCGCGG GCAAGCCAAG CTCACTGCCC TCGCCTGCCT 
             GCTCCCTGGC AAAGATGCAC TTTCTCGCGG GCAAGCCAAG CTCACTGCCC TCGCCTGCCT 
             GATCCCAGGC CGCGACGCCT TGTCGCGAGG ACAGGCCAAG CTCACCGCGC TCGCCTGTCT 

             GCTCGCACAG GCGGAGGACT TCGCCTACGA ACGCGGCGAG TGGCCGGTCA TCGCCCTGGA 
             GCTCGCACAA GCCGAAGACT TCGCCTTCGA ACGCGGCGAA TGGCCGGTCA TCGCCCTGGA 
             GCTCGCACAG GCCGAGGACT TCGCCTTCGA ACGCGGCGAA TGGCCGGTCA TCGCGCTGGA 
             GCTCGCACAG GCCGAGGACT TCGCCTTCGA ACGCGGCGAA TGGCCGGTCA TCGCCCTGGA 
             GCTCGCACAG GCCGAGGACT TCGCCTTCGA ACGCGGCGAA TGGCCGGTCA TCGCCCTGGA 
             GCTCGCCCAG GCGGAGGATT TCGCCCATGA GCGTGGCGAG TGGCCCATCA TGGCGCTGGA 
             GCTCGCCCAG GCGGAGGATT TCGCCCATGA GCGTGGCGAG TGGCCCATCA TGGCGCTGGA 
             GCTCGCCCAG GCGGAGGATT TCGCCCATGA GCGTGGCGAG TGGCCCATCA TGGCGCTGGA 
             GCTCGCCCAG GCGGAGGATT TCGCTCATGA GCGCGGCGAA TGGCCCGTCA TGGCGCTGGA 
             CCTCGCCCAG GCCGAGGATT TTGCCTTCGA GCGCGGCGAA TGGCCGGTGA TCGCGTTGGA 
             CCTCGCCCAG GCCGAGGATT TTGCCTTCGA GCGCGGCGAA TGGCCGGTGA TCGCGTTGGA 
             CCTCGCCCAG GCCGAGGATT TTGCCTTCGA GCGCGGCGAA TGGCCGGTGA TCGCGTTGGA 
             CCTTGCACAA GCAGAAGACT TTGCGTTCGA GCGAAGCGAA TGGCCGGTGA TCGCGCTGGA 
             CCTTGCACAA GCAGAAGACT TTGCGTTCGA GCGAAGCGAA TGGCCGGTGA TCGCGCTGGA 
             CCTTGCACAA GCAGAAGACT TTGCGTTCGA GCGAAGCGAA TGGCCGGTGA TCGCGCTGGA 
             CCTTGCACAA GCGGAAGACT TTGCGTTCGA GCGCAGCGAA TGGCCGGTGA TCGCGCTGGA 
             ATTAGCCCAG GCCGAAGATT ATGCCGAGCA GCGCGGCGAA TGGCCGGTGA TCGCGCTGGA 

             TGATCTGGGC TCGGAGCTGG ACCGGCACCA TCAGGGGCGT GTGCTGCAGC GGCTCGCGTC 
             TGATCTGGGC TCGGAGCTGG ACCGGCACCA TCAGGGGCGC GTGCTGCAGC GGCTGGCGTC 
             CGATCTGGGC TCGGAGCTGG ACCGGCATCA TCAGGGGCGC GTGCTGCAGC GGCTCGCTTC 
             TGATCTGGGC TCGGAACTGG ACCGGCATCA TCAGGGGCGC GTGCTGCAGC GGCTTGCTTC 
             TGATCTGGGC TCGGAACTGG ACCGGCATCA TCAGGGGCGC GTGCTGCAGC GGCTTGCTTC 
             TGATCTGGGT TCCGAGTTGG ACCGTCATCA TCAGGCCCGG GTAATACAAC GATTGGCGAG 
             TGATCTGGGT TCCGAGTTGG ACCGTCATCA TCAGGCCCGG GTAATACAAC GATTGGCGAG 
             TGATCTGGGT TCCGAGTTGG ACCGTCATCA TCAGGCCCGG GTAATACAAC GATTGGCGAG 
             TGATCTGGGT TCCGAGCTGG ATCGTCATCA TCAGGCCCGG GTGATCCAGC GTTTGGCCAG 
             TGACCTTGGG TCGGAACTGG ACCGGCATCA CCAAGCCCGC GTCCTGCAAC GGCTTGTCTC 
             TGACCTTGGG TCGGAACTGG ACCGGCATCA CCAAGCCCGC GTCCTGCAAC GGCTTGTCTC 
             TGACCTTGGG TCGGAACTGG ACCGGCATCA CCAAGCCCGC GTCCTGCAAC GGCTTGTCTC 
             CGACCTGGGT TCGGAGCTGG ACCGGCACCA CCAGGCGCGC GTCCTGCACC GGCTGGTCTC 
             CGACCTGGGT TCGGAGCTGG ACCGGCACCA CCAGGCGCGC GTCCTGCACC GGCTGGTCTC 
             CGACCTGGGT TCGGAGCTGG ACCGGCACCA CCAGGCGCGC GTCCTGCACC GGCTGGTCTC 
             CGACCTGGGT TCGGAGCTGG ACCGGCACCA CCAGGCGCGC GTCCTGCACC GGCTGGTTTC 
             TGATCTGGCC TCGGAACTCG ATCAGCATCA TCAAGCTCGG GTGTTGCAAC GTCTGCGCGC 

             CGCGCCGGCA CAGGTGCTCA TCACCGCAAC CGAAACCCCG CCTGGCCTTG CAGATGCCGG 
             CGCCCCGGCG CAGGTGCTCA TCACCGCAAC GGAAACCCCG CCTGGACTTG CAGATGCGGG 
             CGCGCCGGCG CAGGTGCTCA TCACCGCAAC CGAGACCCCA CCGGGCCTTG CAGACGCAGC 
             CGCGCCGGCG CAGGTGCTCA TCACCGCAAC CGAGACCCCT CCGGGCCTTG CAGACGCCGC 
             CGCGCCGGCG CAGGTGCTCA TCACCGCAAC CGAGACCCCT CCGGGCCTTG CGGACGCCGC 
             CGCCCCGGCG CAGGTGCTGA TTACCGCAAC TGAACTTCCC CCCGGACTGG CCGACGCCGG 
             CGCCCCGGCG CAGGTGTTGA TTACCGCAAC TGAACTTCCC CCCGGACTGG CCGACGCCGG 
             CGCCCCGGCG CAGGTGCTGA TTACCGCAAC TGAACTTCCC CCCGGACTGG CCGACGCCGG 
             CGCGCCGGCG CAGGTGCTGA TCACCGCAAC TGAACTTCCC CCCGGACTAG CCGACGCCGG 
             AGCGCCAGCG CAGGTGCTGA TCACCGCGAC CGAGACCCCG CCCGGGCTCG TAGACGCTGG 
             AGCGCCAGCG CAGGTGCTGA TCACCGCGAC CGAGACCCCG CCCGGGCTCG TAGACGCTGC 
             AGCGCCAGCG CAGGTGCTGA TCACCGCGAC CGAGACCCCG CCCGGGCTCG TAGACGCTGC 
             GGCGCCAGCG CAGATGCTGA TCACCGCGAC CGAGATCCCG CCCGGGCTCG CGGACGCCGG 
             GGCGCCAGCG CAGATGCTGA TCACCGGGAC CGAGATCCCG CCCGGGCTCG CGGACGCCGG 
             GGCGCCAGCG CAGATGCTGA TCACCGCGAC CGAGATCCCG CCCGGGCTCG CGGACGCCGG 
             GGCGCCAGCG CAGGTGCTGA TCACCGCGAC CGAGATCCCG CCCGGGCTCG CGGACGCCGG 
             CGGGCCGGCA CAGGTCTTCC TGACCGCGAC CGAGACGCCG CAGGCACTGA GCGATGCAGG 

             CGCACTATTG CAGCAGTTCC ACGTGGAACA CGGCCACATT ACGCGACAGG CAGCGGCCCA 
             CGCGCTCTTG CAGCAGTTCC ACGTGGAACA CGGCCAGATT ACGCCACAGG CAGTGCCCAA 
             TGCACTATTG CAGCAGTTCC ACGTGGAACA CGGCCAGATT GCGCGACAGG CAACGGTCAA 
             TGCACGATTG CAGCAGTTCC ACGTGGAACA CGGCCAGATT GCACGACAGG TAGCGGCCAA 
             CGCACGATTG CAGCAGTTCC ACGTGGAACA CGGCCAGATT GCACGACAGG TAGCGGCCAA 
             CAAGACCCTG CGCCGGTTCC ACGTGGAACA CGGTCAGTTG GTGCCCACAA CCGCTGCCGA 
             CAAGACCCTG CACCGGTTCC ACGTGGAACA CGGTCAGTTG GTGCCACAA- CCGCTGCCGA 
             CAAGACCCTG CGCCGGTTCC ACGTGGAACA CGGTCAGTTG GTGCCCACAA CCGCTGCCGA 
             CAAAACCCTA CACCGGTTCC ACGTGGAACA CGGTCAGCTG GTGCCCACGG CCGCCGCCGA 
             CGCGCTATTG CAACGGTTCC ACGTGGAACA CGGCCAGCTC GCGCTGCAAG CCGCCTCAGA 
             CGCGCTATTG CAACGGTTCC ACGTGGAACA CGGCCAGCTC GCGCTGCAAG CCGCCTCAGA 
             CGCGCTATTG CAACGGTTCC ACGTGGAACA CGGCCAGCTC GCGCTGCAAG CCGCCTCAGA 
             TGCGCTATTG CACCGGTTCC ACGTGGAACA CGGTCAGGTC GCACTGCAAG CCCCCTCGGA 
             TGCGCTATTG CACAGGTTCC ACGTGGAACA CGGTCAGGT- ---------- -------CGA 
             TGCGCTATTG CACCGGTTCC ACGTGGAACA CGGTCAGGTC GCACTGCAAG CCCCCTCGGA 
             TGCGCTATTG CACCAGTTCC ACGTGGAACA CGGTCAGATC GCACTGCAAG CCCCCTCGGA 
             TCTGCCAATC GCGCGGTTCC ACGTGGAACA TGGACAAATT CTGT------ ---CATCTTC 

             CTGA------ ---------- ------ATGG ATGCTTGGCC CCGCTGTCTG GAACGTCTCG 
             CTGA------ ---------- ---------- ---------- ---------- ---------- 
             CTGA------ ---------- ------ATGG ATGCTTGGCC CCGCTGTCTG GAACGTCTCG 
             CTGA------ ---------- ------ATGG ATGCTTGGCC CCGCTGTCTG GAACGTCTCG 
             CTGA------ ---------- ------ATGG ATGCTTGGCC CCGCTGTCTG GAACGTCTCG 
             CTAA------ ---------- ------ATGG ATGCTTGGCC CCGCTGTCTG GAACGTCTCG 
             CTGATCCGCC GCGGCTGGCA TGA---ATGG ATGCTTGGCC CCGCTGTCTG GAACGTCTCG 
             CTAA------ ---------- ------ATGG ATGCTTGGCC CCGCTGTCTG GAACGTCTCG 
             CTGA------ ---------- ------ATGG ATGCTTGGCC CCGCTGTCTG GAACGTCTCG 
             CTGA------ ---------- ------ATGG ATGCTTGGCC CCGCTGTCTG GAACGTCTCG 
             CTGA------ ---------- ------ATGG ATGCTTGGCC CCGCTGTCTG GAACGTCTCG 
             CTGA------ ---------- ------ATGG ATGCTTGGCC CCGCTGTCTG GAACGTCTCG 
             CTGA------ ---------- ---TTGATGG ATGCTTGGCC CCGCTGTCTG GAACGTCTCG 
             CTGA------ ---------- ------ATGG ATGCTTGGCC CCGCTGTCTG GAACGTCTCG 
             CTGA------ ---------- ------ATGG ATGCTTGGCC CCGCTGTCTG GAACGTCTCG 
             CTGA------ ---------- ------ATGG ATGCTTGGCC CCGCTGTCTG GAACGTCTCG 
             CTAG------ ---------- ------ATGG ATGCTTGGCC CCGTTGCCTG GAACGTCTGG 

             AAGCCGAATT CCCGCCCGAA GATGTCCACA CCTGGTTGAA ACCCCTGCAA GCCGAAGATC 
             ---------- ---------- ---------- -----TTGAA ACCCCTGCAA GCCGAAGATC 
             AAGCCGAATT CCCGCCCGAA GATGTCCACA CCTGGTTGAA ACCCCTGCAA GCCGAAGATC 
             AAGCCGAATT CCCGCCCGAA GATGTCCACA CCTGGTTGAA ACCCCTGCAA GCCGAAGATC 
             AAGCCGAATT CCCGCCCGAA GATGTCCACA CCTGGTTGAA ACCCCTGCAA GCCGAAGATC 
             AAGCTGAATT CCCGCCCGAG GATGTCCACA CCTGGTTGAA ACCCCTGCAG GCCGAAGATC 
             AAGCTGAATT CCCGCCCGAA GATGTCCACA CCTGGTTGAA ACCCCTGCAG GCCGAAGATC 
             AAGCTGAATT CCCGCCCGAG GATGTCCACA CCTGGTTGAA ACCCCTGCAG GCCGAAGATC 
             AAGCTGAATT CCCGCCCGAA GATGTCCACA CCTGGTTGAA ACCCCTGCAG GCCGAAGATC 
             AAGCTGAATT CCCGCCCGAA GATGTCCACA CATGGTTGAA ACCCTTGCAA GCCGAAGACC 
             AAGCTGAATT CCCGCCCGAA GATGTCCACA CATGGTTGAA ACCCTTGCAA GCCGAAGACC 
             AAGCTGAATT CCCGCCCGAA GATGTCCACA CATGGTTGAA ACCCTTGCAA GCCGAAGACC 
             AAGCTGAATT CCCGCCCGAA GATGTCCACA CCTGGTTGAA ACCCCTGCAA GCCGAAGACC 
             AAGCTGAATT CCCGCCCGAA GATGTCCACA CCTGGTTGAA ACCCCTGCAA GCCGAAGACC 
             AAGCTGAATT CCCGCCCGAA GATGTCCACA CCTGGTTGAA ACCCCTGCAA GCCGAAGACC 
             AAGCTGAATT CCCGCCCGAA GATGTCCACA CCTGGTTGAA ACCCCTGCAA GCCGAAGACC 
             AAGCCGAATT TCCAGCCGAG GACGTTCACA CTTGGTTGAA ACCGCTGCAA GCCGAGCAGC 

             G---CGGCGA CAGCATCGTG CTGTACGCCC CGAACGCCTT CATCGTCGAC CAGGTTCGCG 
             G---CGGCGA CAGCATCGTG CTGTACGCCC CGAACGCCTT CATCGTCGAC CAGGTTCGCG 
             G---CGGCGA CAGCATCGTG CTGTACGCTC CGAACGCCTT CATCGTCGAC CAGGTGCGCG 
             G---CGGCGA CAGCATCGTG CTGTACGCCC CGAACGCCTT CATCGTTGAC CAGGTGCGCG 
             G---CGGCGA CAGCATCGTG CTGTACGCCC CGAACGCCTT CATCGTCGAC CAGGTGCGCG 
             G---CGGCGA CAGCATCGTG CTGTACGCGC CGAACGCCTT CATTGTTGAG CAGGTCCGCG 
             G---CGGCGA CAGCATCGTG CTGTACGCGC CGAACGCCTT CATTGTCGAG CAGGTTCGCG 
             G---CGGCGA CAGCATCGTG CTGTACGCGC CGAACGCCTT CATTGTTGAG CAGGTCCGCG 
             G---CGGCGA CAGCATCGTG CTGTACGCGC CGAACGCCTT CATTGTCGAG CAGGTCCGCG 
             G---CGGCGA CAGCATCGTG CTGTACGCCC CGAACGCCTT CATTGTCGAC CAGGTCCGCG 
             G---CGGCGA CAGCATCGTG CTGTACGCCC CGAACGCCTT CATTGTCGAC CAGGTCCGCG 
             G---CGGCGA CAGCATCGTG CTGTACGCCC CGAACGCCTT CATTGTCGAC CAGGTCCGCG 
             G---CGGCGA CAGCATCGTG CTGTACGCCC CGAATGCCTT CATTGTCGAC CAGGTCCGCG 
             G---CGGCGA CAGCATCGTG CTGTACGCCC CGAATGCCTT CATTGTCGAC CAGGTCCGCG 
             G---CGGCGA CAGCATCGTG CTGTACGCCC CGAATGCCTT CATTGTCGAC CAGGTCCGCG 
             G---CGGCGA CAGCATCGTG CTGTACGCCC CAAATGCCTT CATCGTCGAC CAGGTCCGCG 
             GCCACGACAA CAGCATGGTG CTCTATGCGC CGAATGCCTT CATCGTGGAA CAGGTGCATG 

             AACGGTACCT GCCGCGCATC CGCGAATTGC TGGCGTATTT CGCCGGCAAC GGCGAAGTCG 
             AACGGTACCT GCCGCGCATT CGCGAATTGC TGGCGTATTT CGCCGGTAAT GGCGAAGTCG 
             AACGTTACCT GCCGCGCATT CGCGAATTGC TGGCGTATTT CGTCGGCAAT GGCGACGTCG 
             AACGTTACCT GCCGCGCATT CGCGAACTGC TGGCGTATTT CGCCGGCAAT GGCGAAGTCG 
             AACGTTACCT GCCGCGCATT CGCGAACTGC TGGCGTATTT CGCCGGCAAT GGCGAAGTCG 
             AGCGATACCT GCCGCGCATC CGCGAGTTGC TGGCATATTT CGCCGGCAAT GGCGAGGTGG 
             AGCGATACCT GCCGCGCATC CGCGAGTTGC TGGCGTATTT CGCCGGCAAT GGCGAGGTGG 
             AGCGATACCT GCCGCGCATC CGCGAGTTGC TGGCATATTT CGCCGGCAAT GGCGAGGTGG 
             AGCGATACCT GCCGCGTATC CGCGAGTTGC TGGCGTATTT CGCCGGCAAT GGCGAGGTGG 
             AACGCTACCT GCCGCGCATC CGCGAGTTGC TGGCGTATTT CTGTGGCAAT GGCGAAGTGG 
             AACGCTACCT GCCGCGCATC CGCGAGTTGC TGGCGTATTT CTGTGGCAAT GGCGAAGTGG 
             AACGCTACCT GCCGCGCATC CGCGAGTTGC TGGCGTATTT CTGTGGCAAT GGCGAAGTGG 
             AACGCTACCT GCCGCGCATC CGCGAGTTGC TGGCGTATTT TGCCGGCAAT GGCGAAGTGG 
             AACGCTACCT GCCGCGCATC CGCGAGTTGC TGGCGTATTT TGCCGGCAAT GGCGAAGTGG 
             AACGCTACCT GCCGCGCATC CGCGAGTTGC TGGCGTATTT TGCCGGCAAT GGCGAAGTGG 
             AACGCTACCT GCCGCGCATC CGCGAGTTGC TGGCGTATTT TGCCGGCAAT GGCGAAGTGG 
             CGCGCTACCT GTCGCGAATC CGCGAATTGC TGAATTACTT TGCTGGCAGC GAAGATGTGC 

             CGCTGGCGGT CGGTTCGCGT CCACGTGCGC CTGAGCCGGC CCCCGCAGCG GCGGCGGTGC 
             CGCTGGCGGT TGGTTCGCGT CCGCGTGCGC CGGAGCCGGC TCCGGCACCC GTGGCGACGC 
             CGCTGGCGGT CGGTTCGCGT CCACGCGCGC CCGAGCCGGC CCCTGCACCC GTGGCCGTGC 
             CGCTGGCGGT CGGTTCGCGT CCACGTGCGC CCGAGCCGGC CCCTGCACCC GTGGCCGTGC 
             CGCTGGCGGT CGGTTCGCGT CCACGTGCGC CCGAGCCGGC CCCTGCACCC GTGGCCGTGC 
             CGCTGGCGGT CGGCTCCCGT CCGCGTGCGC CGGAGCCGCT GCCGGCACCG CAAGCCGTCG 
             CGCTGGCGGT CGGCTCCCGT CCGCGTGCGC CGGAGCCGCT GCCGGCACCG CAAGCCGTCG 
             CGCTGGCGGT CGGCTCCCGT CCGCGTGCGC CGGAGCCGCT GCCGGCACCG CAAGCCGTCG 
             CGCTGGCGGT CGGTTCACGT CCGCGTGCGC CGGAGCCGCT GCCGGCACCG CAAGCCATCG 
             CGCTAGCCGT GGGTTCGCGC CCGCGCGCGC CCGAGCCGGC TCCTGCCCCC GTCGCGGCGG 
             CGCTAGCCGT GGGTTCGCGC CCGCGCGCGC CCGAGCCGGC TCCTGCCCCC GTCGCGGCGG 
             CGCTAGCCGT GGGTTCGCGC CCGCGCGCGC CCGAGCCGGC TCCTGCCCCC GTCGCGGCGG 
             CGCTGGCCGT GGGGTCGCGT CCACGTGCGC CCGAGCCGGC TCCGGCACCC GTCGCGGCGA 
             CGCTGGCCGT GGGGTCGCGT CCACGTGCGC CCGAGCCGGC TCCGGCACCC GTCGCGGCGA 
             CGCTGGCCGT GGGGTCGCGT CCACGTGCGC CCGAGCCGGC TCCGGCACCC GTCGCGGCGA 
             CGCTGGCCGT GGGGTCGCGT CCACGTGCGC CCGAGCCGGC TCCGGCACCC ATCGCGGCGA 
             TGTTACAGGT CGGTTCGCGC CCACGCGCGC CGGAACCCAT GGCCGCCGCG AGCGATAGCA 

             CAAGTGCGCC GCAGGCTGCG CCGATGGT-- -----GCCGT TCGCCGGCAA CCTGGATTCG 
             CGAGTGCGCC GCAGGCTGCA CCGATCGT-- -----GCCGT TCGCCGGCAA CCTGGATTCG 
             CGAGCGCGCC GCAGGCTGCA CCGATCGT-- -----GCCGT TCGCCGGCAA CCTGGATTCG 
             CGAGCGCGCC GCAGGCTGCA CCGATCGT-- -----GCCGT TCGCCGGCAA CCTGGATTCG 
             CGAGCGCGCC GCAGGCTGCA CCGATCGT-- -----GCCGT TCGCCGGCAA CCTGGATTCG 
             CCAGTGCGCC GGCGGCCGCG CCGATCGT-- -----GCCCT TCGCCGGCAA CCTGGATTCG 
             CCAGTGCGCC GGCGGCCGCG CCGATCGT-- -----GCCCT TCGCCGGCAA CCTGGATTCG 
             CCAGTGCGCC GGCGGCCGCG CCGATCGT-- -----GCCCT TCGCCGGCAA CCTGGATTCG 
             CCAGTGCGCC GGCGGCCGCG CCGATCGT-- -----GCCCT TCGCCGGCAA CCTGGATTCG 
             CCCTTGCACC GCAAGCGGCG CCGATCGT-- -----GCCGT TCGCCGGCAA CCTGGATTCG 
             CCGTTGCACC GCAAGCGGCG CCGATCGT-- -----GCCGT TCGCCGGCAA CCTGGATTCG 
             CCGTTGCACC GCAAGCGGCG CCGATCGT-- -----GCCGT TCGCCGGCAA CCTGGATTCG 
             CCATTGCGCC GCAGGCTGCG CCGATCGC-- -----GCCGT TCGCCGGCAA CCTGGATTCG 
             CCATTGCGCC GCAGGCTGCG CCGATCGC-- -----GCCGT TCGCCGGCAA CCTGGATTCG 
             CCATTGCGCC GCAGGCTGCG CCGATCGC-- -----GCCGT TCGCCGGCAA CCTGGATTCG 
             CCGTTGCGCC GCAGGCTGCG CCGATCGC-- -----GCCGT TCGCCGGCAA CCTGGATTCG 
             CGACCGCG-C GCACGCCTAG CCCACAGTTG TTGGAACCTT TCGCTGGCAA CCTCGATTCG 

             CATTACACCT TCGCCAACTT CGTCGAAGGC CGCAGCAACC AGCTGGGTCT GGCCGCCGCG 
             CATTACACCT TCGCCAACTT CGTCGAAGGC CGCAGCAACC AGCTGGGTCT GGCGGCGGCG 
             CATTACACCT TCGCCAACTT CGTGGAAGGC CGCAGCAACC AGTTGGGCCT GGCGGCCGCG 
             CATTACACCT TCGCCAACTT CGTGGAAGGC CGTAGCAACC AGTTGGGCCT GGCGGCCGCG 
             CATTACACCT TCGCCAACTT CGTGGAAGGC CGTAGCAACC AGTTGGGCCT GGCGGCCGCG 
             CATTACACCT TTGCCAACTT CGTGGAAGGC CGCAGCAACC AGCTCGGTCT GGCCGCGGCG 
             CATTACACCT TTGCCAACTT CGTGGAAGGC CGCAGCAACC AGCTCGGTCT GGCCGCGGCG 
             CATTACACCT TTGCCAACTT CGTGGAAGGC CGCAGCAACC AGCTCGGTCT GGCCGCGGCG 
             CATTACACCT TTGCCAACTT TGTGGAAGGC CGCAGCAACC AGCTCGGTCT GGCCGCGGCG 
             CATTACACCT TCGCCAATTT CGTGGAAGGC CGCAGTAACC AACTGGGTCT GGCCGCCGCG 
             CATTACACCT TCGCCAATTT CGTGGAAGGC CGCAGTAACC AACTGGGTCT GGCCGCCGCG 
             CATTACACCT TCGCCAATTT CGTGGAAGGC CGCAGTAACC AACTGGGTCT GGCCGCCGCG 
             CATTACACCT TCGCCAACTT CGTGGAAGGC CGCAGCAACC AGCTGGGTCT GGCCGCCGCG 
             CATTACACCT TCGCCAACTT CGTGGAAGGC CGCAGCAACC AGCTGGGTCT GGCCGCCGCG 
             CATTACACCT TCGCCAACTT CGTGGAAGGC CGCAGCAACC AGCTGGGTCT GGCCGCCGCG 
             CATTACACCT TCGCCAACTT CGTGGAAGGC CGCAGCAACC AGCTGGGTCT GGCCGCCGCG 
             CACTACACCT TCGCCAACTT CGTCGAGGGC CGCAGCAACC AACTCGGCCT GGCCGCAGCG 

             ATCCAGGCGG CGCAGAGGCC CGGCGACCGC GCGCACAACC CGTTGCTGCT GTACGGCAGC 
             ATCCAGGCGG CGCAGAAACC CGGCGACCGC GCGCACAACC CGTTGCTGCT GTACGGCAGC 
             ATCCAGGCTG CACAGAAGCC CGGCGACCGT GCACACAACC CGTTGCTGCT GTACGGCAGC 
             ATCCAGGCTG CACAGAAGCC CGGCGACCGT GCGCACAACC CGTTGCTGCT GTACGGCAGC 
             ATCCAGGCTG CACAGAAGCC CGGCGACCGT GCGCACAACC CGTTGCTGCT GTACGGCAGC 
             ATCCAGGCCG CGCAGAAGCC GGGCGACCGT GCACACAACC CGTTACTGCT GTACGGCAGC 
             ATCCAGGCCG CACAGAAGCC TGGCGACCGG GCGCACAACC CGTTGCTGCT GTACGGCAGC 
             ATCCAGGCCG CGCAGAAGCC GGGCGACCGT GCACACAACC CGTTACTGCT GTACGGCAGC 
             ATCCAGGCCG CACAGAAGCC TGGCGACCGG GCGCACAACC CGTTGCTGCT GTACGGCAGC 
             ATCCAGGCTG CGCAGAAGCC CGGCGACCGT GCGCATAACC CGTTGCTGTT GTACGGCAGC 
             ATCCAGGCTG CGCAGAAGCC CGGCGACCGT GCGCATAACC CGTTGCTGTT GTACGGCAGC 
             ATCCAGGCTG CGCAGAAGCC CGGCGACCGT GCGCATAACC CGTTGCTGTT GTACGGCAGC 
             ATCCAGGCCG CGCAGAAGCC CGGCGACCGG GCGCACAACC CGTTGCTGTT GTACGGCAGC 
             ATCCAGGCCG CGCAGAAGCC CGGCGACCGG GCGCACAACC CGTTGCTGTT GTACGGCAGC 
             ATCCAGGCCG CGCAGAAGCC CGGCGACCGG GCGCACAACC CGTTGCTGTT GTACGGCAGC 
             ATCCAGGCCG CGCAGAAGCC CGGCGACCGG GCGCACAACC CGTTGCTGTT GTACGGCAGC 
             GTGCAAGCCG CGCAGAAACC CGGCGATCGT GCGCACAACC CGCTGCTGCT TTACGGCAGC 

             ACCGGCCTGG GCAAGACCCA CCTGATGTTC GCGGCCGGCA ATGCGCTGCG TCAGGCCAAT 
             ACCGGCCTGG GCAAGACCCA CCTGATGTTC GCGGCCGGCA ATGCGCTGCG TCAGGCCAAC 
             ACCGGTCTGG GCAAGACCCA CCTGATGTTC GCGGCCGGCA ATGCGCTGCG TCAGGCCAAT 
             ACCGGTCTGG GCAAGACCCA TCTGATGTTC GCGGCCGGCA ATGCGCTGCG TCAGGCCAAT 
             ACCGGTCTGG GCAAGACCCA TCTGATGTTC GCGGCCGGCA ATGCGCTGCG TCAGGCCAAT 
             ACCGGGCTGG GCAAGACCCA CCTGATGTTC GCGGCCGGCA ACGCGCTGCG CCAGGCCAAT 
             ACCGGGCTGG GCAAGACCCA CCTGATGTTC GCGGCCGGCA ACGCGCTGCG CCAGGCCAAT 
             ACCGGGCTGG GCAAGACCCA CCTGATGTTC GCGGCCGGCA ACGCGCTGCG CCAGGCCAAT 
             ACCGGGCTGG GCAAGACCCA TCTGATGTTC GCGGCCGGCA ACGCGCTGCG CCAGGCCAAT 
             ACCGGCCTGG GCAAGACCCA CCTGATGTTC GCGGCCGGCA ATGCGCTGCG GCAGGCCAAT 
             ACCGGCCTGG GCAAGACCCA CCTGATGTTC GCGGCCGGCA ATGCGCTGCG GCAGGCCAAT 
             ACCGGCCTGG GCAAGACCCA CCTGATGTTC GCGGCCGGCA ATGCGCTGCG GCAGGCCAAT 
             ACCGGCCTGG GCAAGACCCA CCTGATGTTC GCGGCGGGCA ATGCACTGCG GCAAGCCAAA 
             ACCGGCCTGG GCAAGACCCA CCTGATGTTC GCGGCGGGCA ATGCACTGCG GCAAGCCAAA 
             ACCGGCCTGG GCAAGACCCA CCTGATGTTC GCGGCGGGCA ATGCACTGCG GCAAGCCAAA 
             ACCGGCCTGG GCAAGACCCA CCTGATGTTC GCGGCGGGCA ATGCACTGCG GCAAGCCAAA 
             ACAGGTCTAG GCAAGACCCA CCTGATGTTC GCTGCCGGCA ATGCAATGCG CGAACAGAAT 

             CCGGCCGCCA AGGTGATGTA CCTGCGTTCG GAACAGTTCT TCAGCGCGAT GATCCGGGCG 
             CCGGCCGCCA AGGTGATGTA CCTGCGTTCG GAACAGTTCT TCAGCGCGAT GATCCGGGCG 
             CCGGCCGCCA AGGTGATGTA TCTGCGTTCG GAGCAGTTCT TCAGCGCGAT GATCCGGGCG 
             CCGGCCGCCA AAGTGATGTA TCTGCGTTCG GAGCAGTTCT TCAGCGCGAT GATCCGGGCG 
             CCGGCCGCCA AAGTGATGTA TCTGCGTTCG GAGCAGTTCT TCAGCGCGAT GATCCGGGCG 
             CCGGCGGCCA AGGTGATGTA CCTGCGCTCG GAACAGTTCT TCAGCGCGAT GATCCGCGCG 
             CCGGCCGCCA AGGTGATGTA CCTGCGCTCG GAACAGTTCT TCAGCGCGAT GATCCGCGCG 
             CCGGCGGCCA AGGTGATGTA CCTGCGCTCG GAACAGTTCT TCAGCGCGAT GATCCGCGCG 
             CCGGCCGCCA AGGTGATGTA CCTGCGCTCG GAACAGTTCT TCAGCGCGAT GATCCGCGCG 
             CCGGCCGCCA AGGTGATGTA CCTGCGTTCG GAACAATTCT TCAGCGCGAT GATCCGGGCG 
             CCGGCCGCCA AGGTGATGTA CCTGCGTTCG GAACAATTCT TCAGCGCGAT GATCCGGGCG 
             CCGGCCGCCA AGGTGATGTA CCTGCGTTCG GAACAATTCT TCAGCGCGAT GATCCGGGCG 
             CCGGCTGCCA AGGTGATGTA CCTGCGTTCG GAACAGTTCT TCAGCGCGAT GATCCGGGCG 
             CCGGCTGCCA AGGTGATGTA CCTGCGTTCG GAACAGTTCT TCAGCGCGAT GATCCGGGCG 
             CCGGCTGCCA AGGTGATGTA CCTGCGTTCG GAACAGTTCT TCAGCGCGAT GATCCGGGCG 
             CCGGCTGCCA AGGTGATGTA CCTGCGTTCG GAACAGTTCT TCAGCGCGAT GATCCGGGCG 
             CCGAACGCAC GGGTGATGTA CCTACGCTCT GAGCAGTTCT TCAGTGCCAT GATCCGCGCC 

             CTGCAGGACA AGGCGATGGA CCAGTTCAAG CGCCAGTTCC AGCAGATCGA TGCGCTGCTG 
             CTGCAGGACA AGGCGATGGA CCAGTTCAAG CGCCAGTTCC AGCAGATCGA TGCGCTGCTG 
             CTGCAGGACA AGGCGATGGA CCAGTTCAAG CGCCAGTTCC AGCAGATCGA TGCGCTGCTG 
             CTGCAGGACA AGGCGATGGA CCAGTTCAAG CGCCAGTTCC AGCAGATCGA TGCGCTGCTG 
             CTGCAGGACA AGGCGATGGA CCAGTTCAAG CGCCAGTTCC AGCAGATCGA TGCGCTGCTG 
             TTGCAGGACA AGGCAATGGA CCAGTTCAAG CGCCAGTTCC AGCAGATCGA TGCGCTGCTG 
             TTGCAGGACA AGGCAATGGA CCAGTTCAAG CGCCAGTTCC AGCAGATCGA TGCGCTGCTG 
             TTGCATGACA AGGCAATGGA CCAGTTCAAG CGCCAGTTCC ATCAGATCGA TGCGCTGCTG 
             TTGCAGGACA AGGCGATGGA CCAGTTCAAG CGCCAGTTCC AGCAGATCGA TGCGCTGCTG 
             TTGCAGGACA AGGCGATGGA CCAGTTCAAG CGCCAGTTCC AGCAGATCGA TGCGTTGCTG 
             TTGCAGGACA AGGCGATGGA CCAGTTCAAG CGCCAGTTCC AGCAGATCGA TGCGTTGCTG 
             TTGCAGGACA AGGCGATGGA CCAGTTCAAG CGCCAGTTCC AGCAGATCGA TGCGTTGCTG 
             CTGCAGGACA AGGCGATGGA TCAGTTCAAG CGCCAGTTCC AGCAGATTGA TGCGTTGCTG 
             CTGCAGGACA AGGCGATGGA TCAGTTCAAG CGCCAGTTCC AGCAGATTGA TGCGTTGCTG 
             CTGCAGGACA AGGCGATGGA TCAGTTCAAG CGCCAGTTCC AGCAGATTGA TGCGTTGCTG 
             CTGCAGGACA AGGCGATGGA TCAGTTCAAG CGCCAGTTCC AGCAGATCGA TGCGTTGCTG 
             CTGCAAGAGA AGACCATGGA CCAGTTCAAG CGCCAGTTCC AGCAGGTGGA CGCGCTGCTG 

             ATCGACGACA TCCAGTTCTT CGCCGGCAAG GACCGCACCC AGGAAGAGTT CTTCCACACC 
             ATCGACGACA TCCAGTTCTT CGCCGGCAAG GACCGCACGC AGGAAGAGTT CTTCCACACC 
             ATCGACGACA TCCAGTTCTT CGCCGGCAAG GACCGCACCC AGGAAGAGTT CTTCCACACC 
             ATCGACGACA TCCAGTTCTT CGCCGGCAAG GACCGCACGC AGGAAGAGTT CTTCCACACC 
             ATCGACGACA TCCAGTTCTT CGCCGGCAAG GACCGCACGC AGGAAGAGTT CTTCCACACC 
             ATCGACGACA TCCAGTTTTT TGCCGGCAAG GACCGCACGC AGGAGGAGTT TTTCCACACC 
             ATCGACGACA TCCAGTTTTT TGCCGGCAAG GACCGCACGC AGGAGGAGTT TTTCCACACC 
             ATCGACGACA TCCAGTTTTT TGCCGGCATG GACCGCACGC AGGAGGAGTT TTTCCACACC 
             ATCGACGACA TCCAGTTTTT CGCCGGCAAG GACCGCACGC AGGAAGAGTT TTTCCACACC 
             ATCGACGACA TTCAGTTCTT CGCCGGCAAG GACCGCACGC AGGAAGAGTT CTTTCACACC 
             ATCGACGACA TTCAGTTCTT CGCCGGCAAG GACCGCACGC AGGAAGAGTT CTTTCACACC 
             ATCGACGACA TTCAGTTCTT CGCCGGCAAG GACCGCACGC AGGAAGAGTT CTTTCACACC 
             ATCGACGACA TCCAGTTCTT CGCGGGCAAG GACCGTACGC AGGAAGAGTT CTTCCACACC 
             ATCGACGACA TCCAGTTCTT CGCGGGCAAG GACCGTACGC AGGAAGAGTT CTTCCACACC 
             ATCGACGACA TCCAGTTCTT CGCGGGCAAG GACCGTACGC AGGAAGAGTT CTTCCACACC 
             ATCGATGACA TTCAGTTCTT CGCCGGCAAG GACCGGACGC AGGAAGAGTT CTTCCACACC 
             ATCGACGACA TCCAGTTCTT CGCCGGCAAG GACCGCACCC AGGAAGAGTT CTTCCACACC 

             TTCAACGCGC TGTTCGATGG CCGCCAGCAG ATCATCCTGA CCTGCGACCG CTACCCGCGC 
             TTCAACGCGC TGTTCGATGG CCGCCAGCAG ATCATCCTGA CCTGCGACCG CTATCCGCGC 
             TTCAACGCGC TGTTCGATGG CCGCCAACAG ATCATCCTGA CCTGCGACCG CTACCCGCGC 
             TTCAACGCGC TGTTCGATGG CCGCCAGCAG ATCATCCTGA CCTGCGACCG CTACCCGCGC 
             TTCAACGCGC TGTTCGATGG CCGCCAGCAG ATCATCCTGA CCTGCGACCG CTACCCGCGC 
             TTCAACGCGC TGTTCGACGG CCGCCAGCAG ATCATCCTGA CCTGCGACCG CTATCCGCGC 
             TTCAACGCGC TGTTCGACGG CCGCCAGCAG ATCATCCTGA CCTGCGACCG CTATCCGCGC 
             TTCAACGCGC TGTTCGACGG CCGCCAGCAT ATCATCCTGA CCTGCGACCG CTATCCGCGC 
             TTCAACGCGC TGTTCGACGG CCGCCAGCAG ATCATCCTGA CCTGCGACCG CTATCCGCGC 
             TTCAACGCGC TGTTCGACGG CCGCCAGCAG ATCATCCTGA CCTGCGACCG CTATCCACGC 
             TTCAACGCGC TGTTCGACGG CCGCCAGCAG ATCATCCTGA CCTGCGACCG CTATCCACGC 
             TTCAACGCGC TGTTCGACGG CCGCCAGCAG ATCATCCTGA CCTGCGACCG CTATCCACGC 
             TTCAACGCGC TGTTCGATGG CCGCCAGCAG ATCATCCTGA CCTGCGACCG CTACCCGCGC 
             TTCAACGCGC TGTTCGATGG CCGCCAGCAG ATCATCCTGA CCTGCGACCG CTACCCGCGC 
             TTCAACGCGC TGTTCGATGG CCGCCAGCAG ATCATCCTGA CCTGCGACCG CTACCCGCGC 
             TTCAACGCGC TGTTCGATGG CCGCCAGCAG ATCATCCTGA CCTGCGACCG CTACCCGCGC 
             TTCAATGCGC TGTTCGACGG CCGTCAGCAG ATCATCCTGA CCTGCGACCG CTATCCGCGC 

             GAAGTGGAGG GCCTGGAGCC GCGCCTGAAG TCGCGCCTGG CCTGGGGCCT GTCGGTGGCG 
             GAGGTGGAAG GCCTGGAGCC GCGGCTGAAG TCGCGCCTGG CCTGGGGCCT TTCGGTGGCG 
             GAGGTCGAAG GCCTGGAGCC GCGGCTGAAG TCGCGCCTGG CCTGGGGCCT GTCGGTGGCG 
             GAGGTCGAAG GCCTGGAGCC GCGGCTGAAG TCGCGCCTGG CCTGGGGCTT GTCGGTGGCG 
             GAGGTCGAAG GCCTGGAGCC GCGGCTGAAG TCGCGCCTGG CCTGGGGCTT GTCGGTGGCG 
             GAAGTCGAGG GCCTGGAGCC GCGGCTGAAG TCGCGCCTGG CCTGGGGCCT GTCGGTGGCG 
             GAAGTCGAGG GCCTGGAGCC GCGGCTGAAG TCGCGCCTGG CCTGGGGCCT GTCGGTGGCG 
             GAAGTCGAGG GCCTGGAGCC GCGGCTGAAG TCGCGCCTGG CCTGGGGCCT GTCGGTGGCG 
             GAAGTCGAGG GCCTGGAGCC GCGGTTGAAG TCGCGGCTGG CCTGGGGCCT GTCGGTGGCG 
             GAAGTGGAAG GCCTAGAGCC GCGGCTGAAG TCGCGCCTGG CCTGGGGCCT GTCGGTGGCG 
             GAAGTGGAAG GCCTAGAGCC GCGGCTGAAG TCGCGCCTGG CCTGGGGCCT GTCGGTGGCG 
             GAAGTGGAAG GCCTAGAGCC GCGGCTGAAG TCGCGCCTGG CCTGGGGCCT GTCGGTGGCG 
             GAAGTGGAGG GCCTGGAGCC GCGGTTGAAG TCGCGCTTGG CCTGGGGCTT GTCGGTCGCG 
             GAAGTGGAGG GCTTGGAGCC GCGGTTGAAG TCGCGCTTGG CCTGGGGCTT GTCGGTCGCG 
             GAAGTGGAGG GCCTGGAGCC GCGGTTGAAG TCGCGCTTGG CCTGGGGCTT GTCGGTCGCG 
             GAAGTGGAGG GCCTGGAGCC GCGGTTGAAG TCGCGCCTGG CCTGGGGCTT GTCGGTCGCG 
             GAGGTCGAGG GCCTGGAGCC CCGACTGAAA TCGCGCCTGG CCTGGGGCCT GTCGGTCGCG 

             ATCGATCCGC CGGACTTCGA AACCCGCGCG GCCATCGTGC TGGCCAAGGC ACGCGAGCGC 
             ATCGACCCGC CGGACTTCGA GACCCGCGCG GCGATCGTGC TGGCCAAGGC GCGCGAGCGC 
             ATCGACCCGC CGGACTTCGA GACCCGCGCG GCCATCGTGC TGGCCAAGGC GCGCGAGCGC 
             ATCGACCCGC CGGACTTCGA GACACGCGCG GCCATCGTGC TGGCCAAGGC GCGCGAGCGC 
             ATCGACCCGC CGGACTTCGA GACCCGCGCG GCCATCGTGC TGGCCAAGGC GCGCGAGCGC 
             ATCGACCCGC CGGATTTCGA GACGCGTGCG GCGATCGTGC TGGCCAAGGC GCGCGAGCGC 
             ATCGACCCGC CGGATTTCGA GACGCGTGCG GCAATCGTGC TGGCCAAGGC GCGCGAGCGC 
             ATCGACCCGC CGGATTTCGA GACGCGTGCG GCGATCGTGC TGGCCAAGGC GCGCGAGCGC 
             ATCGACCCGC CGGATTTCGA GACGCGTGCG GCGATCGTGC TGGCCAAGGC GCGCGAGCGC 
             ATCGATCCGC CGGATTTCGA AACCCGCGCA GCCATCGTGC TGGCCAAGGC GCGCGAGCGT 
             ATCGATCCGC CGGATTTCGA AACCCGCGCA GCCATCGTGC TGGCCAAGGC GCGCGAGCGT 
             ATCGATCCGC CGGATTTCGA AACCCGCGCA GCCATCGTGC TGGCCAAGGC GCGCGAGCGT 
             ATCGATCCGC CGGATTTCGA AACCCGTGCA GCCATCGTGC TGGCCAAGGC ACGCGAGCGT 
             ATCGATCCGC CGGATTTCGA AACCCGTGCA GCCATCGTGC TGGCCAAGGC ACGCGAGCGT 
             ATCGATCCGC CGGATTTCGA AACCCGTGCA GCCATCGTGC TGGCCAAGGC ACGCGAGCGT 
             ATCGATCCGC CGGATTTCGA AACCCGTGCA GCCATCGTGC TGGCCAAGGC ACGCGAGCGT 
             ATCGACCCAC CCGACTTCGA GACGCGCGCG GCGATCGTGC TGGCTAAGGC GCGCGAACGC 

             GGCGCCGAAA TTCCCGACGA CGTGGCATTC CTGATCGCCA AGAAGATGCG CTCCAACGTG 
             GGCGCCGAGA TTCCCGACGA CGTGGCCTTC CTGATCGCCA AGAAGATGCG CTCCAACGTG 
             GGCGCCGAAA TTCCCGACGA CGTGGCATTC CTGATCGCCA AGAAGATGCG CTCCAACGTG 
             GGCGCCGAGA TTCCCGACGA CGTGGCATTC CTGATCGCCA AGAAGATGCG CTCCAACGTG 
             GGCGCCGAGA TTCCCGACGA CGTGGCATTC CTGATCGCCA AGAAGATGCG CTCCAACGTG 
             GGCGCCGAGA TTCCCGACGA CGTGGCGTTT CTGATCGCCA AGAAGATGCG CTCGAACGTG 
             GGCGCCGAGA TTCCCGACGA CGTGGCGTTT CTGATCGCCA AGAAGATGCG CTCGAACGTG 
             GGCGCCGAGA TTCCCGACGA CGTGGCGTTT CTGATCGCCA AGAAGATGCG CTCGAACGTG 
             GGCGCCGAGA TTCCCGACGA CGTGGCGTTT CTGATCGCCA AGAAGATGCG CTCGAACGTG 
             GGCGCCGAGA TTCCCGACGA CGTGGCATTT TTGATCGCCA AGAAGATGCG CTCCAATGTG 
             GGCGCCGAGA TTCCCGACGA CGTGGCATTT TTGATCGCCA AGAAGATGCG CTCCAATGTG 
             GGCGCCGAGA TTCCCGACGA CGTGGCATTT TTGATCGCCA AGAAGATGCG CTCCAATGTG 
             GGCGCCGAGA TTCCCGACGA CGTGGCATTT CTGATCGCCA AGAAGATGCG CTCCAACGTG 
             GGCGCCGAGA TTCCCGACGA CGTGGCATTT CTGATCGCCA AGAAGATGCG CTCCAACGTG 
             GGCGCCGAGA TTCCCGACGA CGTGGCATTT CTGATCGCCA AGAAGATGCG CTCCAACGTG 
             GGCGCCGAGA TTCCCGACGA CGTGGCATTT CTGATCGCCA AGAAGATGCG CTCCAACGTG 
             GGCGCCGAGA TCCCGGACGA GGTGGCGTTC CTGATCGCCA AGAAAATGCG CTCCAATGTG 

             CGCGACCTGG AAGGCGCGCT CAACACCCTG GTGGCGCGCG CCAACTTCAC CGGCCGCTCG 
             CGCGACCTGG AAGGCGCGCT CAACACCCTG GTGGCGCGTG CCAACTTCAC CGGCCGCGCG 
             CGCGACCTTG AAGGCGCGCT CAACACGCTG GTGGCGCGTG CCAACTTCAC CGGGCGCTCG 
             CGCGACCTCG AAGGTGCGCT CAACACCCTG GTGGCGCGTG CCAACTTCAC CGGGCGCTCG 
             CGCGACCTCG AAGGCGCGCT CAACACCCTG GTGGCGCGTG CCAACTTCAC CGGGCGCTCG 
             CGCGACCTGG AAGGGGCGCT CAACACGTTG GTGGCCCGCG CCAACTTCAC TGGCCGCTCG 
             CGCGACCTGG AAGGGGCGCT CAACACGTTG GTGGCCCGCG CCAACTTCAC TGGCCGTTCG 
             CGCGACCTGG AAGGGGCGCT CAACACGTTG GTGGCCCGCG CCAACTTCAC TGGCCGCTCG 
             CGCGACCTGG AAGGGGCGCT CAACACGTTG GTGGCCCGCG CCAACTTCAC TGGCCGCTCG 
             CGCGATCTGG AAGGCGCGCT CAACACGCTG GTGGCGCGCG CCAATTTCAC CGGGCGCTCG 
             CGCGATCTGG AAGGCGCGCT CAACACGCTG GTGGCGCGCG CCAATTTCAC CGGGCGCTCG 
             CGCGATCTGG AAGGCGCGCT CAACACGCTG GTGGCGCGCG CCAATTTCAC CGGGCGCTCG 
             CGCGACCTGG AAGGCGCGCT CAACACGCTG GTGGCGCGCG CCAACTTCAC CGGGCGCTCG 
             CGCGACCTGG AAGGCGCGCT CAACACGCTG GTGGCGCGCG CCAACTTCAC CGGGCGCTCG 
             CGCGACCTGG AAGGCGCGCT CAACACGCTG GTGGCGCGCG CCAACTTCAC CGGGCGCTCG 
             CGCGACCTGG AAGGCGCGCT CAATACGCTG GTGGCGCGCG CCAACTTCAC CGGGCGCTTG 
             AGGGACCTAG AAGGTGCGCT CAACACGCTG GCTGCCCGTG CCAACTTCAC CGGCCGTGCG 

             ATCACGGTGG AATTTGCCCA GGAGACGCTG CGCGATTTGC TGCGCGCCCA GCAACAGGCG 
             ATCACTGTGG AATTTGCCCA GGAGACGCTG CGTGACCTGC TGCGCGCCCA GCAACAGGCG 
             ATCACGGTGG AATTTGCCCA GGAGACGCTG CGCGACCTGC TGCGCGCCCA GCAACAGGCG 
             ATCACGGTGG AATTCGCCCA GGAGACGCTG CGCGACCTGC TTCGCGCCCA GCAACAGGCG 
             ATCACGGTGG AATTCGCCCA GGAGACGCTG CGCGACCTGC TTCGCGCCCA GCAACAGGCG 
             ATCACTGTGG AGTTTGCGCA GGAGACGCTG CGTGACCTGT TGCGTGCGCA GCAGCAGGCG 
             ATCACCGTGG AGTTTGCGCA GGAGACGCTG CGTGACCTGT TGCGTGCGCA GCAGCAGGCG 
             ATCACTGTGG AGTTTGCGCA GGAGACGCTG CGTGACCTGT TGCGTGCGCA GCAACAGGCG 
             ATCACTGTGG AGTTTGCGCA GGAGACGCTG CGTGACCTGT TGCGTGCGCA GCAGCAGGCG 
             ATCACGGTGG AATTTGCGCA GGAGACGCTG CGCGACTTGT TGCGCGCCCA GCAACAGGCG 
             ATCACGGTGG AATTTGCGCA GGAGACGCTG CGCGACTTGT TGCGCGCCCA GCAACAGGCG 
             ATCACGGTGG AATTTGCGCA GGAGACGCTG CGCGACTTGT TGCGCGCCCA GCAACAGGCG 
             ATCACGGTGG AATTCGCCCA GGAGACGCTG CGCGACCTGT TGCGCGCGCA GCAACAGGCC 
             ATCACGGTGG AATTCGCCCA GGAGACGCTG CGCGACCTGT TGCGCGCGCA GCAACAGGCC 
             ATCACGGTGG AATTCGCCCA GGAGACGCTG CGCGACCTGT TGCGCGCGCA GCAACAGGCC 
             ATCACGGTGG AATTCGCCCA GGAGACGCTG CGCGACCTGT TGCGCGCGCA GCAACAGGCC 
             ATCACCACCG AATTCGCCCA GGAAACCTTG CGCGACCTGT TACGCGCGCA GCAGCAGGCG 

             ATCGGCATTC CCAATATCCA GAAGACCGTG GCCGATTACT ACGGCCTGCA GATGAAGGAC 
             ATCGGCATCC CCAACATCCA GAAGACCGTG GCCGACTACT ACGGCTTGCA GATGAAGGAT 
             ATCGGCATTC CCAATATCCA GAAGACTGTG GCCGATTACT ACGGCTTGCA AATGAAGGAT 
             ATCGGCATTC CCAATATCCA GAAGACCGTG GCCGATTACT ACGGCCTGCA GATGAAGGAT 
             ATCGGCATTC CCAATATCCA GAAGACCGTG GCCGATTACT ACGGCCTGCA GATGAAGGAT 
             ATCGGCATTC CCAACATCCA GAAGACCGTG GCCGACTACT ACGGCCTGCA GATGAAGGAC 
             ATCGGCATTC CCAACATCCA GAAGACCGTG GCCGACTACT ACGGCCTGCA GATGAAGGAC 
             ATCGGCATTC CCAACATCCA GAAGACCGTG GCCGACTACT ACGGCCTGCA GATGAAGGAC 
             ATCGGCATTC CCAACATCCA GAAGACCGTG GCCGACTACT ACGGCCTGCA GATGAAGGAC 
             ATCGGCATCC CCAACATCCA GAAGACCGTG GCGGACTACT ACGGACTGCA GATGAAGGAT 
             ATCGGCATCC CCAACATCCA GAAGACCGTG GCGGACTACT ACGGACTGCA GATGAAGGAT 
             ATCGGCATCC CCAACATCCA GAAGACCGTG GCGGACTACT ACGGACTGCA GATGAAGGAT 
             ATCGGCATCC CCAACATCCA GAAAACAGTA GCCGACTACT ACGGCCTGCA GATGAAGGAT 
             ATCGGCATCC CCAACATCCA GAAAACAGTA GCCGACTACT ACGGCCTGCA GATGAAGGAT 
             ATCGGCATCC CCAACATCCA GAAAACAGTA GCCGACTACT ACGGCCTGCA GATGAAGGAT 
             ATCGGCATCC CCAACATCCA GAAAACAGTA GCCGACTACT ACGGCCTGCA GATGAAGGAT 
             ATCGGCATTC CCAACATCCA GAAGACCGTC GCCGACTACT ATGGCCTGCA AATCAAGGAT 

             CTGCTGTCCA AGCGGCGCAC CCGCTCGCTG GCGCGCCCGC GCCAGGTGGC GATGGCGTTG 
             TTGCTGTCCA AGCGGCGCAC CCGCTCGTTG GCGCGCCCGC GCCAGGTGGC GATGGCGCTG 
             CTGCTGTCCA AGCGGCGCAC CCGCTCGCTG GCGCGCCCGC GCCAGGTGGC GATGGCGCTG 
             CTGCTGTCCA AGCGGCGCAC CCGCTCGCTG GCGCGCCCGC GGCAGGTGGC GATGGCGCTG 
             CTGCTGTCCA AGCGGCGCAC CCGCTCGCTG GCGCGCCCGC GGCAGGTGGC GATGGCGCTG 
             CTGCTTTCCA AGCGCCGCAC CCGCTCATTG GCGCGCCCGC GCCAGGTGGC GATGGCGCTC 
             CTGCTTTCCA AGCGCCGCAC CCGCTCATTG GCGCGCCCGC GCCAGGTGGC GATGGCGCTC 
             CTGCTTTCCA AGCGCCGCAC CCGCTCATTG GCGCGCCCGC GCCAGGTGGC GATGGCGCTC 
             CTGCTTTCCA AGCGCCGCAC CCGCTCATTG GCGCGCCCGC GCCAGGTGGC GATGGCGCTC 
             CTGCTTTCAA AGCGGCGTAC GCGTTCGCTG GCGCGTCCGC GCCAGGTGGC GATGGCGCTG 
             CTGCTTTCAA AGCGGCGTAC GCGTTCGCTG GCGCGTCCGC GCCAGGTGGC GATGGCGCTG 
             CTGCTTTCAA AGCGGCGTAC GCGTTCGCTG GCGCGTCCGC GCCAGGTGGC GATGGCGCTG 
             TTGCTCTCCA AGCGCCGCAC GCGTTCGCTG GCACGTCCGC GCCAGGTGGC GATGGCGCTG 
             TTGCTCTCCA AGCGCCGCAC GCGTTCGCTG GCACGTCCGC GCCAGGTGGC GATGGCGCTG 
             TTGCTCTCCA AGCGCCGCAC GCGTTCGCTG GCACGTCCGC GCCAGGTGGC GATGGCGCTG 
             TTGCTCTCCA AGCGCCGCAC GCGTTCGCTG GCACGTCCGC GCCAGGTGGC GATGGCGCTG 
             CTGCTATCGA AACGGCGCAC GCGCTCATTA GCGCGCCCGC GGCAGATGGC GATGGCGCTG 

             GCCAAGGAGC TCACCGAGCA CAGCCTGCCG GAGATCGGCG ACGCGTTCGC CGGCCGCGAC 
             GCCAAGGAGC TCACCGAGCA CAGCCTGCCG GAGATTGGCG ACGCCTTCGC CGGCCGCGAC 
             GCCAAGGAAC TCACCGAGCA CAGCCTGCCG GAGATCGGCG ATGCCTTCGC TGGCCGCGAC 
             GCCAAGGAAC TCACCGAGCA CAGCCTGCCG GAGATCGGCG ACGCCTTTGC CGGCCGCGAC 
             GCCAAGGAAC TCACCGAGCA CAGCCTGCCG GAGATCGGCG ACGCCTTTGC CGGCCGCGAC 
             GCCAAGGAGT TGACCGAGCA CAGCCTGCCG GAGATTGGCG ATGCGTTTGC CGGCCGCGAC 
             GCCAAGGAGT TGACCGAGCA CAGCCTTCCC GAGATCGGCG ATGCGTTTGC CGGCCGCGAC 
             GCCAAGGAGT TGACCGAGCA CAGCCTGCCG GAGATTGGCG ATGCGTTTGC CGGCCGCGAC 
             GCCAAGGAGT TGACCGAGCA CAGCCTTCCC GAGATCGGCG ATGCGTTTGC CGGCCGCGAC 
             GCCAAGGAGC TCACCGAGCA CAGTCTGCCG GAGATCGGCG ACGCCTTCGC CGGCCGCGAT 
             GCCAAGGAGC TCACCGAGCA CAGTCTGCCG GAGATCGGCG ACGCTTTCGC CGGCCGCGAT 
             GCCAAGGAGC TCACCGAGCA CAGTCTGCCG GAGATCGGCG ACGCTTTCGC CGGCCGCGAT 
             GCCAAGGAGC TCACCGAACA CAGCCTGCCG GAAATCGGCG ATGCCTTCGC CGGCCGCGAC 
             GCCAAGGAGC TCACCGAACA CAGCCTGCCG GAAATCGGCG ATGCCTTCGC CGGCCGCGAC 
             GCCAAGGAGC TCACCGAACA CAGCCTGCCG GAAATCGGCG ATGCCTTCGC CGGCCGCGAC 
             GCCAAGGAGC TTACCGAACA CAGCCTGCCG GAAATCGGCG ATGCCTTCGC CGGCCGCGAC 
             ACCAAGGAAT TGACCGAACA CAGCTTGCCG GAAATCGGCG ACGCCTTCGC CGGGCGCGAC 

             CACACCACCG TGCTGCATGC CTGCCGGCAG ATCCGCACGT TGATGGAGGC CGACGGCAAG 
             CACACCACGG TGCTGCATGC CTGCCGACAG ATTCGCACGT TGATGGAGGC CGACGGCAAG 
             CACACCACCG TGCTGCATGC GTGCCGTCAG ATCCGCACGT TGATGGAGGC CGACGGCAAG 
             CACACCACCG TGCTGCATGC GTGCCGCCAG ATCCGCACGT TGATGGAGGC CGACGGCAAG 
             CACACCACCG TGCTGCATGC GTGCCGCCAG ATCCGCACGT TGATGGAGGC CGACGGCAAG 
             CACACCACCG TGCTGCACGC CTGCCGGCAG ATCCGCACGC TGATGGAGGC CGACGGCAAG 
             CACACCACCG TGCTGCACGC CTGCCGGCAG ATCCGCACGC TGATGGAGGC CGACGGCAAG 
             CACACCACCG TGCTGCACGC CTGCCGGCAG ATCCGCACGC TGATGGAGGC CGACGGCAAG 
             CACACCACCG TGCTGCACGC CTGCCGGCAG ATCCGCACGC TGATGGAGGC CGACGGCAAG 
             CACACCACCG TGCTGCATGC CTGCCGGCAG ATCCGCACGC TGATGGAGGC CGACGGCAAG 
             CACACCACCG TGCTGCATGC CTGCCGGCAG ATCCGCACGC TGATGGAGGC CGACGGCAAG 
             CACACCACCG TGCTGCATGC CTGCCGGCAG ATCCGCACGC TGATGGAGGC CGACGGCAAG 
             CACACCACCG TGCTGCATGC CTGCCGGCAG ATCCGCACGC TGATGGAGGC AGACGGCAAG 
             CACACCACCG TGCTGCATGC CTGCCGGCAG ATCCGCACGC TGATGGAGGC AGACGGCAAG 
             CACACCACCG TGCTGCATGC CTGCCGGCAG ATCCGCACGC TGATGGAGGC AGACGGCAAG 
             CACACCACCG TGCTGCATGC CTGCCGGCAG ATCCGGACGC TGATGGAGGC CGACGGCAAG 
             CACACCACCG TGCTGCATGC CTGCCGGCAG ATCAAACACC TGATGGAGAC CGATGGCAAG 

             CTCCGCGAGG ACTGGGAAAA GCTGATTCGC AAGCTCAGCG AGTAGATGAC CACCCAGCTC 
             CTCCGCGAGG ATTGGGAAAA GCTGATTCGC AAGCTCAGCG AGTAGATGAC CACCCAGCTC 
             CTCCGCGAGG ACTGGGAAAA GCTGATTCGC AAGCTCAGCG AGTAAATGAC CACCCAGCTC 
             CTCCGTGAGG ACTGGGAAAA GCTGATTCGC AAGCTCAGCG AGTAAATGAC CGCCCAGCTC 
             CTCCGTGAGG ACTGGGAAAA GCTGATTCGC AAGCTCAGCG AGTAAATGAC CGCCCAGCTC 
             CTGCGCGAGG ACTGGGAAAA GCTGATTCGC AAGCTCAGCG AGTGAGTGAG CACTCACCTC 
             CTGCGCGAGG ACTGGGAAAA GCTGATTCGC AAGCTCAGCG AGTGAGTGAG CACTCACCTC 
             CTGCGCGAGG ACTGGGAAAA GCTGATTCGC AAGCTCAGCG AGTGAGTGAG CACTCACCTC 
             CTGCGCGAGG ACTGGGAAAA GCTGATTCGC AAGCTCAGCG AGTGAGTGAG CACTCACCTC 
             CTGCGCGAGG ACTGGGAAAA GCTGATTCGC AAGCTCAGCG AGTAGATGAC CACTCGGCTC 
             CTGCGCGAGG ACTGGGAAAA GCTGATTCGC AAGCTCAGCG AGTAGATGAC CACTCGGCTC 
             CTGCGCGAGG ACTGGGAAAA GCTGATTCGC AAGCTCAGCG AGTAGATGAC CACTCGGCTC 
             CTGCGCGAGG ACTGGGAAAA GCTGATTCGC AAGCTCAGCG AGTAGATGAC CACCCAACTC 
             CTGCGCGAGG ACTGGGAAAA GCTGATTCGC AAGCTCAGCG AGTAGATGAC CATCCAACTC 
             CTGCGCGAGG ACTGGGAAAA GCTGATTCGC AAGCTCAGCG AGTAGATGAC CACCCAACTC 
             CTGCGCGAGG ATTGGGAAAA GCTGATTCGC AAGCTCAGCG AGTAGATGAC CACCCAACTC 
             CTACGCGAGG ACTGGGACAA GCTGATCCGC AAGCTCAGCG AGTAGATGAC CA---AGCTC 

             AGCGTCAACG TCAACAAGAT TGCAGTCCTG CGCAACTCGC GCGGGGGCGC CGACCCGGAC 
             AGCGTCAACG TCAACAAGAT CGCCGTTCTG CGCAACTCGC GCGGCGGCGC CGACCCGGAC 
             AGCGTCAACG TCAACAAGAT CGCAGTCCTG CGCAACTCGC GCGGCGGCGC CGACCCGGAT 
             AGCGTCAACG TCAACAAGAT CGCAGTCCTG CGCAACTCGC GCGGCGGTGC CGACCCGGAC 
             AGCGTCAACG TCAACAAGAT CGCAGTCCTG CGCAACTCGC GCGGCGGTGC CGACCCGGAC 
             AGCGTCAACG TCAACAAGAT CGCCGTACTG CGCAATTCGC GCGGCGGTCA GGACCCGGAT 
             AGCGTCAACG TCAACAAGAT CGCCGTACTG CGCAATTCGC GCGGCGGTCA GGACCCGGAT 
             AGCGTCAACG TCAACAAGAT CGCCGTACTG CGCAATTCGC GCGGCGGTCA GGACCCGGAT 
             AGCGTCAACG TCAACAAGAT CGCCGTACTG CGCAATTCGC GCGGCGGTCA GGACCCGGAT 
             AGCGTTAACG TCAACAAGAT CGCGGTGCTA CGCAATTCGC GCGGCGGCAC CGACCCGGAC 
             AGCGTTAACG TCAACAAGAT CGCGGTGCTA CGCAATTCGC GCGGCGGCAC CGACCCGGAC 
             AGCGTTAACG TCAACAAGAT CGCGGTGCTA CGCAATTCGC GCGGCGGCAC CGACCCGGAC 
             AGCGTCAACG TCAACAAGAT CGCGGTGCTG CGCAATTCGC GCGGCGGCAC CGATCCGGAT 
             AGCGTCAACG TCAACAAGAT CGCGGTGCTG CGCAATTCGC GCGGCGGCAC CGATCCGGAT 
             AGCGTCAACG TCAACAAGAT CGCGGTGCTG CGCAATTCGC GCGGCGGCAC CGATCCGGAT 
             AGCGTCAACG TCAACAAGAT CGCGGTGCTG CGCAATTCGC GCGGCGGCAC CGATCCGGAT 
             AGCGTCAACG TGAACAAAAT CGCGGTGTTG CGTAATTCCC GCGGGGGCGA GCTGCCCAGC 

             GTGGTGCAGG CCGCACGCGC CTGCATTGCC GCCGGCGCAC ACGGCATCAC CGTGCATCCG 
             GTGGTGCAGG CCGCACGCGC CTGCATTGCC GCAGGCGCCC ACGGCATCAC CGTGCATCCG 
             GTGGTGCAGG CCGCACGCGC CTGTATTGCC GCCGGCGCGC ACGGCATCAC CGTGCATCCG 
             GTGGCGCAGG CCGCACGCGC CTGCATTGCC GCCGGCGCGC ATGGCATCAC CGTCCATCCG 
             GTGGCGCAGG CCGCACGCGC CTGCATTGCC GCCGGCGCGC ATGGCATCAC CGTCCATCCG 
             GTAGTGCAGG CCGCGCGCAG CTGCATTGCA GCCGGCGCCC ATGGCATCAC CGTGCATCCG 
             GTAGTGCAGG CCGCGCGCAG CTGCATTGCA GCCGGCGCCC ATGGCATCAC CGTGCATCCG 
             GTAGTGCAGG CCGCGCGCAG CTGCATTGCA GCCGGCGCCC ATGGCATCAC CGTGCATCCG 
             GTAGTGCAGG CCGCGCGCAG CTGCATTGCA GCCGGCGCCC ATGGCATCAC CGTGCATCCG 
             GTGGTGCAAG CTGCACGCAC CTGCATCGCC GCCGGTGCGC ACGGCATCAC CGTGCACCCG 
             GTGGTGCAAG CTGCACGCAC CTGCATCGCC GCCGGTGCGC ACGGCATCAC CGTGCACCCG 
             GTGGTGCAAG CTGCACGCAC CTGCATCGCC GCCGGTGCGC ACGGCATCAC CGTGCACCCG 
             GTGCTGCAGG CCGCACGCAC CTGCATTGCC GCCGGTGCGC ACGGCATCAC CGTGCATCCG 
             GTGCTGCAGG CCGCACGCAC CTGCATTGCC GCCGGTGCGC ACGGCATCAC CGTGCATCCG 
             GTGCTGCAGG CCGCACGCAC CTGCATTGCC GCCGGTGCGC ACGGCATCAC CGTGCATCCG 
             GTGCTGCAGG CCGCACGCAC CTGCATTGCC GCCGGTGCGC ACGGCATCAC CGTGCATCCG 
             GTGTTGGACG CCGCCCGTGC CTGTTTGGAT GCCGGCGCGC ATGGCATTAC CGTGCATCCG 

             CGCCCGGACC AGCGGCATAT CCGCGCCGAC GACGTGCTGG CGCTCAGTGC ACTCACGCGC 
             CGCCCGGATC AGCGGCATAT CCGTGCCGAC GACGTGCTGG CGCTCAGTGC GCTCACGCGC 
             CGCCCGGACC AGCGGCATAT CCGCGCCGAT GATGTGCTGG CGCTGAGCGC GCTGACACGC 
             CGCCCGGACC AGCGGCATAT CCGTGCCGAC GACGTACTGG CGCTCAGTGC GCTCACGCGC 
             CGCCCGGACC AGCGGCATAT CCGTGCCGAC GACGTGCTGG CGCTCAGTGC GCTCACGCGC 
             CGCCCGGACC AACGGCATAT CCGCGCTGAC GATGTCTACG CGCTCAGCAC ACTGACGCGC 
             CGCCCGGACC AACGGCATAT CCGCGCTGAC GATGTCTACG CGCTCAGCAC ACTGACGCGC 
             CGCCCGGACC AACGGCATAT CCGCGCTGAC GATGTCTACG CGCTCAGCAC ACTGACGCGC 
             CGCCCGGACC AGCGGCACAT CCGCGCTGAC GATGTCTACG CGCTCAGCAC ACTGACGCGC 
             CGCCCGAACC AGCGCCATAT CCGCGCCGAC GACGTCTTCG CACTGAGCGC GCTGACGCGT 
             CGCCCGAACC AGCGCCATAT CCGCGCCGAC GACGTCTTCG CACTGAGCGC GCTGACGCGT 
             CGCCCGAACC AGCGCCATAT CCGCGCCGAC GACGTCTTCG CACTGAGCGC GCTGACGCGT 
             CGCCCGGACC AGCGGCATAT CCGTGCCGGC GACGTGCTGG CGTTGAGTGC GTTGACGCGT 
             CGCCCGGACC AGCGGCATAT CCGTGCCGGC GACGTGCTGG CGTTGAGTGC GTTGACGCGT 
             CGCCCGGACC AGCGGCATAT CCGTGCCGGC GACGTGCTGG CGTTGAGTGC GTTGACGCGT 
             CGCCCGGACC AGCGGCATAT CCGTGCCGGC GACGTGCTGG CGTTGAGTGC GCTGACGCGT 
             CGCCCAGATC GGCGCCACAT CCATGCCGAG GATGCGCTGG CACTGGCGGA GTTGACCCAG 

             GCGCAGGCGG TGGAATTCAA TATCGAAGGC AACCCCTTCG CGCCGCCGCG CGCAGGCTAC 
             GCGCAGGCGG TGGAATTCAA TATCGAAGGC AATCCGTTCG CGCCACCGCG CGCAGGCTAC 
             GAGCACGGAG TCGAATTCAA TATCGAAGGC AACCCGTTTG CGCCGCCGCG CGGCGATTAT 
             ACGCACGCGG TGGAATTCAA TATCGAAGGC AACCCCTTCG CGCCGCCACG CGCGGGCTAT 
             ACGCACGCGG TGGAATTCAA TATCGAAGGC AACCCCTTCG CGCCGCCACG CGCGGGCTAT 
             ATGCATGGTG TGGAATTCAA CATCGAAGGC AATCCGTTCG CGCCGCCGCG CGCTGGCTAT 
             ATGCATGGTG TGGAATTCAA CATCGAAGGC AATCCGTTCG CGCCGCCGCG CGCTGGCTAT 
             ATGCATGGTG TGGAATTCAA CATCGAAGGC AATCCGTTCG CGCCGCCGCG CGCTGGCTAT 
             ACGCATGGCG TGGAATTCAA CATCGAGGGC AATCCGTTCG CCCCGCCGCG CGCCGGCTAT 
             GCGCATGCGG TGGAATTCAA TATCGAAGGC AACCCGTTCG CGCCGCCGCG CGCGGGCTAT 
             GCGCATGCGG TGGAATTCAA TATCGAAGGC AACCCGTTCG CGCCGCCGCG CGCGGGCTAT 
             GCGCATGCGG TGGAATTCAA TATCGAAGGC AACCCGTTCG CGCCGCCGCG CGCGGGCTAT 
             GAGCATGCGG TGGAATTCAA TATCGAAGGC AACCCATTCG CGCCGCCACG CGCGGGCTAT 
             GAGCATGCGG TGGAATTCAA TATCGAAGGC AACCCATTCG CGCCGCCACG CGCGGGCTAT 
             GAGCATGCGG TGGAATTCAA TATCGAAGGC AACCCATTCG CGCCGCCACG CGCGGGCTAT 
             GAGCATGCGG TGGAATTCAA TATCGAAGGC AACCCATTCG CGCCGCCACG CGCGGGCTAT 
             GCACACGGCG TCGAATTCAA CATCGAAGGC AATCCCTTCG CACCGCTGCG CCCCGGTTAC 

             CCGGGGTTGC TGGAATTGTG CCGTGCCACG CGCCCGCAAC AGATCACCCT GGTGCCGGAC 
             CCGGGGTTGC TGGAATTGTG CCGTGCCACG CGACCACAGC AGATCACCCT GGTGCCGGAC 
             CCGGGTCTGC TGCAGTTATG TCGTGCCACG CGCCCCGAGC AGGTCACCCT GGTACCGGAT 
             CCGGGCCTGC TGGAATTGTG CCGTGCCACG CGCCCGCAGC AGATCACCCT GGTGCCCGAC 
             CCGGGCCTGC TGGAATTGTG CCGTGCCACG CGCCCGCAGC AGATCACCCT GGTGCCCGAC 
             CCGGGCTTGC TGGAACTCTG CCGGGCCACG CGGCCGCAAC AGGTCACCCT GGTGCCGGAT 
             CCGGGCTTGC TGGAACTCTG CCGGGCCACG CGGCCGCAAC AGGTCACCCT GGTGCCGGAT 
             CCGGGCTTGC TGGAACTCTG CCGGGCCACG CGGCCGCAAC AGGTCACCCT GGTGCCGGAT 
             CCGGGCTTGC TGGAACTCTG CCAGGCCACG CGGCCGCAAC AGGTCACCCT GGTGCCGGAT 
             CCGGGGTTGC TGGAGTTGTG CCGCGCCACG CGCCCGGAGC AGATCACGCT GGTGCCGGAT 
             CCGGGGTTGC TGGAGTTGTG CCGCGCCACG CGCCCGGAGC AGATCACGCT GGTGCCGGAT 
             CCGGGGTTGC TGGAGTTGTG CCGCGCCACG CGCCCGGAGC AGATCACGCT GGTGCCGGAT 
             CCGGGGTTGC TGGAATTGTG CCGGGCCACA CGCCCAGAGC AGATCACGCT GGTACCGGAT 
             CCGGGGTTGC TGGAATTGTG CCGGGCCACA CGCCCAGAGC AGATCACGCT GGTACCGGAT 
             CCGGGGTTGC TGGAATTGTG CCGGGCCACA CGCCCAGAGC AGATCACGCT GGTACCGGAT 
             CCGGGGTTGC TGGAGTTGTG CCGGGCCACG CGCCCAGAGC AGATCACGCT GGTACCGGAT 
             CCGGGCCTGA TCGCATTATG CGCACAGGCG CGGCCAACGC AGGCAACCCT GGTACCGGAT 

             GGCGACGGGC AGCTGACCTC CGATCACGGC TTCGATTTTG CGCAGGACAC CACGCAGCTC 
             GGCGACGGGC AGCTGACCTC CGATCACGGC TTCGATTTTG CGCAGGACAC CACGCAGCTG 
             GGCGATGGAC AACTGACGTC CGATCACGGT TTCGATTTTG CGCAGGACAC CGTCCAACTC 
             GGCGACGGGC AATTGACCTC CGACCACGGC TTCGATTTTG CGCAGGACAC CGCGCAGCTC 
             GGCGACGGGC AATTGACCTC CGACCACGGC TTCGATTTTG CGCAGGACAC CGCGCAGCTC 
             GGCGACGGCC AACTCACCTC CGACCATGGC GTGGATTTCG CCCGCGATGG CGCGCGGCTG 
             GGCGACGGCC AACTCACCTC CGACCATGGC GTGGATTTCG CCCGCGATGG CGCGCGGCTG 
             GGCGACGGCC AACTCACCTC CGACCATGGC GTGGATTTCG CCCGCGATGG CGCGCGGCTG 
             GGCGACGGCC AACTCACCTC CGACCATGGC GTGGACTTCG CCCGCGATGG CGCGCGGCTG 
             GGCGACGGGC AACTGACCTC CGACCATGGC TTCGATTTTG CGCAGGACAC CAGGCAACTT 
             GGCGACGGGC AACTGACCTC CGACCATGGC TTCGATTTTG CGCAGGACAC CAGGCAACTT 
             GGCGACGGGC AACTGACCTC CGACCATGGC TTCGATTTTG CGCAGGACAC CAGGCAACTT 
             GGCGACGGGC AACTGACCTC CGACCACGGC TTTGATTTTG CACAGGACAC CACGCAACTT 
             GGCGACGGGC AACTGACCTC CGACCACGGC TTTGATTTTG CACAGGACAC CACGCAACTT 
             GGCGACGGGC AACTGACCTC CGACCACGGC TTTGATTTTG CACAGGACAC CACGCAACTT 
             GGCGACGGGC AACTGACTTC CGACCACGGC TTCGATTTTG CGCAGGACAC CACGCAACTT 
             GGCGACAGCC AACTCACTTC GGACCACGGC TTCGATTTCG GCCGTGACAG TGACCGGCTA 

             GCCGAGCTGA TCACCGCGTT CAAGCAGCTG GGCAGCCGGG TCAGCCTGTT CGTCGATGCG 
             GCCGAGCTGA TCACAACGTT CAAGCGGCTG GGCAGCCGGG TCAGCCTGTT CGTCGATGCG 
             GCCGAGCTGA TCACAGCGTT CAAGCGGCTG GGCAGCCGTG TCAGCCTGTT CGTCGATGCA 
             GCCGAGCTGA TCACAGCGTT CAAGCGGCTG GGCAGCCGGG TCAGCCTGTT CGTCGATGCA 
             GCCGAGCTGA TCACAGCGTT CAAGCGGCTG GGCAGCCGGG TCAGCCTGTT CGTCGATGCA 
             GCGCCGTTGA TTGCCGCCTT CAAGACTCTC GGCTGCCGCG TGAGCCTGTT CGTGGATGCC 
             GCGCCGTTGA TTGCCGCCTT CAAGACTCTC GGCTGCCGCG TGAGCCTGTT CGTGGATGCC 
             GCGCCGTTGA TTGCCGCCTT CAAGACTCTC GGCTGCCGCG TGAGCCTGTT CGTGGATGCC 
             GCGCCGTTGA TTGCCGCCTT CAAGGCTCTC GGCTGCCGCG TGAGCCTGTT CGTGGATGCC 
             GCCGCGCTGA TCGCCGCGTT CAAGGCGGTC GGTAGCCGTG TCAGCCTGTT CGTCGATGCC 
             GCCTCGCTGA TCGCCGCGTT CAAGGCGGTC GGTAGCCGTG TCAGCCTGTT CGTCGATGCC 
             GCCTCGCTGA TCGCCGCGTT CAAGGCGGTC GGTAGCCGTG TCAGCCTGTT CGTCGATGCC 
             GCCGAGCTGA TCGCCGCGTT CAAGGCGGTT GGCAGCCGTG TCAGCCTGTT CGTGGATGCC 
             GCCGAGCTGA TCGCCGCGTT CAAGGCGGTT GGCAGCCGTG TCAGCCTGTT CGTGGATGCC 
             GCCGAGCTGA TCGCCGCGTT CAAGGCGGTT GGCAGCCGTG TCAGCCTGTT CGTGGATGCC 
             GCCGAGCTGA TCGCCGCGTT CAAGGCGGTT GGCAGCCGTG TCAGCCTGTT CTTGGATGCC 
             CGGCCGCTGA TCGCCGAACT GAAGGCACTG GGTTGCAGGG TCAGCTTGTT CGTGGATGCC 

             GGTAACCCGG ACATCGCCCG CGCAGCCGCG CTCGGTGCGG ACCGTATCGA GTTGTACACC 
             GGTAATCCGG ACATCGCCCG CGCAGCCACG CTCGGCGCAG ACCGTATCGA GTTGTACACC 
             GGTAACCCGG ACATCGCCCG CGCGGCCACG CTCGGTGCGG ACCGTATCGA GCTGTACACC 
             GGTAACCCGG ACATCGCCCG CGCGGCCACG CTCGGTGCGG ACCGTATCGA GCTGTACACC 
             GGTAACCCGG ACATCGCCCG CGCGGCCACG CTCGGTGCGG ACCGTATCGA GCTGTACACC 
             GGTAATCCGG AGATTGCGCA GGCGGCTGCG TTGGGTGCCG ATCGCATCGA GCTGTACACC 
             GGTAATCCGG AGATTGCGCA GGCGGCTGCG TTGGGTGCCG ATCGCATCGA GCTGTACACC 
             GGTAATCCGG AGATTGCGCA GGCGGCTGCG TTGGGTGCCG ATCGCATCGA GCTGTACACC 
             GGCAATCCGG AGATTGCGCA GGCGGCCGCG CTGGGTGCCG ATCGCATCGA GCTGTACACC 
             GGTAACCCGG ACATCGCCCG CGCAGCCGCA TTGGGCGCAG ACCGCATCGA GTTGTACACC 
             GGTAACCCGG ACATCGCCCG CGCAGCCGCA TTGGGCGCAG ACCGCATCGA GTTGTACACC 
             GGTAACCCGG ACATCGCCCG CGCAGCCGCA TTGGGCGCAG ACCGCATCGA GTTGTACACC 
             GGCAACCCGG ACATCGCCGG CGCTGCCGCA CTGGGCGCAG ATCGCGTCGA GTTGTACACC 
             GGCAACCCGG ACATCGCCGG CGCTGCCGCA CTGGGCGCAG ATCGCGTCGA GTTGTACACC 
             GGCAACCCGG ACATCGCCGG CGCTGCCGCA CTGGGCGCAG ATCGCGTCGA GTTGTACACC 
             GGCAGCCCGG ACATCGCCCG CGCTGCCGCA CTGGGCGCAG ATCGCGTCGA GTTGTACACC 
             GACAATCCCG ATCTGGCCAT CGCAGCCGAA TTGGGAGCCG ACCGGATCGA GCTGTACACG 

             GGCCCGTATG CCCACGC--- ---GCACGCC AGCGGCCAGG CCGATGCCAC GTTGGCGCTG 
             GGCCCCTATG CCCACGC--- ---GCACGCC AACGGCCAGG CCGATACCGC ATTGGCGCTG 
             GGCCCGTATG CCCACGC--- ---GCATGCC AGCGGCCAGG CCGATACCGC CTTGGCGCTG 
             GGCCCGTATG CCCATGC--- ---GCATGCC GGCGGCCAGG CCGATACCGC CTTGGCGCTG 
             GGCCCGTATG CCCATGC--- ---GCATGCC GGCGGCCAGG CCGATACCGC ACTGGCGCTG 
             GGCCCGTACG CCGAGGC--- ---CCATCAC CACGGCCAAT CGCAACCGTC CCTGGCCCTG 
             GGCCCGTACG CCGAGGC--- ---CCATCAC CACGGCCAAT CGCAACCGTC CCTGGCCCTG 
             GGCCCGTACG CCGAGGC--- ---CCATCAC CACGGCCAAT CGCAACCGTC CCTGGCCCTG 
             GGCCCGTACG CCGAGGC--- ---CCATCAC CACGGCCAAG CGCAACCGTC CTTGGCCCTG 
             GGCCCATATG CGTACGC--- ---GCATGCC AGCGGGCAGG CAGATACCGC ATTGGCACTG 
             GGCCCATATG CGTACGC--- ---GCATGCC AGCGGGCAGG CAGATACCGC ATTGGCACTG 
             GGCCCATATG CGTACGC--- ---GCATGCC AGCGGGCAGG CAGATACCGC ATTGGCACTG 
             GGCCCGTATG CCCACGC--- ---ACATGCC AGCGGGCAGA CGGATACCGC TTTGGCGCTG 
             GGCCCGTATG CCCACGC--- ---GCATGCC AGCGGGCAGA CGGATACCGC TTTGGCGCTG 
             GGCCCGTATG CCCACGC--- ---ACATGCC AGCGGGCAGA CGGATACCGC TTTGGCGCTG 
             GGCCCGTATG CCCACGC--- ---GCATGCC AGCGGGCAGA CGGATACCGC TTTGGCGCTG 
             GGTCCTTATG CTGCCGCGTT CGAGCGGGGC GATGGAGCGG CGGCCACGAT GGCGGCTAGG 

             TTCGCCGATG CCGCGCAGCG CGCCAGTGCC GCAGGCCTGG GCATCAATGC CGGGCACGAT 
             TTCGCCAACG CCGCCCAGCG TGCCAGTGCC GCAGGCCTGG GCATCAATGC CGGGCACGAT 
             TTCGCCAACG CCGCGCAGCG TGCCAGTGCC GCAGGCCTGG GCATCAATGC CGGGCACGAT 
             TTCGCCGATG CAGCGCAGCG TGCCAGTGCC GCAGGCCTGG GCATCAATGC CGGGCACGAT 
             TTCGCCGATG CAGCGCAGCG CGCCAGTGCC GCAGGCCTGG GCATCAATGC CGGGCACGAT 
             TTCGCCGATG CCGCCAGGCG TGCCCACGCG GCCGGCCTGG GCATCAATGC CGGCCACGAT 
             TTCGCCGATG CCGCCAGGCG TGCCCACGCG GCCGGCCTGG GCATCAATGC CGGCCACGAT 
             TTCGCCGATG CCGCCAGGCG TGCCCACGCG GCCGGCCTGG GCATCAATGC CGGCCACGAT 
             TTCGCCGATG CCGCCAGGCG TGCTCACGCG GCCGGCCTGG GGATCAATGC CGGCCACGAT 
             TTCGCCGATG CCGCGCAGCG TGCCAGTGCC GCCGGCCTGG GCATCAATGC CGGACACGAT 
             TTCGCCGATG CCGCGCAGCG TGCCAGTGCC GCCGGCCTGG GCATCAATGC CGGACACGAT 
             TTCGCCGATG CCGCGCAGCG TGCCAGTGCC GCCGGCCTGG GCATCAATGC CGGACACGAT 
             TTCGCCGATG CCGGGCGGCG CGCCAGTGCC GCAGGCCTGG GTATCAATGC CGGACACGAT 
             TTCGCCGATG CCGGGCGGCG CGCCAGTGCC GCAGGCCTGG GCATCAATGC CGGACACGAT 
             TTCGCCGATG CCGGGCGGCG CGCCAGTGCC GCAGGCCTGG GTATCAATGC CGGACACGAT 
             TTCGCCGATG CCGGGCGGCG CGCCAGTGCC GCAGGCCTGG GCATCAATGC CGGACACGAT 
             TTCGCTGCCG CCGCACGTCG CGCGCAGACC TTGGGGCTCG GTGTCAACGC CGGCCACGAT 

             TTGTCGCAAG CCAACCTGGG CGATTTTCTC GCCGCTGTGC CGGGGGTGCT GGAAGTATCC 
             TTGTCGCAAG CCAACCTGGG CGATTTTCTC GCCGCTGTGC CGGGCGTGCT GGAAGTGTCG 
             TTGTCGCAAG CCAACCTGGG CGATTTTCTC GCCGCTGTGC CGGGTGTGCT GGAAGTCTCC 
             TTGTCGCAAG CCAACCTGGG CGATTTTCTC GCCGCTGTGC CGGGTGTGCT GGAAGTGTCC 
             TTGTCGCAAG CCAACCTGGG CGATTTTCTC GCCGCTGTGC CGGGTGTGCT GGAAGTGTCC 
             CTGTCCCAGC ACAACCTGGC CGATTTCCTG GCCGGCGTTC CCGACGTCCT GGAGGTCTCG 
             CTGTCCCAGC ACAACCTGGC CGATTTCCTG GCCGGCGTTC CCGACGTCCT GGAGGTCTCG 
             CTGTCCCAGC ACAACCTGGC CGATTTCCTG GCCGGCGTTC CCGACGTCCT GGAGGTCTCG 
             CTGTCGCAGC ACAACCTGGC CGATTTTCTG GCCGGCGTTC CCGGCGTCCT GGAGGTCTCG 
             TTATCGCAAG CCAATCTCGG CGATTTTCTC GCCACAGTTC CGGGCGTGCT GGAAGTATCC 
             TTATCGCAAG CCAATCTCGG CGATTTTCTC GCCACAGTTC CGGGCGTGCT GGAAGTATCC 
             TTATCGCAAG CCAATCTCGG CGATTTTCTC GCCACAGTTC CGGGCGTGCT GGAAGTATCC 
             TTGTCGCAAG CCAATCTCGG CGATTTTCTC GCCGCGGTGC CGGGTGTGCT CGAAGTCTCC 
             TTATCGCAAG CCAATCTCGG CGATTTTCTC GCCGCGGTGC CGGGTGTGCT CGAAGTCTCC 
             TTGTCGCAAG CCAATCTCGG CGATTTTCTC GCCGCGGTGC CGGGTGTGCT CGAAGTCTCC 
             TTATCGCAAG CCAATCTCGG CGATTTTCTC GCCGCGGTGC CGGGTGTGCT CGAAGTCTCC 
             CTCAGCCAAG CCAATCTGGA CATGTTCCTG GCGCAGGTGC CACAGGTGCT GGAGGTATCG 

             ATCGGCCACG CCTTGATCAG CGAGGCCTTG TACCAGGGAT TGGATGCAAG CGTGCGCGCG 
             ATCGGCCACG CCTTGATCAG CGAAGCCCTG TATCAGGGAC TGGAAGCAAG CGTGCGCGCG 
             ATCGGCCACG CCTTGATCAG CGAAGCCCTG TATCAGGGTT TGGATGCAAG CGTGCGCGCG 
             ATCGGCCACG CCTTGATCAG CGAAGCCCTG TATCAGGGGT TGGATGCAAG CGTGCGCGCA 
             ATCGGCCACG CCTTGATCAG CGAAGCCCTG TATCAGGGGT TGGATGCAAG CGTGCGCGCA 
             ATCGGCCACG CCTTGGTCGG CGAGGCGCTG TATCAGGGCC TGGAACCGAC CGTGCGCGCC 
             ATCGGCCACG CCTTGGTCGG CGAGGCGCTG TATCAGGGCC TGGAACCGAC CGTGCGCGCC 
             ATCGGCCACG CCTTGGTCGG CGAGGCGCTG TATCAGGGCC TGGAACCGAC CGTGCGCGCC 
             ATCGGCCACG CCTTGATCGG CGAGGCGCTG TATCAGGGCC TGGAACCGAC CGTGCGCGCC 
             ATCGGCCACG CCTTGATCAG CGAAGCCCTA TATCAAGGGT TGGATGCGAG CGTGCGCGCG 
             ATCGGCCACG CCTTGATCAG CGAAGCCCTA TATCAAGGGT TGGATGCGAG CGTGCGCGCG 
             ATCGGCCACG CCTTGATCAG CGAAGCCCTA TATCAAGGGT TGGATGCGAG CGTGCGCGCG 
             ATCGGCCACG CTCTGATAGG CGAAGCCTTG TACCAAGGAT TGGAGGCGAC GGTGCGCGCG 
             ATCGGCCACG CTCTGATCAG CGAAGCCTTG TACCAAGGAT TGGAGGCGAC GGTGCGCGCG 
             ATCGGCCACG CTCTGATAGG CGAAGCCTTG TACCAAGGAT TGGAGGCGAC GGTGCGCGCG 
             ATCGGCCATG CTCTGATCAG CGAAGCCTTG TACCAAGGAT TGGAGGCGAC GGTGCGCGCG 
             ATCGGCCACG CACTGATCGG CGAAGCGCTA TACGCCGGGC TCGACGCGAC GGTGAAAGCT 

             TACGTCGACA TCCT-----G CGTGGCAGCC ACGTTAGCGC TTGAATGAGC ACAGCCCACG 
             TACGTGGACA TTCT-----G CGTAGCGGCC ACGTTAGCGC TTGAATGAGC ACAGCCCACG 
             TATGTCGACA TTCT-----G CGTAGCGGCC ACGTTAGCGC TTAAATGAGC ACAGCCCACG 
             TACGTCGACA TTCT-----G CGTAGCAGCC ACGTTAGCGC GTAAATGAGC ACAGCCCACG 
             TACGTCGACA TTCT-----G CGTAGCAGCC ACGTTAGCGC GTAAATGAGC ACAGCCCACG 
             TACTTGGCGA TTATTGCGGG CGGCGCGACC ACA--GCCGC CTAGATGAGC AAAGCCCACG 
             TACTTGGCGA TTATTGCGGG CGGCGCGACC ACA--GCCGC CTAGATGAGC AAAGCCCACG 
             TACTTGGCGA TTATTGCGGG CGGCGCGACC ACA--GCCGC CTAGATGAGC AAAGCCCACG 
             TACCTGGCGA TCATAGCTAA CGGCGCAACC ACA--GCCGC CTAGATGAGC AAAGCCCACG 
             TACGTCGAGA TTTT-----G CGCGGCGGTC GCTTTACCGC CTGAATGAGC ACAGCCCACG 
             TACGTCGAGA TTTT-----G CGCGGCGGTC GCTTTACCGC CTGAATGAGC ACAGCCCACG 
             TACGTCGAGA TTTT-----G CGCGGCGGTC GCTTTACCGC CTGAATGAGC ACAGCCCACG 
             TACGTCGACA TTCT-----G CGAGGCAGCC AAGTTGGCGC TTGA------ ---------- 
             TACGTCGACA TTCT-----G CGAGGCAGCC AAGTTGGCGC TTGAATGAGC ACAGCCCACG 
             TACGTCGACA TTCT-----G CGAGGCAGCC AAGTTGGCGC TTGAATGAGC ACAGCCCACG 
             TACGTCGACA TTCT-----G CGAGGCAGCC AAGTTGGCGC TTGAATGAGC ACAGCCCACG 
             TATTTGGCTG TTCT------ --CGCCGGCC GTTCCCGGCG CTAGATGAGC CAAGCCAATG 

             CCTACGCTGC CCAGGCCGCC GATCAACCAC TTGCCCCGTT CGTGTTCGAA CGCCGCGCGC 
             CCTACGCTGC CCAGGCCGCC GACCAACCAC TTGCCCCGTT CGTGTTCGAG CGCCGCGCGC 
             CCTACGCTGC CCAGGCCGCC GATCAACCAC TTGCCCCATT CGTGTTCGAA CGCCGTGCGC 
             CCTACGCTGC CCAGGCCGCC GATCAACCAC TTGCCCCATT CGTGTTCGAA CGCCGTGCGC 
             CCTACGCTGC CCAGGCCGCC GATCAACCAC TTGCCCCATT CGTGTTCGAA CGCCGTGCGC 
             CCTACGCCGC CCAAACCGCC GACCAGCCGC TGGCGCCGTT CGTCTTCGAA CGTCGCGCGC 
             CCTACGCCGC CCAAACCGCC GACCAGCCGC TGGCGCCGTT CGTCTTCGAA CGTCGCGCGC 
             CCTACGCCGC CCAAACCGCC GACCAGCCGC TGGCGCCGTT CGTCTTCGAA CGTCGCGCGC 
             CCTACGCCGC CCAAACCGCC GACCAGCCGC TGGCGCCGTT CGTCTTCGAA CGTCGCGCGC 
             CCTACGCTGC CCAGGCCGCC GATCAACCAC TTGCCCCGTT CGTGTTCGAA CGCCGCGCGC 
             CCTACGCTGC CCAGGCCGCC GATCAACCAC TTGCCCCGTT CGTGTTCGAA CGCCGCGCGC 
             CCTACGCTGC CCAGGCCGCC GATCAACCAC TTGCCCCGTT CGTGTTCGAA CGCCGCGCGC 
             ---------- ---------- ---------- TTGCCCCGTT CGTGTTCGAA CGCCGCGTGC 
             CCTACGCTGC CCAGGCCGCC GATCAACCAC TTGCCCCGTT CGTGTTCGAA CGCCGCGTGC 
             CCTACGCTGC CCAGGCCGCC GATCAACCAC TTGCCCCGTT CGTGTTCGAA CGCCGCGTGC 
             CCTACGCTGC CCAGGCCGCC GATCAACCAC TTGCCCCGTT CGTGTTCGAA CGCCGCGCGC 
             GATACGCTGC CCTGGCATCC GATCAGCCGC TGATCCCTTA CGCGTTCGAG CGTCGTGTGG 

             CCGGCCCCCA CGACGTGCAG ATCGACATCG CCTACTGCGG CGTGTGTCAC TCGGACC-TG 
             CCGGCCCCAA CGACGTGCAG ATCGACATCG CCTACTGCGG CGTGTGTCAC TCGGACC-TG 
             CCGGCCCCAA CGACGTGCAG ATCGACATCG CCTACTGTGG CGTGTGTCAC TCGGACC-TG 
             CCGGCCCCAA CGACGTGCAG ATCGACATCG CCTACTGCGG CGTGTGTCAC TCGGACC-TG 
             CCGGCCCCAA CGACGTGCAG ATCGACATCG CCTACTGCGG CGTGTGTCAC TCGGACC-TG 
             CCGGTCCCGA CGATGTGCAG ATCGACATCG CCTACTGCGG TGTGTGCCAC TCGGACC-TG 
             CCGGTCCCGA CGATGTGCAG ATCGACATCG CCTACTGCGG TGTGTGCCAC TCGGACC-TG 
             CCGGTCCCGA CGATGTGCAG ATCGACATCG CCTACTGCGG TGTGTGCCAC TCGGACC-TG 
             CCGGTCCCGA CGATGTGCAG ATCGATATCG CCTACTGCGG TGTGTGCCAC TCGGACC-TG 
             CCGGCCCCAA CGACGTGCAC ATCGACATCG CCTACTGCGG CGTGTGTCAC TCGGACC-TG 
             CCGGCCCCAA CGACGTGCAC ATCGACATCG CCTACTGCGG CGTGTGTCAC TCGGACC-TG 
             CCGGCCCCAA CGACGTGCAC ATCGACATCG CCTACTGCGG CGTGTGTCAC TCGGACC-TG 
             CCGGCCCCAA CGACGTACAG ATCGACATCG CCTACTGCGG CGTGTGTCAC TCGGACAGTG 
             CCGGCCCCAA CGACGTACAG ATCGACATCG CCTACTGCGG CGTGTGTCAC TCGGACA-TG 
             CCGGCCCCAA CGACGTACAG ATCGACATCG CCTACTGCGG CGTGTGTCAC TCGGACA-TG 
             CCGGCCCCAA CGACGTGAAG ATCGACATCG ACTACTGCGG CGTGTGTCAC TCGGACC-TG 
             TTGGCGCCCA GGATGTCCGC ATCGAAATCC TTTACTGTGG GGTCTGCCAT TCCGATT-TG 

             CATACCGCAC GCAACGAATG GCACAACACG CTTTACCCCT CGGTGCCCGG CCACGAGATC 
             CATACCGCAC GCAACGAATG GCACAACACG TTGTACCCCT CGGTGCCCGG CCACGAGATC 
             CATACCGCAC GCAACGAATG GCACAACACG CTGTACCCCT CGGTGCCCGG CCACGAGATC 
             CATACCGCAC GCAACGAATG GCACAACACG CTGTACCCCT CGGTGCCCGG CCACGAAATC 
             CATACCGCAC GCAACGAATG GCACAACACG CGCTACCCTT CGGTGCCTGG ACACGAGATC 
             CACACCGCAC GCAACGAATG GCACAACACG GTGTATCCCT CGGTGCCGGG CCACGAGATC 
             CACACCGCAC GCAACGAATG GCACAACACG GTGTATCCCT CGGTGCCGGG CCACGAGATC 
             CACACCGCAC GCAACGAATG GCACAACACG GTGTATCCCT CGGTGCCGGG CCACGAGATC 
             CACACCGCAC GCAACGAATG GCACAACACG GTGTATCCCT CGGTGCCGGG CCACGAAATC 
             CATACCGCAC GCAACGAATG GCACAACACG GTGTACCCCT CGGTGCCCGG CCACGAGATC 
             CATACCGCAC GCAACGAATG GCACAACACG GTGTACCCCT CGGTGCCCGG CCACGAGATC 
             CATACCGCAC GCAACGAATG GCACAACACG GTGTACCCCT CGGTGCCCGG CCACGAGATC 
             CATATCGCAC GCAACGAATG GCACAACACA CTGTACCCGT CGGTACCCGG CCACGAGATC 
             CATATCGCAC GCAACGAATG GCACAACACA CTGTACCCGT CGGTACCCGG CCACGAGATC 
             CATATCGCAC GCAACGAATG GCACAACACA CTGTACCCGT CGGTACCCGG CCACGAGATC 
             CATACCGCAC GCAACGAATG GCACAACACG CTGTACCCGT CTGTACCCGG CCACGAGATC 
             CACACTGCTC GCAACGAATG GCATAACACC CAGTACCCGT CCGTGCCCGG CCATGAAATC 

             GTCGGCCGCG TGACCGCCGT CGGCAATGCG GTCACCGGTT TCAAGGTCGG CGACCTGGCC 
             GTCGGCCGCG TCACGGCGGT GGGCAATGCG GTCACCGGCT TCAAGGTTGG CGACCTTGCC 
             GTCGGCCGCG TCACGGCGGT GGGCAATGCG GTCACCGGCT TCAAGGTCGG CGACCTGGCC 
             GTCGGCCGCG TCACGGCGGT GGGCAATGCG GTCACCGGCT TCAAGGTCGG CGACCTGGCC 
             GTCGGCCGCG TCACGGCGGT GGGTGATGCG GTCACCGGCT TCAAGGTCGG CGACCTGGCC 
             GTGGGCCGCG TCACTGCCGT CGGCAGCGCC GTGACCAACT TCAAGGTCGG TGACCTGGCC 
             GTGGGCCGCG TCACTGCCGT CGGCAGCGCC GTGACCAACT TCAAGGTCGG TGACCTGGCC 
             GTGGGCCGCG TCACTGCCGT CGGCAGCGCC GTGACCAACT TCAAGGTCGG TGACCTGGCC 
             GTGGGCCGCG TCACTGCAGT CGGCAGTGAC GTGACCAATT TCAAGGTCGG TGACCTGGCC 
             GTTGGCCGCG TGAGTGCGGT GGGTAATGCG GTCACCGGCT TCAAGGTCGG CGACTTGGCC 
             GTTGGCCGCG TGAGTGCGGT AGGTAATGCG GTTACCGGCT TCAAGGTCGG CGACCTGGCC 
             GTTGGCCGCG TGAGTGCGGT AGGTAATGCG GTTACCGGCT TCAAGGTCGG CGACCTGGCC 
             GTTGGCCGCG TCACGGCGGT GGGCAATGCG GTCACCGGCT TCAAGGTGGG CGACCTGGCC 
             GTTGGCCGCG TCACGGCGGT GGGCAATGCG GTCACCGGCT TCAAGGTGGG CGACCTGGCC 
             GTTGGCCGCG TCACGGCGGT GGGCAATGCG GTCACCGGCT TCAAGGTGGG CGACCTGGCC 
             GTTGGCCGCG TCACGGCGGT GGGCAATGCG GTCACCGGCT TCAAGGTGGG CGACCTGGCC 
             GTCGGGCGCG TTACGGCGGT GGGTCATCAG GTCGATGGGT TCAAGGTTGG TGATCTGGCG 

             GGTGTCGGTT GCATGGTCGA CAGCTGCCGC AGCTGCGCCT CCTGCCAGGA AGGCGAAGAA 
             GGTGTTGGCT GCATGGTCGA CAGCTGCCGC AGCTGCGCCT CCTGCCAGGA AGGCGAAGAA 
             GGTGTTGGCT GCATGGTCGA CAGCTGCCGC AGCTGCGCCT CCTGCCAGGA AGGCGAAGAA 
             GGTGTTGGCT GCATGATCGA TAGCTGCCGC AGCTGCGCCT CCTGCCAGGA AGGCGAAGAA 
             GGTGTCGGTT GCATGGTCGA CAGCTGCCGC AGCTGCGCCT CCTGCCAGGA AGGCGAAGAA 
             GGTGTGGGTT GCATGGTCGA CAGCTGCCGC AGCTGCGCCT CCTGCCAGGA AGGCGAGGAG 
             GGTGTGGGTT GCATGGTCGA CAGCTGCCGC AGCTGCGCCT CCTGCCAGGA AGGCGAGGAG 
             GGTGTGGGTT GCATGGTCGA CAGCTGCCGC AGCTGCGCCT CCTGCCAGGA AGGCGAGGAG 
             GGTGTGGGCT GCATGGTCGA CAGCTGCCGC AGCTGCGCCT CCTGCCAGGA AGGCGAAGAA 
             GGTGTTGGTT GCATGGTCGA CAGCTGCCGC AGCTGCGCCT CCTGCCAGGA AGGCGAAGAG 
             GGTGTTGGTT GCATGGTCGA CAGCTGCCGC AGCTGCGCCT CCTGCCAGGA AGGCGAAGAG 
             GGTGTTGGTT GCATGGTCGA CAGCTGCCGC AGCTGCGCCT CCTGCCAGGA AGGCGAAGAG 
             GGCGTCGGTT GCATGGTCGA CAGCTGCCGC AGCTGCGCCT CCTGCCAGGA AGGAGAAGAA 
             GGCGTCGGTT GCATGGTCGA CAGCTGCCGC AGCTGCGCCT CCTGCCAGGA AGGAGAAGAA 
             GGCGTCGGTT GCATGGTCGA CAGCTGCCGC AGCTGCGCCT CCTGCCAGGA AGGAGAAGAA 
             GGCGTCGGTT GCATGGTCGA CAGCTGCCGC AGCTGCGCCT CCTGCCAGGA AGGCGAAGAA 
             GGTGTCGGTT GCATGGTCGA CAGCTGCCGC CATTGTGCTT CTTGTGCCGA TGGCGAGGAG 

             CAGTATTGCG AGCAGGGATT CACCGGCACC TATAACGGCC CGATGTTCGG TGGCGGCGAG 
             CAGTATTGCG AACAGGGCTT CACCGGCACG TACAACGGGC CGATGTTCGG CGGCGGCGAG 
             CAGTATTGCG AAGCCGGCTT CACCGGCACC TACAACGGGC CGATGTTCGG CGGCGGCGAG 
             CAGTATTGCG AAGCCGGCTT CACCGGTACC TACAACGGGC CGATGTTCGG CGGCGGCGAG 
             CAGTATTGCG AACAGGGCTT CACCGGCACC TATAACGGGC CGATGTTCGG TGGCGGCGAG 
             CAATATTGCG AACAGGGCTT CACCGGCACC TACAACGGCC CGATGTTTGG CGGCGGCGAG 
             CAATATTGCG AACAGGGCTT CACCGGCACC TACAACGGCC CGATGTTTGG CGGCGGCGAG 
             CAATATTGCG AACAGGGCTT CACCGGCACC TACAACGGCC CGATGTTTGG CGGCGGCGAG 
             CAGTATTGCG AGCAAGGCTT CACCGGCACC TATAACGGGC CGATGTTCGG CGGCGGCGAG 
             CAGTATTGCG AACAAGGCTT CACCGGCACC TATAACGGGC CGATGTTCGG TGGCGGCGAG 
             CAGTATTGCG AACAAGGCTT CACCGGCACC TATAACGGGC CGATGTTCGG TGGCGGCGAG 
             CAGTATTGCG AACAAGGCTT CACCGGCACC TATAACGGGC CGATGTTCGG TGGCGGCGAG 
             CAGTATTGCG AAGCCGGCTT CACCGGCACC TATAACGGGC CGATGTTCGG CGGCGGCGAG 
             CAGTATTGCG AAGCCGGCTT CACCGGCACC TATAACGGGC CGATGTTCGG CGGCGGCGAG 
             CAGTATTGCG AAGCCGGCTT CACCGGCACC TATAACGGGC CGATGTTCGG CGGCGGCGAG 
             CAGTATTGCG AAGCCGGCGT CACCGGTACC TATAACGGGC CGATGTTCGG CGGCGGCGAG 
             CAGTACTGCG AGAACGGTTT CGTGGGCACC TACAACGGTC CGATGTTCGG T---GGCGAA 

             AACACCTACG GCGGCTATTC CGACCATATC GTGGTCGACC AGAAATACGT GCTGCGCATC 
             AACACCTACG GCGGCTACTC CGACCATATT GTGGTCGACC AGAAGTACGT GCTGCGCATC 
             AACACCTACG GCGGCTATTC CGACCATATC GTGGTCGACC AGAAGTACGT GCTGCGCATC 
             AACACCTACG GCGGCTATTC GGACCATATC GTGGTCGACC AGAAGTACGT GCTGCGCATC 
             AACACCTACG GCGGCTACTC CGACCATATC GTGGTCGACC AGAAGTACGT GCTGCGCATC 
             AACACCTATG GCGGGTACTC CGACCATATC GTGGTGGACC AGAAGTACGT GCTGCACATT 
             AACACCTATG GCGGGTACTC CGACCATATC GTGGTGGACC AGAAGTACGT GCTGCACATT 
             AACACCTATG GCGGGTACTC CGACCATATC GTGGTGGACC AGAAGTACGT GCTGCACATT 
             AACACCTATG GCGGGTACTC CGACCATATC GTGGTGGACC AGAAGTACGT GCTGCACATT 
             AACACCTACG GCGGCTACTC CGACCATATC GTGGTCGACC AGAAATACGT GCTGCGCATC 
             AACACCTACG GCGGCTACTC CGACCATATC GTGGTCGACC AGAAGTACGT GCTGCGCATC 
             AACACCTACG GCGGCTACTC CGACCATATC GTGGTCGACC AGAAGTACGT GCTGCGCATC 
             AATACCTACG GCGGTTATTC CGACCATATC GTGGTCGATC AGAAATACGT GCTGCGCATC 
             AATACCTACG GCGGTTATTC CGACCATATC GTGGTCGATC AGAAATACGT GCTGCGCATC 
             AATACCTACG GCGGTTATTC CGACCATATC GTGGTCGATC AGAAATACGT GCTGCGCATC 
             AACACCTACG GCGGTTATTC CGACCATATC GTGGTCGATC AGAAATACGT GCTGCGCATC 
             AATACCTATG GCGGCTATTC GGATCACATC GTGGTCGACC AAAAGTATGT GCTCCACATC 

             ACCCACAGCG -ACAAC--CT GGCCGCGGTG GCACCGTTGC TGTGCGCCGG CATCACCACC 
             ACCCACAGCG -ACAAC--CT GGCCGCGGTG GCACCGCTGC TGTGCGCCGG CATCACCACC 
             ACCCACAGCG -ACAAC--CT GGCCGCGGTG GCACCGCTGC TGTGCGCCGG CATCACCACC 
             ACCCACAGCG -ACAAC--CT GGCCGCGGTG GCACCGCTGC TGTGCGCCGG CATCACCACC 
             ACCCACAGCG -ACAAC--CT GGCCGCGGTG GCACCGCTAC TGTGCGCCGG CATCACCACC 
             TCCCACAGCG -ACAAC--CT GGCCGCCGTG GCCCCGTTGT TGTGCGCGGG CATCACCACC 
             TCCCACAGCG -ACAAC--CT GGCCGCCGTG GCCCCGTTGT TGTGCGCGGG CATCACCACC 
             TCCCACAGCG -ACAAC--CT GGCCGCCGTG GCCCCGTTGT TGTGCGCGGG CATCACCACC 
             TCCCACAGCG -ACAAC--CT GGCCGCCGTG GCCCCGTTGT TGTGCGCCGG CATCACCACC 
             ACCCACAGCG -ACAAC--CT GGCCGCGGTC GCACCGCTGC TGTGCGCCGG CATCACCACC 
             ACCCACAGCG -ACAAC--CT GGCCGCGGTG GCACCGCTGC TGTGCGCCGG CATCACCACC 
             ACCCACAGCG -ACAAC--CT GGCCGCGGTG GCACCGCTGC TGTGCGCCGG CATCACCACC 
             ACTCACAGCG -ACAAC--CT GGCGGCGGTG GCACCGCTGC TGTGCGCCGG CATCACCACC 
             ACTCACAGCG -ACAAC--CT GGCGGCGGTG GCACCGCTGC TGTGCGCCGG CATCACCACC 
             ACTCACAGCG -ACAAC--CT GGCGGCGGTG GCACCGCTGC TGTGCGCCGG CATCACCACC 
             ACTCACAGCG -ACAAC--CT GGCGGCGGTG GCACCGCTGC TGTGCGCCGG CATCACCACC 
             CGCCACGGCG CACAACATCT CGCGGCTGTG GCACCGCTGC TGTGTGCAGG CATCACCACA 

             TATTCGCCGC TGGCACACTG GAAGGTGGGT CCGGGCCAGA AGGTGGGCGT GGTCGGCCTG 
             TATTCGCCGT TGGCACACTG GAAGGTGGGT CCGGGCCAGA AGGTGGGCGT GGTCGGTCTC 
             TATTCGCCGC TGGCGCACTG GAAGGTAGGC CCGGGCCAGA AGGTGGGCGT GGTCGGTCTC 
             TATTCCCCGC TGGCGCACTG GAAGGTGGGT CCGGGCCAGA AGGTGGGCGT GGTCGGTCTG 
             TATTCGCCGC TGGCACACTG GAAGGTGGGT CCGGGCCAGA AGGTAGGCGT GGTCGGTCTC 
             TATTCGCCAC TGGCGCATTG GAAGGTTGGC CCCGGGCAGA AGGTGGGCGT GGTCGGCCTG 
             TATTCGCCAC TGGCGCATTG GAAGGTTGGC CCCGGGCAGA AGGTGGGCGT GGTCGGCCTG 
             TATTCGCCAC TGGCGCATTG GAAGGTTGGC CCCGGGCAGA AGGTGGGCGT GGTCGGCCTG 
             TATTCGCCAC TGGCGCATTG GAAGGTTGGC CCGGGGCAGA AGGTGGGCGT GGTCGGCCTG 
             TATTCGCCGC TGGCACACTG GAAGGTGGGT CCGGGCCAGA AGGTGGGCGT AGTCGGCCTC 
             TATTCGCCGC TGGCACACTG GAAGGTGGGT CCGGGCCAGA AGGTGGGCGT AGTCGGCCTC 
             TATTCGCCGC TGGCACACTG GAAGGTGGGT CCGGGCCAGA AGGTGGGCGT AGTCGGCCTC 
             TATTCGCCGC TGGCGCACTG GAAGGTGGGT CCGGGCCAGA AGGTGGGGGT GGTCGGCCTC 
             TATTCGCCGC TGGCGCACTG GAAGGTGGGT CCGGGCCAGA AGGTGGGGGT GGTCGGCCTC 
             TATTCGCCGC TGGCGCACTG GAAGGTGGGT CCGGGCCAGA AGGTGGGGGT GGTCGGCCTC 
             TATTCGCCGC TGGCGCACTG GAAGGTGGGT CCGGGCCAGA AGGTGGGCGT GGTCGGCCTC 
             TATTCGCCGC TGAATCATTG GAAGGTCGGG CCAGGCAAGA AGGTTGGCAT CGTCGGCCTT 

             GGCGGCCTGG GCCACATGGC GGTGAAGATC GCCAAGGCGA TGGGCGCCAC CGTGGTGCTG 
             GGCGGCCTGG GCCACATGGC GGTGAAGATC GCCAAGGCGA TGGGCGCCAC CGTGGTGCTG 
             GGCGGCCTGG GCCATATGGC GGTGAAGATC GCCAAGGCGA TGGGCGCTAC CGTGGTGCTG 
             GGTGGCCTGG GCCACATGGC GGTGAAGATC GCCAAGGCGA TGGGCGCCAC CGTGGTGCTG 
             GGCGGCCTGG GCCACATGGC GGTGAAGATC GCCAAGGCGA TGGGCGCCAC CGTGGTGCTG 
             GGTGGCCTGG GCCACATGGC GGTGAAGATC GCCAAGGCCA TGGGCGCCAC CGTGGTGCTG 
             GGTGGCCTGG GCCACATGGC GGTGAAGATC GCCAAGGCCA TGGGCGCCAC CGTGGTGCTG 
             GGTGGCCTGG GCCACATGGC GGTGAAGATC GCCAAGGCCA TGGGCGCCAC CGTGGTGCTG 
             GGTGGCCTGG GCCACATGGC GGTGAAGATC GCCAAGGCCA TGGGCGCCAC CGTGGTGCTG 
             GGCGGCCTGG GCCACATGGC GGTGAAGATC GCCAAGGCGA TGGGCGCGAC CGTGGTGCTG 
             GGCGGCCTGG GCCACATGGC GGTGAAGATC GCCAAGGCGA TGGGCGCGAC CGTGGTGCTG 
             GGCGGCCTGG GCCACATGGC GGTGAAGATC GCCAAGGCGA TGGGCGCGAC CGTGGTGCTG 
             GGCGGCCTGG GCCACATGGC GGTGAAAATT GCCAAGGCGA TGGGCGCCAC CGTGGTGCTG 
             GGCGGCCTGG GCCACATGGC GGTGAAAATT GCCAAGGCGA TGGGCGCCAC CGTGGTGCTG 
             GGCGGCCTGG GCCACATGGC GGTGAAAATT GCCAAGGCGA TGGGCGCCAC CGTGGTGCTG 
             GGCGGCCTGG GTCACATGGC GGTGAAGATC GCCAAGGCGA TGGGCGCCAC CGTGGTGCTG 
             GGGGGGCTCG GACACATGGG CGTAAAGATC GCGCATGCGA TGGGTGCGCA CGTGGTGCTA 

             TTCACCACCT CCGAGAGCAA GCGCGCCGAT GCGATGCGCC TGGGCGCCAG CGAAGTGGTG 
             TTCACCACCT CCGAAAGCAA GCGCGCCGAT GCGATGCGCC TGGGCGCCAG CGAAGTGGTG 
             TTCACCACCT CCGAAAGCAA GCGCGCCGAT GCGCTGCGCC TGGGCGCCAG CGAAGTGGTG 
             TTCACCACCT CCGAAAGCAA GCGCACCGAT GCGCTGCGCC TGGGCGCCAG CGAAGTGGTG 
             TTCACCACCT CCGAGAGCAA GCGCGCCGAT GCGATGCGCC TGGGCGCCAG CGAAGTGGTG 
             TTCACCACCT CCGAAAGCAA GCGCGCCGAT GCGCTGCGCC TGGGCGCCAG TGAAGTGGTC 
             TTCACCACCT CCGAAAGCAA GCGCGCCGAT GCGCTGCGCC TGGGCGCCAG TGAAGTGGTC 
             TTCACCACCT CCGAAAGCAA GCGCGCCGAT GCGCTGCGCC TGGGCGCCAG TGAAGTGGTC 
             TTCACCACCT CCGAAAGCAA GCGCGCCGAT GCGCTGCGCC TGGGCGCCAG CGAAGTGGTG 
             TTCACCACTT CCGAAAGCAA GCGTGCTGAT GCACTGCGCC TGGGCGCCAG CGAAGTGGTG 
             TTCACCACTT CCGAAAGCAA GCGTGCTGAT GCACTGCGCC TGGGCGCCAG CGAAGTGGTG 
             TTCACCACTT CCGAAAGCAA GCGTGCTGAT GCACTGCGCC TGGGCGCCAG CGAAGTGGTG 
             TTCACCACCT CCGAGAGCAA GCGCGCCGAT GCGCTGCGCC TGGGCGCCAG CGAAGTGGTC 
             TTCACCACCT CCGAGAGCAA GCGCGCCGAT GCGCTGCGCC TGGGCGCCAG CGAAGTGGTC 
             TTCACCACCT CCGAGAGCAA GCGCGCCGAT GCGCTGCGCC TGGGCGCCAG CGAAGTGGTC 
             TTCACCACCT CCGAGAGCAA GCGCGCCGAT GCGCTGCGCC TGGGCGCCAG CGAAGTGGTC 
             TTCACCACCT CGGCGGGCAA GCGCGACGAC GCGCGGCGTC TCGGTGCCGA CGACGTCGTG 

             ATTTCCAAGG ACGAAGCGCA GATGGCTGCG CAGTACAACA CCCTGGATTT CATCCTCAAC 
             ATCTCCAAGG ATGAAGCGCA GATGGCCGCG CAGTACAACA CCCTGGATTT CATCCTCAAC 
             ATTTCCAAGG ACGAAGCGCA GATGGCCGCG CAGTACAACA CCCTGGATTT CATCCTCAAC 
             ATCTCCAAGG ACGAAGCGCA GATGGCCGCG CAGTACAACA CCCTGGACTT CATCCTCAAC 
             ATCTCCAAGG ACGAGGCGCA GATGGCCGCG CAGTACAACA CCCTGGATTT CATCCTCAAC 
             ATTTCCAAGG ACGAGGCGCA GATGGCCGCG CAGTACAACA CCCTGGATTT CATCCTCAAC 
             ATTTCCAAGG ACGAGGCGCA GATGGCCGCG CAGTACAACA CCCTGGATTT CATCCTCAAC 
             ATTTCCAAGG ACGAGGCGCA GATGGCCGCG CAGTACAACA CCCTGGATTT CATCCTCAAC 
             ATTTCCAAGG ACGAGGCGCA GATGGCCGCG CAGTACAACA CCCTGGATTT CATCCTCAAC 
             ATTTCCAAAG ACGAAGCGCA GATGGCGGCG CAGCACAACA CCCTGGATTT CATCCTAAAC 
             ATTTCCAAAG ACGAAGCGCA GATGGCGGCG CAGCACAACA CCCTGGATTT CATCCTCAAC 
             ATTTCCAAAG ACGAAGCGCA GATGGCGGCG CAGCACAACA CCCTGGATTT CATCCTCAAC 
             ATTTCCAAGG ACGAAGCGCA GATGGCCGCG CAGTACAACA CCCTGGACTT CATCCTCAAC 
             ATTTCCAAGG ACGAAGCGCA GATGGCCGCG CAGTACAACA CCCTGGACTT CATCCTCAAC 
             ATTTCCAAGG ACGAAGCGCA GATGGCCGCG CAGTACAACA CCCTGGACTT CATCCTCAAC 
             ATTTCCAAGG ACGAAGCGCA GATGGCCGCG CAGTACAACA CCCTGGACTT CATCCTCAAC 
             ATATCCAAGA ACGCGGAAGA AATGGCTGCC CATGCCAACA GTTTCGATTT CATCCTTAAC 

             ACCGTGGCCG CGCCGCACAA CTTGGACCCG TTCCTCAACG CGCTCAAGCG CGACGGCGCC 
             ACCGTGGCCG CGCCGCACAA CCTGGACCCG TTCCTCAATG CGCTCAAGCG CGACGGTGCC 
             ACCGTGGCCG CGCCGCATAA CCTGGACCCG TTCCTCAACG CGCTCAAGCG CGATGGCGCC 
             ACGGTGGCCG CACCGCATAA CCTGGACCCG TTCCTCAACG CGCTCAAGCG CGATGGCGCC 
             ACCGTGGCCG CGCCGCACAA CCTGGACCCG TTCCTCAATG CGCTCAAGCG CGACGGTGCG 
             ACCGTGGCCG CGCCGCACAA CCTGGACCCG TTCCTCAATG CGCTCAAGCG CGACGGCGCG 
             ACCGTGGCCG CGCCGCACAA CCTGGACCCG TTCCTCAATG CGCTCAAGCG CGACGGCGCG 
             ACCGTGGCCG CGCCGCACAA CCTGGACCCG TTCCTCAATG CGCTCAAGCG CGACGGCGCG 
             ACCGTGGCAG CGCCGCACAA CCTGGACCCG TTCCTCAACG CGCTCAAGCG TGACGGCGCC 
             ACCGTGGCCG CGCCGCACAA CCTGGACCCG TTCCTCAACG CACTCAAGCG TGACGGCGCC 
             ACCGTGGCCG CGCCGCACAA CCTGGACCCG TTCCTCAACG CACTCAAGCG TGACGGCGCC 
             ACCGTGGCCG CGCCGCACAA CCTGGACCCG TTCCTCAACG CACTCAAGCG TGACGGCGCC 
             ACCGTGGCCG CACCGCACAA CCTGGACCCG TTCCTCAACG CGCTCAAGCG TGACGGCGCG 
             ACCGTGGCCG CACCGCACAA CCTGGACCCG TTCCTCAACG CGCTCAAGCG TGACGGCGCG 
             ACCGTGGCCG CACCGCACAA CCTGGACCCG TTCCTCAACG CGCTCAAGCG TGACGGCGCG 
             ACCGTGGCCG CACCGCACAA CCTGGACCCG TTCCTCAACG CGCTCAAGCG TGACGGCACG 
             ACGGTGGCGG CCCCGCACGA TCTGGATGCT TTCCTGAACT TGCTCAAGCG CGATGGCACC 

             ATGGTGCTGG TAGGCGTGCC CGAGCAGTCG CACCCGTCGC CGGCGGTGTT CAACCTGGTG 
             ATGGTGCTGG TTGGTGTGCC CGAGCAGTCG CACCCGTCGC CGGCGGTGTT CAACCTGGTG 
             ATTGTGCTGG TCGGCGTGCC CGAGCAGTCG CACCCGTCGC CGGCGGTGTT CAACCTGGTG 
             ATGGTGCTGG TCGGCGTGCC CGAGCAGTCG CACCCGTCGC CGGCGGTGTT CAACCTGATC 
             ATGGTGCTGG TCGGCGTGCC CGAGCAGTCG CATCCGTCGC CGGCGGTGTT CAATCTGGTG 
             ATGGTGCTGG TGGGCGTGCC CGAACATTCG CATCCGTCAC CGGCGGTGTT CAACCTGGTA 
             ATGGTGCTGG TGGGCGTGCC CGAACATTCG CATCCGTCAC CGGCGGTGTT CAACCTGGTA 
             ATGGTGCTGG TGGGCGTGCC CGAACATTCG CATCCGTCAC CGGCGGTGTT CAACCTGGTA 
             ATGGTGCTGG TCGGCGTGCC CGAGGAATCG CACCCGTCGC CGGCCGTGTT CAACCTGGTG 
             ATGGTGCTGG TCGGCGTGCC CGAGCAGTCG CACCCGTCGC CGGCCGTGTT CAACCTGGTG 
             ATGGTGCTGG TCGGCGTGCC CGAGCAGTCG CACCCGTCGC CGGCCGTGTT CAACCTGGTG 
             ATGGTGCTGG TCGGCGTGCC CGAGCAGTCG CACCCGTCGC CGGCCGTGTT CAACCTGGTG 
             ATGGTGCTGG TCGGTGTGCC CGAGCAGTCT CACCCGTCGC CGGCGGTGTT CAACCTGGTG 
             ATGGTGCTGG TCGGTGTGCC CGAGCAGTCT CACCCGTCGC CGGCGGTGTT CAACCTGGTG 
             ATGGTGCTGG TCGGTGTGCC CGAGCAGTCT CACCCGTCGC CGGCGGTGTT CAACCTGGTG 
             ATGGTGCTGG TCGGTGTGCC CGAGCAGTCG CACCCGTCGC CGGCGGTGTT CAACCTGGTG 
             ATGACTCTGG TTGGCGCGCC GGCCGAGTCG CATCCCTCCC CTGGAGTCTT CAACCTGATC 

             ATGAAGCGCC GCACCCTGGC CGGCTCGCTG ATCGGCGGCA TCCGCCAGAC CCAGGAAATG 
             ATGAAGCGCC GCACCCTGGC CGGCTCGCTG ATCGGCGGCA TCCGCCAGAC CCAGGAAATG 
             ATGAAGCGCC GCACGCTGGC CGGTTCGCTG ATCGGCGGCA TCCGCCAGAC CCAGGAAATG 
             ATGAAGCGCC GCACCCTGGC CGGCTCGCTG ATCGGCGGCA TTCGCCAGAC CCAGGAAATG 
             ATGAAGCGCC GCACCCTGGC CGGCTCGCTG ATCGGCGGCA TCCGCCAGAC CCAGGAGATG 
             ATGAAGCGCC GCACGCTGGC CGGTTCGTTG ATCGGCGGCA TCCGCCAGAC CCAGGAAATG 
             ATGAAGCGCC GCACGCTGGC CGGTTCGTTG ATCGGCGGCA TCCGCCAGAC CCAGGAAATG 
             ATGAAGCGCC GCACGCTGGC CGGTTCGTTG ATCGGCGGCA TCCGCCAGAC CCAGGAAATG 
             ATGAAGCGCC GCACCCTGGC CGGCTCACTG ATCGGCGGCA TCCGCCAGAC CCAGGAAATG 
             ATGAAGCGCC GCACCCTGGC CGGCTCGCTG ATCGGCGGCA TCCGCCAGAC CCAGGAAATG 
             ATGAAGCGCC GCACCCTGGC CGGCTCGCTG ATCGGCGGCA TCCGCCAGAC CCAGGAAATG 
             ATGAAGCGCC GCACCCTGGC CGGCTCGCTG ATCGGCGGCA TCCGCCAGAC CCAGGAAATG 
             ATGAAGCGCC GCACCCTGGC CGGCTCGCTG ATCGGCGGCA TCCGCCAGAC CCAGGAAATG 
             ATGAAGCGCC GCACCCTGGC CGGCTCGCTG ATCGGCGGCA TCCGCCAGAC CCAGGAAATG 
             ATGAAGCGCC GCACCCTGGC CGGCTCGCTG ATCGGCGGCA TCCGCCAGAC CCAGGAAATG 
             ATGAAGCGCC GCACCCTGGC CGGCTCGCTG ATCGGCGGCA TCCGCCAGAC CCAGGAAATG 
             ATGAAGCGTC GCCAGTTGGC CGGCTCATTG ATTGGCGGTA TTCGCCAGAC CCAGGAGATG 

             CTGGATTTCT GCGCCAAGCA CAACATCGTC TCGGACATCG AAACCATCCG CGCCGACCAG 
             CTGGATTTCT GCGCCAAGCA CAACATCGTC TCGGACATCG AAACCATCCG CGCCGGCCAG 
             CTGGATTTCT GCGCCAAGCA CAACATCGTC TCGGACATCG AAACCATCCG CGCCGACCAG 
             CTGGATTTCT GCGCCAAGCA CAACATCGTC TCGGACATCG AAACCATCCG CGCCGACCAG 
             CTGGATTTCT GCGCCAAGCA CAACATCGTC TCGGACATCG AAACCATCCG CGCCGACCAG 
             CTCGATTTCT GCGCCAAGCA CAACATCGTC TCCGACATCG AAACCATCCG CGCCGACCAG 
             CTCGATTTCT GCGCCAAGCA CAACATCGTC TCCGACATCG AAACCATCCG CGCCGACCAG 
             CTCGATTTCT GCGCCAAGCA CAACATCGTC TCCGACATCG AAACCATCCG CGCCGACCAG 
             CTCGATTTCT GCGCCAAGCA CAACATCGTT TCCGACATCG AAACCATCCG CGCCGACCAG 
             CTGGACTTCT GCGCCAAGCA CAACATCGTC TCGGACATCG AAACGATCCG CGCCGACCAG 
             CTGGACTTCT GCGCCAAGCA CAACATCGTC TCGGACATCG AAACGATCCG CGCCGACCAG 
             CTGGACTTCT GCGCCAAGCA CAACATCGTC TCGGACATCG AAACGATCCG CGCCGACCAG 
             CTGGATTTCT GCGCCAAGCA CAACATCGTC TCGGACATCG AAACCATCCG CGCCGACCAG 
             CTGGATTTCT GCGCCAAGCA CAACATCGTC TCGGACATCG AAACCATCCG CGCCGACCAG 
             CTGGATTTCT GCGCCAAGCA CAACATCGTC TCGGACATCG AAACCATCCG CGCCGACCAG 
             CTGGATTTCT GCGCCAAGCA CAACATCGTC TCGGACATCG AAACCATCCG CGCCGACCAG 
             CTGGATTTTT GTGCCAAGCA CGGGATCGTG TCCGATATCG AGACGATCGA GATGGCGCAG 

             ATCAACGAGG CCTACGAGCG CATGCTCAAG AGCGACGTGA AGTACCGCTT TGTGATCGAT 
             ATCAACGAGG CCTACGAGCG CATGCTCAAG AGCGACGTGA AGTACCGCTT CGTGATCGAC 
             ATCAACGAGG CCTACGAGCG CATGCTCAAG AGCGACGTGA AGTACCGCTT CGTGATCGAT 
             ATCAACGCCG CCTACGAGCG CATGCTCAAG AGCGACGTGA AGTACCGCTT CGTGATCGAT 
             ATCAACGAGG CCTACGAGCG CATGCTCAAG AGCGACGTGA AGTACCGCTT CGTGATCGAT 
             ATCAACGAGG CCTACGAGCG CATGCTCAAG GGCGACGTGA AGTACCGCTT CGTAATTGAT 
             ATCAACGAGG CCTACGAGCG CATGCTCAAG GGCGACGTGA AGTACCGCTT CGTAATTGAT 
             ATCAACGAGG CCTACGAGCG CATGCTCAAG GGCGACGTGA AGTACCGCTT CGTAATTGAT 
             ATCAACGAGG CCTACGAGCG CATGCTCAAG GGCGACGTGA AGTACCGCTT CGTGATCGAC 
             ATCAACGAGG CCTACGAGCG CATGCTCAAG AGCGACGTGA AATATCGCTT CGTGATCGAT 
             ATCAACGAGG CCTACGAGCG CATGCTCAAG AGCGACGTGA AATATCGCTT CGTGATCGAT 
             ATCAACGAGG CCTACGAGCG CATGCTCAAG AGCGACGTGA AATATCGCTT CGTGATCGAT 
             ATCAACGCCG CCTACGAGCG CATGCTCAAG AGCGACGTGA AGTACCGCTT CGTGATTGAC 
             ATCAACGCCG CCTACGAGCG CATGCTCAAG AGCGACGTGA AGTACCGCTT CGTGATTGAC 
             ATCAACGCCG CCTACGAGCG CATGCTCAAG AGCGACGTGA AGTACCGCTT CGTGATTGAC 
             ATCAACGCCG CCTACGAGCG CATGCTCAAG AGCGACGTGA AGTACCGCTT CGTGATCGAT 
             ATCAATGAAG CGTATGAGCG TATGCTCCGC GGCGATGTGA AGTATCGCTT CGTCATCGAC 

             ATGGCCACGC TG------GA TAAG---GCG GCCTGA---- ---------- ---------- 
             ATGGCGACGC TG------GA TAAG---GCG GCCTGA---- ---------- ---------- 
             ATGGCGACCT TG------GA TCAG---GCG GCTTGA---- ---------- ---------- 
             ATGGCGACCT TG------GA TAAG---GCG GCCTGA---- ---------- ---------- 
             ATGGCGACCT TG------GA TAAG---GCG GCCTGA---- ---------- ---------- 
             ATGGACACGC TG------GC CAAG---GCG GCCTGA---- ---------- ---------- 
             ATGGACACGC TG------GC CAAG---GCG GCCTGA---- ---------- ---------- 
             ATGGACACGC TG------GC CAAG---GCG GCCTGA---- ---------- ---------- 
             ATGGACACGC TG------GC CAAG---GCG GCCTGA---- ---------- ---------- 
             ATGGCCTCGC TG------GA TAAG---GCG GCCTGA---- ---------- ---------- 
             ATGGCCTCGC TG------GA TAAG---GCG GCCTGA---- ---------- ---------- 
             ATGGCCTCGC TG------GA TAAG---GCG GCCTGA---- ---------- ---------- 
             ATGGCGACCT TG------GA TAAG---GCG GCCTGATTGG GTTCAGCAGC GCGGACCGGC 
             ATGGCGACCT TG------GA TAAG---GCG GCCTGA---- ---------- ---------- 
             ATGGCGACCT TG------GA TAAG---GCG GCCTGA---- ---------- ---------- 
             ATGGCGACGT TG------GA TAAG---GCG GCCTGA---- ---------- ---------- 
             ATGGCTAGCC TGCCGAAAGC CAAGCACGCA GCGTGA---- ---------- ---------- 

             ---------- -----ATGTT CGTCTCTCTT CCTTCCCGCA AGAAACCCAC CCCGCGCTGG 
             ---------- ---------- ---------- ---------- ---------- ---------- 
             ---------- -----ATGTT CGTCTCTCTT CCTTCCCGCA AGAAACCCAC CCCGCGCTGG 
             ---------- -----ATGTT CGTCTCTCTT CCTTCCCGCA AGAAACCCAC CCCGCGCTGG 
             ---------- -----ATGTT CGTCTCTCTT CCTTCCCGCA AGAAACCCAC CCCGCGCTGG 
             ---------- -----ATGTT TGTCTCGATC CCCTCCCGCA AGAAATCCGC GCCGCGCTGG 
             ---------- -----ATGTT TGTCTCGATC CCCTCCCGCA AGAAATCCGC GCCGCGCTGG 
             ---------- -----ATGTT TGTCTCGATC CCCTCCCGCA AGAAATCCGC GCCGCGCTGG 
             ---------- -----ATGTT TGTCTCGATC CCCTCCCGCA AGAAATCCGC GCCGCGCTGG 
             ---------- -----ATGTT CGTCTCTCTT CCTTCCCGCA AAAAACCCAC GCCGCGCTGG 
             ---------- -----ATGTT CGTCTCTCTT CCTTCCCGCA AAAAACCCAC GCCGCGCTGG 
             ---------- ---------- ---------- ---------- ---------- ---------- 
             TATTGTCCCC CTCCGATGTT CGTCTCTCTC CCTTCCCGCA AGAAACCTAC CCCGCGCTGG 
             ---------- -----ATGTT CGTCTCTCTC CCTTCCCGCA AGAAACCTAC CCCGCGCTGG 
             ---------- ---------- ---------- ---------- ---------- ---------- 
             ---------- -----ATGTT CGTCTCTCTC CCTTCCCGCA AGAAACCTAC CCCGCGCTGG 
             ---------- -----ATGTT CGTCTCCATC CCCACTCGCG AACGGACCAA GCTGCGCTGG 

             GCAGTGCCGT TGCTGTTCGC CACGGTGTGG CTGGCGTATC TGTGGTCGAT CAGCCGGCCG 
             ---GTGCCGT TGCTGTTCGC CGCGGTGTGG CTGGCGTATC TGTGGTCGAT CAGCCGGCCG 
             GCGGTGCCGT TGCTGTTCGC CACGGTGTGG TTGGCGTATT TGTGGTCGAT CAGCCGGCCG 
             GCGGTGCCGT TGCTGTTCGC CACGGTGTGG CTGGCGTATC TGTGGTCGAT CAGCCGGCCG 
             GCGGTGCCGT TGCTGTTCGC CACGGTGTGG CTGGCGTATC TGTGGTCGAT CAGCCGGCCG 
             GCGGTGCCGC TGCTGTTCGC GGCCGTCTGG CTGGCCTATC TGTGGTCGAT CAGCCGCCCG 
             GCGGTGCCGC TGCTGTTCGC GGCCGTCTGG CTGGCCTATC TGTGGTCGAT CAGCCGCCCG 
             GCGGTGCCGC TGCTGTTCGC GGCCGTCTGG CTGGCCTATC TGTGGTCGAT CAGCCGCCCG 
             GCGGTGCCGC TGCTGTTCGC GGCCGTCTGG CTGGCCTATC TGTGGTCGAT CAGCCGCCCG 
             GCGGTGCCGC TGCTGTTCGC GACGGTGTGG CTGGCGTATC TGTGGTCGAT CAGTCGGCCG 
             GCGGTGCCGC TGCTGTTCGC GACGGTGTGG CTGGCGTATC TGTGGTCGAT CAGTCGGCCG 
             ---GTGCCGC TGCTGTTCGC GACGGTGTGG CTGGCGTATC TGTGGTCGAT CAGTCGGCCG 
             GCGGTGCCGC TGCTGTTCGC GACGGTGTGG CTGGCCTATC TGTGGTCGAT CAGCCGGCCG 
             GCGGTGCCGC TGCTGTTCGC GACGGTGTGG CTGGCCTATC TGTGGTCGAT CAGCCGGCCG 
             ---GTGCCGC TGCTGTTCGC GACGGTGTGG CTGGCCTATC TGTGGTCGAT CAGCCGGCCG 
             GCGGTGCCGC TGCTGTTCGC GACGGTGTGG CTGGCCTATC TGTGGTCGAT CAGCCGGCCG 
             GCCGCGCCGC TGCTATTGGC AGCGATATGG CTCGCCTTCC TGTGGTCCAT CAATCTCCCC 

             GGCGAGGCGC GCAATACGTT GTGGCTGGAC TGGGGCGCGC TCTCCAGCGG GGTCTCCAAT 
             GGCGAGGCGC GCAATACCTT GTGGCTGGAC TGGGGCGCGC TCTCCAGCGG GGTCTCCAAT 
             GGCGAGGCGC GCAATACGTT GTGGCTGGAC TGGGGCGCCC TGTCCAGCGG CGTCTCCAAT 
             GGCGAGGCGC GCAATACGTT GTGGCTGGAC TGGGGCGCCT TGTCCAGCGG CGTCTCCAAT 
             GGCGAGGCGC GCAATACGTT GTGGCTGGAC TGGGGCGCCT TGTCCAGCGG CGTCTCCAAT 
             ACCGAGGCGC GCAATACGCT GTGGCTGGAC TGGGGCGCGC TGTCCATCGG CGTCTCCAAT 
             ACCGAGGCGC GCAATACGCT GTGGCTGGAC TGGGGCGCGC TGTCCAGCGG CGTCTCCAAT 
             ACCGAGGCGC GCAATACGCT GTGGCTGGAC TGGGGCGCGC TGTCCATCGG CGTCTCCAAT 
             ACCGAGGCGC GCAATACGCT GTGGCTGGAC TGGGGCGCGC TGTCCAGCGG CGTCTCCAAT 
             GGCGAGGCGC GCAATACGCT GTGGCTGGAC TGGGGCGCAC TTTCCAGTGG CGTCTCCAAT 
             GGCGAGGCGC GCAATACGCT GTGGCTGGAC TGGGGCGCAC TTTCCAGTGG CGTCTCCAAT 
             GGCGAGGCGC GCAATACGCT GTGGCTGGAC TGGGGCGCAC TTTCCAGTGG CGTCTCCAAT 
             GGCGAGGCGC GCAATACGCT GTGGCTCGAC TGGGGCGCGC TCTCCAGCGG CGTTTCCAAT 
             GGCGAGGCGC GCAATACGCT GTGGCTCGAC TGGGGCGCGC TCTCCAGCGG CGTTTCCAAT 
             GGCGAGGCGC GCAATACGCT GTGGCTCGAC TGGGGCGCGC TCTCCAGCGG CGTTTCCAAT 
             GGCGAGGCGC GCAATACGCT GTGGCTCGAC TGGGGCGCGC TCTCCAGTGG CGTCTCCAAT 
             AATGAAGCCC GCGTGACGTT GTGGCTGGAC TGGGGCGCGC TGTCGACCGG CGT---CAGC 

             CTGGGCGACT GGTGGGCCAC CTTGCGCGAC GGCAGCGTGC TGCGCCTGTT CACGGCGCTG 
             CTGGGCGACT GGTGGGCCAC CTTGCGCGAC GGCAGCGTGC TGCGCCTGTT CACCGCGCTG 
             CTGGGCGACT GGTGGGCCAC CTTGCGCGAC GGCAGCGTGC TGCGCCTGTT CACGGCCCTG 
             CTGGGCGACT GGTGGGCCAC CCTGCGCGAC GGCAGCGTGC TGCGCCTGTT CACGGCCCTG 
             CTGGGCGACT GGTGGGCCAC CCTGCGCGAC GGCAGCGTGC TGCGCCTGTT CACGGCCCTG 
             CTCGGCGACT GGTGGGCCAC CTTGCGCGAC GGCAGCGTGC TGCGCCTGTT CACCGCGCTG 
             CTCGGCGACT GGTGGGCCAC CTTGCGCGAC GGCAGCGTGC TGCGCCTGTT CACCGCGCTG 
             CTCGGCGACT GGTGGGCCAC CTTGCGCGAC GGCAGCGTGC TGCGCCTGTT CACCGCGCTG 
             CTGGGCGACT GGTGGGCCAC CTTGCGCGAC GGCAGCGTGC TGCGCCTGTT CACTGCGCTG 
             CTGGGCGACT GGTGGGCCAC CTTGCGCGAC GGCAGCGTGC TGCGCCTGTT CACTGCGCTG 
             CTGGGCGACT GGTGGGCCAC CTTGCGCGAC GGCAGCGTGC TGCGCCTGTT CACTGCGCTG 
             CTGGGCGACT GGTGGGCCAC CTTGCGCGAC GGCAGCGTGC TGCGCCTGTT CACTGCGCTG 
             CTGGGCGACT GGTGGGCGAC CTTGCGCGAC GGCAGCGTGC TGCGTCTGTT CACTGCGCTG 
             CTGGGCGACT GGTGGGCGAC CTTGCGCGAC GGCAGCGTGC TGCGTCTGTT CACTGCGCTG 
             CTGGGCGACT GGTGGGCGAC CTTGCGCGAC GGCAGCGTGC TGCGTCTGTT CACTGCGCTG 
             CTGGGCGACT GGTGGGCGAC CTTGCGCGAC GGCAGCGTGC TGCGTCTGTT CACTGCGCTG 
             CCGCGCGACT GGCTGGCAAC CCTGCATGAC GGCAGCGTGC TGCGCCTGTT CACCGCACTG 

             TTCCTGCACG CGGACTGGTC GCATCTGCTC GGCAACCTGG TGTTCCTGCT GATCTTCGGG 
             TTCCTGCACG CGGACTGGTC GCATCTGCTC GGCAACCTGG TGTTCCTGCT GATCTTCGGG 
             TTCCTGCACG CCGACTGGTC GCATCTGCTC GGCAACCTGG TGTTCCTGCT GATCTTCGGG 
             TTCCTGCACG CCGACTGGTC ACATCTGCTC GGCAACCTGG TGTTCCTGCT GATCTTTGGG 
             TTCCTGCACG CCGACTGGTC ACATCTGCTC GGCAACCTGG TGTTCCTGCT GATCTTTGGG 
             TTCCTGCACG CGGACTGGTC GCACCTGTTG GGGAACCTGG TGTTCCTGCT GATCTTCGGG 
             TTCCTGCACG CGGACTGGTC GCACCTGTTG GGGAACCTGG TGTTCCTGCT GATCTTCGGG 
             TTCCTGCACG CGGACTGGTC GCACCTGTTG GGGAACCTGG TGTTCCTGCT GATCTTCGGG 
             TTCCTGCACG CCGATTGGTC GCACCTGCTG GGCAACCTGG TGTTCCTGCT GATCTTCGGG 
             TTCCTGCACG CCGATTGGTC GCATCTGCTC GGCAACCTGG TGTTCTTGCT GATCTTCGGG 
             TTCCTGCACG CCGATTGGTC GCATCTGCTC GGCAACCTGG TGTTCTTGCT GATCTTCGGG 
             TTCCTGCACG CCGATTGGTC GCATCTGCTC GGCAACCTGG TGTTCTTGCT GATCTTCGGG 
             TTCCTGCATG CCGACTGGTC GCATCTGCTC GGCAACCTGA TGTTTTTGCT GATCTTCGGG 
             TTCCTGCATG CCGACTGGTC GCATCTGCTC GGCAACCTGA TGTTTTTGCT GATCTTCGGG 
             TTCCTGCATG CCGACTGGTC GCATCTGCTC GGCAACCTGA TGTTTTTGCT GATCTTCGGG 
             TTCCTGCATG CCGACTGGTC GCATCTGCTC GGCAACCTGG TGTTTTTGCT GATCTTCGGG 
             TTCCTGCATG CCGACTGGTC GCACCTGCTC GGCAACCTGG TGTTCCTGCT GATCTTCGGC 

             CTGCCGGCCG AACGCATCCT GGGCCCGTGG CGGTTGTTGC TGCTGTTTCT GGTCGGCGGC 
             CTGCCGGCCG AACGCATCCT GGGCCCGTGG CGGTTGTTGC TGCTGTTCCT GGTGGGCGGC 
             CTGCCGGCCG AACGTATCCT GGGCCCGTGG CGGTTGTTGC TGCTGTTTCT GGTTGGCGGC 
             CTGCCGGCCG AACGCATCCT GGGCCCGTGG CGGTTGTTGC TGCTGTTTCT GGTTGGCGGC 
             CTGCCGGCCG AACGCATCCT GGGCCCGTGG CGGTTGTTGC TGCTGTTTCT GGTTGGCGGC 
             TTGCCGGCCG AGCGCATCCT CGGGCCCTGG CGGCTGTTGC TGCTGTTCCT GCTGGGCGGC 
             TTGCCGGCCG AGCGCATCCT CGGGCCCTGG CGGCTGTTGC TGCTGTTCCT GCTGGGCGGC 
             TTGCCGGCCG AGCGCATCCT CGGGCCCTGG CGGCTGTTGC TGCTGTTCCT GCTGGGCGGC 
             TTGCCGGCCG AGCGCATCCT CGGGCCCTGG CGGCTGTTGC TGCTGTTCCT GCTGGGCGGC 
             CTGCCGGCCG AGCGCATCCT TGGCCCATGG CGGTTATTGC TGCTGTTTCT GGTCGGCGGC 
             CTGCCGGCCG AGCGCATCCT TGGCCCATGG CGGTTATTGC TGCTGTTTCT GGTCGGCGGC 
             CTGCCGGCCG AGCGCATCCT TGGCCCATGG CGGTTATTGC TGCTGTTTCT GGTCGGCGGC 
             TTGCCGGCCG AGCGCATCCT GGGCCCGTGG CGGTTATTGC TGCTGTTTCT GGTTGGCGGC 
             TTGCCGGCCG AGCGCATCCT GGGCCCGTGG CGGTTATTGC TGCTGTTTCT GGTTGGCGGC 
             TTGCCGGCCG AGCGCATCCT GGGCCCGTGG CGGTTATTGC TGCTGTTTCT GGTTGGCGGC 
             CTGCCGGCCG AGCGCATCCT TGGCCCGTGG CGGTTATTGC TGCTGTTTCT GGTTGGCGGC 
             CTGCCCACCG AACGTGTGCT GGGTCCGTGG CGCTTCCTGC TGCTGTTCCT GAGCGGAGGT 

             GCGGCCTCCA ACCTGGCGGC GATCTTTGCC ATCGGCACGC CGGACCGGGT GATCATCGGC 
             GCGGCCTCCA ACCTGGCGGC GATCTTTGCC ATCGGCACGC CGGACCGGGT GATCATCGGC 
             GCGGCCTCCA ACCTGGCGGC GATCTTTGCC ATCGGCACGC CGGACCGGGT GATCATCGGC 
             GCGGCCTCCA ACCTGGCGGC GATCTTTGCC ATCGGCACGC CGGACCGGGT GATCATCGGC 
             GCGGCCTCCA ACCTGGCGGC GATCTTTGCC ATCGGCACGC CGGACCGGGT GATCATCGGC 
             GCGGCCTCCA ACCTGGCGGC GATCTTCGCC ATCGGCACGC CGGACCGGGT GATCATCGGC 
             GCGGCCTCCA ACCTGGCGGC GATCTTCGCC ATCGGCACGC CGGACCGGGT GATCATCGGC 
             GCGGCCTCCA ACCTGGCGGC GATCTTCGCC ATCGGCACGC CGGACCGGGT GATCATCGGC 
             GCGGCCTCCA ACCTGGCGGC GATCTTCGCC ATCGGCACGC CGGACCGGGT GATCATCGGC 
             GCGGCCTCCA ACCTGGCGGC GATCTTTGCC ATCGGCACCC CAGACCGCGT GATCATCGGT 
             GCGGCCTCCA ACCTGGCGGC GATCTTTGCC ATCGGCACTC CAGACCGCGT GATCATCGGT 
             GCGGCCTCCA ACCTGGCGGC GATCTTTGCC ATCGGCACTC CAGACCGCGT GATCATCGGT 
             GCGGCCTCCA ACCTGGCGGC GATCTTTGCC ATCGGTACGC CGGACCGGGT GATCATCGGC 
             GCGGCCTCCA ACCTGGCGGC GATCTTTGCC ATCGGTACGC CGGACCGGGT GATCATCGGC 
             GCGGCCTCCA ACCTGGCGGC GATCTTTGCC ATCGGTACGC CGGACCGGGT GATCATCGGC 
             GCGGCCTCCA ACCTGGCGGC GATCTTTGCC ATCGGTACGC CGGACCGGGT GATCATCGGC 
             GCGATCTCCA ACCTGGCGGC CGTATTCGCG ATCGACACCC CGGATCGGGT CATCATCGGC 

             GCCTCGGGTG CGGTGTCGGC GTTGATCGGC ACGTATCTGG CGCTGTTTCC GGGCGCCAAG 
             GCCTCGGGCG CGGTGTCGGC ATTGATCGGC ACGTATCTGG CGCTGTTTCC CGGCGCCAAG 
             GCCTCGGGTG CGGTGTCGGC GTTGATCGGC ACGTACCTGG CGCTGTTTCC GGGCGCCAAG 
             GCCTCGGGTG CGGTGTCGGC GTTGATCGGC ACGTACCTGG CGCTGTTTCC GGGCGCCAAG 
             GCCTCGGGTG CGGTGTCGGC GTTGATCGGC ACGTACCTGG CGCTGTTTCC GGGCGCCAAG 
             GCCTCCGGTG CGGTGTCGGC GTTGATCGGC ACCTATCTGG CGCTGTTTCC CGGCGCCAAG 
             GCCTCCGGTG CGGTGTCGGC GTTGATCGGC ACCTATCTGG CGCTGTTTCC CGGCGCCAAG 
             GCCTCCGGTG CGGTGTCGGC GTTGATCGGC ACCTATCTGG CGCTGTTTCC CGGCGCCAAG 
             GCCTCCGGTG CGGTGTCGGC GTTGATCGGC ACCTATCTGG CGCTGTTTCC CGGCGCCAAG 
             GCATCGGGCG CGGTGTCGGC GTTGATCGGC ACCTATCTGG CGCTGTTTCC GGGCGCCAAG 
             GCATCGGGCG CGGTGTCGGC GTTGATCGGC ACCTATCTGG CGCTGTTTCC GGGCGCCAAG 
             GCATCGGGCG CGGTGTCGGC GTTGATCGGC ACCTATCTGG CGCTGTTTCC GGGCGCCAAG 
             GCCTCGGGTG CGGTGTCGGC ATTGATCGGC ACGTATCTGG CGCTGTTTCC GGGCGCCAAG 
             GCCTCGGGTG CGGTGTCGGC ATTGATCGGC ACGTATCTGG CGCTGTTTCC GGGCGCCAAG 
             GCCTCGGGTG CGGTGTCGGC ATTGATCGGC ACGTATCTGG CGCTGTTTCC GGGCGCCAAG 
             GCCTCGGGCG CGGTGTCGGC ATTGATCGGC ACGTATCTGG CGCTGTTTCC GGGCGCCAAG 
             GCCAGCGGCG CGGTCTCTGC CTTGATCGGC ACCTATCTGG CACTGTTCCC GCGCGCCAAG 

             CTGGGCGTGG TGCTGCCGCT GGGCGTGTTT CTGGAATTCA TTCGTGTGCC GGCGCCGCTA 
             CTGGGCGTGG TGCTGCCGCT GGGTGTGTTT CTGGAATTCA TCCGGGTGCC GGCGCCGTTG 
             CTGGGCGTGG TCCTGCCGCT GGGCGTGTTT CTGGAATTCA TCCGGGTGCC GGCGCCGCTG 
             CTGGGCGTGG TCCTGCCGCT GGGCGTGTTT CTGGAATTCA TCCGGGTGCC GGCGCCGCTG 
             CTGGGCGTGG TCCTGCCGCT GGGCGTGTTT CTGGAATTCA TCCGGGTGCC GGCGCCGCTG 
             CTCGGTGTGG TGCTGCCGCT GGGCGTGTTC CTGGAATTCA TTCGCGTGCC GGCGCCATTG 
             CTCGGTGTGG TGCTGCCGCT GGGCGTGTTC CTGGAATTCA TTCGCGTGCC GGCGCCATTG 
             CTCGGTGTGG TGCTGCCGCT GGGCGTGTTC CTGGAATTCA TTCGCGTGCC GGCGCCATTG 
             CTCGGTGTGG TGCTGCCGCT GGGCGTGTTC CTGGAATTCA TTCGCGTGCC GGCGCCATTG 
             CTGGGCGTGG TGCTGCCGCT GGGCGTGTTT CTGGAATTCA TCCGGGTGCC GGCGCCGCTG 
             CTGGGCGTGG TGCTGCCGCT GGGCGTGTTT CTGGAATTCA TCCGGGTGCC GGCGCCGCTG 
             CTGGGCGTGG TGCTGCCGCT GGGCGTGTTT CTGGAATTCA TCCGGGTGCC GGCGCCGCTG 
             CTGGGCGTGG TGCTGCCGCT GGGCGTCTTC CTCGAATTCA TCCGCGTGCC GGCGCCATTG 
             CTGGGCGTGG TGCTGCCGCT GGGCGTCTTC CTCGAATTCA TCCGCGTGCC GGCGCCATTG 
             CTGGGCGTGG TGCTGCCGCT GGGCGTCTTC CTCGAATTCA TCCGCGTGCC GGCGCCATTG 
             CTGGGCGTGG TGCTGCCGCT GGGCGTGTTT CTGGAATTCA TCCGGGTGCC GGCGCCGTTG 
             CTCGGCGTGG TTCTGCCTCT CGGGCTGTTC CTGGAGTTCG TCCGTGCCCC CGCCTCGCTG 

             TTGATCGGCG CCTGGGCACT GCTGCAGGTG GTGTTCGCCT ATATCGGCCC GGCGTTCGGC 
             TTGATCGGCG CCTGGGCGCT GCTGCAGGTG GTGTTCGCCT ATATCGGGCC GGCGTTCGGC 
             TTGATCGGCG CCTGGGCACT GCTGCAGGTG GTGTTCGCCT ACATCGGCCC GGCGTTCGGC 
             TTGATCGGCG CCTGGGCACT GCTACAGGTG GTGTTCGCCT ACATCGGCCC GGCGTTCGGC 
             TTGATCGGCG CCTGGGCACT GCTACAGGTG GTGTTCGCCT ACATCGGCCC GGCGTTCGGC 
             TTGATCGGTG CGTGGGCGGT GCTGCAGGTG GTGTTTGCCT ATATCGGCCC GGCCTTCGGC 
             TTGATCGGTG CGTGGGCGGT GCTGCAGGTG GTGTTTGCCT ATATCGGCCC GGCCTTCGGC 
             TTGATCGGTG CGTGGGCGGT GCTGCAGGTG GTGTTTGCCT ATATCGGCCC GGCCTTCGGC 
             TTGATCGGTG CGTGGGCGGT GCTGCAGGTG GTGTTTGCCT ATATCGGCCC GGCCTTCGGC 
             TTGATCGGCG CCTGGGCAAT GCTGCAGGTG GTGTTCGCCT ACATCGGCCC GGCCTTCGGC 
             TTGATCGGCG CCTGGGCAAT GCTGCAGGTG GTGTTCGCCT ACATCGGCCC GGCCTTCGGC 
             TTGATCGGCG CCTGGGCAAT GCTGCAGGTG GTGTTCGCCT ACATCGGCCC GGCCTTCGGC 
             TTGATCGGCG CCTGGGCGCT GTTGCAGGTG GTGTTCGCCT ATATCGGCCC GGCCTTCGGC 
             TTGATCGGCG CCTGGGCGCT GTTGCAGGTG GTGTTCGCCT ATATCGGCCC GGCCTTCGGC 
             TTGATCGGCG CCTGGGCGCT GTTGCAGGTG GTGTTCGCCT ATATCGGCCC GGCCTTCGGC 
             TTGATCGGCG CCTGGGCGAT GCTGCAGGTG GTGTTCGCCT ACATCGGCCC GGCCTTCGGC 
             CTGATCGGTA CCTGGGTCGT ATTGCAGGTC GTGTTCGCCT ACATCGGCCC GGCATTCGGC 

             ATGGTGGCGT GGTCGGCACA CATCGCCGGC TTCGTGTTCG GCATCGTGTA CGGCCTGTAC 
             ATGGTGGCGT GGTCGGCGCA TATCGCCGGC TTCGTGTTCG GCATTGTGTA CGGCCTGTAC 
             ATGGTGGCGT GGTCGGCGCA TATCGCCGGC TTCGTGTTCG GCATCGTGTA CGGCCTGTAT 
             ATGGTGGCGT GGTCGGCACA TATCGCCGGC TTCGTGTTCG GCATCGTGTA CGGCCTGTAT 
             ATGGTGGCGT GGTCGGCACA TATCGCCGGC TTCGTGTTCG GCATCGTGTA CGGCCTGTAT 
             ATGGTGGCGT GGTCGGCGCA CATTGCCGGT TTCGTGTTCG GCATCGTCTA TGGGTTGTAT 
             ATGGTGGCGT GGTCGGCGCA CATTGCCGGT TTCGTGTTCG GCATCGTCTA TGGGTTGTAT 
             ATGGTGGCGT GGTCGGCGCA CATTGCCGGT TTCGTGTTCG GCATCGTCTA TGGGTTGTAT 
             ATGGTGGCGT GGTCGGCGCA CATTGCCGGT TTCGTGTTCG GCATCGTCTA TGGGTTGTAT 
             ATGGTGGCGT GGTCGGCGCA TATCGCCGGC TTTGTATTCG GCATCGTGTA CGGCTTGTCG 
             ATGGTGGCGT GGTCGGCGCA TATCGCCGGC TTTGTATTCG GCATCGTGTA CGGCTTGTCG 
             ATGGTGGCGT GGTCGGCGCA TATCGCCGGC TTTGTATTCG GCATCGTGTA CGGCTTGTCG 
             ATGGTGGCGT GGTCGGCGCA TATCGCCGGC TTTGTGTTCG GCATCGTGTA CGGCTTGTCC 
             ATGGTGGCGT GGTCGGCGCA TATCGCCGGC TTTGTGTTCG GCATCGTGTA CGGCTTGTCC 
             ATGGTGGCGT GGTCGGCGCA TATCGCCGGC TTTGTGTTCG GCATCGTGTA CGGCTTGTCC 
             ATGGTGGCGT GGTCGGCGCA TATCGCCGGC TTTGTGTTCG GCATCGTGTA CGGCTTGTCC 
             ATGGTGGCAT GGTCGGCGCA CCTGACCGGC TTCGCCTTCG GCATCGGTTA CGGGTTGTAC 

             GTGCGCGCGG CAATCGCGCG GCGGCTGCGC AAGCGCCACG GTTTCTGAAT GCTCG-CAC- 
             GTGCGCGCGG CGATCGCGCG GCGGCTGCGC AAGCGCCACG GTTTCTGAAT GCCCG-CAC- 
             GTGCGCGCGG CGATCGCGCG GCGGCTGCGC AAGCGCCACG GCTTCTGAAT GCTCG-CAC- 
             GTGCGCGCGG CGATCGCGCG GCGGCTGCGC AAGCGCCACG GCTTCTGAAT GCTCG-CAC- 
             GTGCGCGCGG CGATCGCGCG GCGGCTGCGC AAGCGCCACG GCTTCTGAAT GCTCG-CAC- 
             GTGCGCGCGG CGATCGCGCG GCGGCTGCGC AAGCGCCACG GGTTCTAGAT GCTCG-CAC- 
             GTGCGCGCGG CGATCGCGCG GCGGCTGCGC AAGCGCCACG GGTTCTAGAT GCTCG-CAC- 
             GTGCGCGCGG CGATCGCGCG GCGGCTGCGC AAGCGCCACG GGTTCTAGAT GCTCG-CAC- 
             GTGCGCGCGG CGATCGCGCG GCGGCTGCGC AAGCGCCACG GGTTCTAGAT GCTCG-CAC- 
             GTGCGCGCGG CGATCGCGCG GCGGCTGCGC AAGCGCCACG GCTTCTGAAT GCTCG-CAT- 
             GTGCGCGCGG CGATCGCGCG GCGGCTGCGC AAGCGCCACG GCTTCTGAAT GCTCG-CAT- 
             GTGCGCGCGG CGATCGCGCG GCGGCTGCGC AAGCGCCACG GCTTCTGAAT GCTCG-CAT- 
             GTGCGCGCGG CGATCGCGCG GCGGCTGCGC AAGCGCCACG GCTTCTGAAT GCTCG-CAT- 
             GTGCGCGCGG CGATCGCGCG GCGGCTGCGC AAGCGCCACG GCTTCTGAAT GCTCG-CAT- 
             GTGCGCGCGG CGATCGCGCG GCGGCTGCGC AAGCGCCACG GCTTCTGAAT GCTCG-CAT- 
             GTGCGCGCGG CGATCGCGCG GCGGCTGCGC AAGCGCCACG GCTTCTGAAT GCTCG-CAT- 
             GTGCGCGCTA C--------- ---GCCGGAC AAGCGCAACG CCTTCTGAAT GCTCGTCACG 

             ---TTGCACA GGGCGCGTGG GAGTGGCTGG CCACCATTCC CCACCTCGAA GCGCTCCTCC 
             ---TTGCACA GGGCGCGTGG GAGTGGCTGG CCACCATTCC CCACCTCGAA GCGCTCCTCC 
             ---TTGCACA GGGCGCGTGG GAGTGGCTGG CCACCATTCC CCACCTCGAA GCGCTCCTCC 
             ---TTGCACA GGGCGCGTGG GAGTGGCTGG CCACCATTCC CCACCTCGAA GCGCTCCTCC 
             ---TTGCACA GGGCGCGTGG GAGTGGCTGG CCACCATTCC CCACCTCGAA GCGCTCCTCC 
             ---TTGCACA GGGCGCGTGG GATTGGCTGG CCGACATTCC CCACCTCAAA GCGCTCCTCT 
             ---TTGCACA GGGCGCGTGG GATTGGCTGG CCGACATTCC CCACCTCAAA GCGCTCCTCT 
             ---TTGCACA GGGCGCGTGG GATTGGCTGG CCGACATTCC CCACCTCAAA GCGCTCCTCT 
             ---TTGCACA GGGCGCGTGG GATTGGCTGG CCGACATTCC CCACCTCAAA GCGCTCCTCT 
             ---TTGCACA GGGCGCGTGG GATTGGCTGG CCAACACTCC CCACCTCGAA GCGCTCCTTC 
             ---TTGCACA GGGCGCGTGG GATTGGCTGG CCAACACTCC CCACCTCGAA GCGCTCCTTC 
             ---TTGCACA GGGCGCGTGG GATTGGCTGG CCAACACTCC CCACCTCGAA GCGCTCCTTC 
             ---TTGCTCA GGGCGCGTGG GAGTGGCTGG CCACCATTCC CCACATCGAA GCGCTCCTTC 
             ---TTGCTCA GGGCGCGTGG GAGTGGCTGG CCACCATTCC CCACATCGAA GCGCTCCTTC 
             ---TTGCTCA GGGCGCGTGG GAGTGGCTGG CCACCATTCC CCACATCGAA GCGCTCCTTC 
             ---TTGCTCG GGGCGCGTGG GATTGGCTGG CCAACATTCC CCACATCGAA GCGCTCCTTC 
             ACATTACACA --ACGCTTGG GGCCGCCTGA CCGGCATCCC GCACATCGGC GCCTACAGCA 

             TGGCCGCCTA TGTGCTGTAC CTGCTATGGA TCGCCGGCTG GATCGTGCTG CAGAAGCGCG 
             TGGCCGCCTA TGTGCTGTAC CTGCTGTGGA TCGCCGGCTG GATCGTGCTG CAGAAGCGCG 
             TCGCCGCCTA TGTGCTGTAC CTGCTATGGA TCGCCGGCTG GATCGTGCTG CAGAAGCGCG 
             TCGCCGCCTA TGTGCTGTAC CTGCTATGGA TCGCCGGCTG GATCGTGCTG CAGAAGCGCG 
             TCGCCGCCTA TGTGCTGTAC CTGCTATGGA TCGCCGGCTG GATCGTGCTA CAGAAGCGCG 
             TCGCCGCCTA CGTGCTGTAT CTGCTGTGGA TCGTCAGCTG GATCATCCTG CAGAAGCGCG 
             TCGCCGCCTA CGTGCTGTAT CTGCTGTGGA TCGTCAGCTG GATCATCCTG CAGAAGCGCG 
             TCGCCGCCTA CGTGCTGTAT CTGCTGTGGA TCGTCAGCTG GATCATCCTG CAGAAGCGCG 
             TCGCCGCCTA CGTGCTGTAT CTGCTGTGGA TCGTCAGCTG GATCATCCTG CAGAAGCGCG 
             TCGCCGCCTA TGTGCTGTAC CTGCTGTGGA TCGCCGCCTG GATCGTGCTG CAAAAGCGCG 
             TCGCCGCCTA TGTGCTGTAC CTGCTGTGGA TCGCCGCCTG GATCGTGCTG CAAAAGCGCG 
             TCGCCGCCTA TGTGCTGTAC CTGCTGTGGA TCGCCGCCTG GATCGTGCTG CAAAAGCGCG 
             TCGCCGCCTA TGTGCTGTAC CTGCTGTGGA TCGCGGGCTG GATCGTGCTG CAGAAGCGCG 
             TCGCCGCCTA TGTGCTGTAC CTGCTGTGGA TCGCGGGCTG GATCGTGCTG CAGAAGCGCG 
             TCGCCGCCTA TGTGCTGTAC CTGCTGTGGA TCGCGGGCTG GATCGTGCTG CAGAAGCGCG 
             TCGCCGCCTA TGTGCTGTAC CTGCTGTGGA TCGCGGGCTG GATCGTGCTG CAGAAGCGCG 
             CGGCAGCCTA TCTGCTTTAC ATCCTGTGGC TGAGCGGCTG GATCGTGCTG CAAAAACGCG 

             AACCGGTGGC CACGCTGAGC TGGGTGTTGT CGCTGGCGGC GCTGCCGTAC CTGGGGCTGC 
             AACCGGTGGC CACGCTGAGC TGGGTGTTGT CGCTGGCGGC ACTGCCGTAC CTGGGGCTGC 
             AACCGGTGGC CACGCTGAGC TGGGTGTTGT CGCTGGCGGC GCTGCCGTAC CTGGGGCTGC 
             AACCGGTGGC CACGCTGAGC TGGGTGTTGT CGCTGGCGGC ACTGCCGTAC CTGGGGCTGC 
             AACCGGTGGC CACGCTGAGC TGGGTGTTGT CGCTGGCGGC ACTGCCGTAC CTGGGGCTGC 
             AGCCGGTGGC CACGCTGAGC TGGGTGCTGT CGCTGGCCGC GCTGCCGTAT CTGGGCCTGC 
             AGCCGGTGGC CACGCTGAGC TGGGTGCTGT CGCTGGCCGC GCTGCCGTAT CTGGGCCTGC 
             AGCCGGTGGC CACGCTGAGC TGGGTGCTGT CGCTGGCCGC GCTGCCGTAT CTGGGCCTGC 
             AGCCGGTGGC CACGCTGAGC TGGGTGCTCT CGCTGGCCGC GCTGCCGTAT CTGGGCCTGC 
             AGCCGGTGGC CACGCTGAGT TGGGTGCTGT CGCTGGCGGC GCTGCCGTAT CTGGGGCTGT 
             AGCCGGTGGC CACGCTGAGT TGGGTGCTGT CGCTGGCGGC GCTGCCGTAT CTGGGGCTGT 
             AGCCGGTGGC CACGCTGAGT TGGGTGCTGT CGCTGGCGGC GCTGCCGTAT CTGGGGCTGT 
             AACCGGTGGC CACGCTGAGC TGGGTGCTGT CGCTGGCGGC GCTGCCGTAC CTTGGGCTGT 
             AACCGGTGGC CACGCTGAGC TGGGTGCTGT CGCTGGCGGC GCTGCCGTAC CTTGGGCTGT 
             AACCGGTGGC CACGCTGAGC TGGGTGCTGT CGCTGGCGGC GCTGCCGTAC CTTGGGCTGT 
             AACCGGTGGC CACGCTGAGC TGGGTGCTGT CGTTGGCGGC GCTGCCGTAC CTGGGGCTGT 
             AGCCTGCGGC GACGTTGAGC TGGGTGCTAT CGCTGGCGGC GTTGCCCTAT CTGGGCTTCG 

             TGATCTACTA CTGGCTGGGC CCGCAAAAGG TCAAACGGCA GCGGCTGCGG CGCGGGCGCT 
             TGATCTACTA CTGGCTGGGC CCGCAGAAGG TCAAACGGCA GCGGCTGCGG CGCGGGCGCT 
             TGATCTACTA CTGGCTCGGG CCGCAAAAGG TCAAACGGCA GCGGCTGCGG CGCGGGCGCT 
             TGATCTATTA CTGGCTCGGC CCGCAAAAGG TCAAACGGCA GCGGCTGCGG CGCGGGCGCT 
             TGATCTATTA CTGGCTCGGC CCGCAAAAGG TCAAACGGCA GCGGCTGCGG CGCGGGCGCT 
             TGATCTACTA CTGGCTGGGC CCGCAAAAGG TCAAACGCCA GCGTCTACGC CGCGGGCGGT 
             TGATCTACTA CTGGCTGGGC CCGCAAAAGG TCAAACGCCA GCGTCTGCGC CGCGGGCGGT 
             TGATCTACTA CTGGCTGGGC CCGCAAAAGG TCAAACGCCA GCGTCTACGC CGCGGGCGGT 
             TGATCTATTA CTGGCTGGGC CCGCAGAAGG TCAAACGCCA GCGTCTACGC CGCGGGCGGT 
             TGATCTACTA CTGGCTGGGC CCGCAAAAGG TCAAACGCCA GCGGCTGCGG CGCGGGCGCT 
             TGATCTACTA CTGGCTGGGC CCGCAAAAGG TCAAACGCCA GCGGCTGCGG CGCGGGCGCT 
             TGATCTACTA CTGGCTGGGC CCGCAAAAGG TCAAACGCCA GCGGCTGCGG CGCGGGCGCT 
             TGATCTACTA CTGGCTGGGC CCGCAAAAGG TCAAACGGCA GCGGCTGCGG CGCGGGCGCT 
             TGATCTACTA CTGGCTGGGC CCGCAAAAGG TCAAACGGCA GCGGCTGCGG CGCGGGCGCT 
             TGATCTACTA CTGGCTGGGC CCGCAAAAGG TCAAACGGCA GCGGCTGCGG CGCGGGCGCT 
             TGATCTACTA CTGGCTGGGC CCGCAAAAGG TCAAACGGCA GCGGCTGCGG CGCGGACGCT 
             TCATCTATTA CCTGCTCGGA CCACAGAAAG TGAAGCGGCA GCGCCTGCGC CGCGGTCGCG 

             CGCGCTCGGG CATGGAGAGC TACAGCAGCG TCTGCCCGCC GGATGCCGAC TGTACCGAGC 
             CGCGCTCGGG CATGGAGAGC TACAGCAGCG TCTGTCCGCC GGATGCCGAT TGCACCGAGC 
             CGCGCTCGGG CATGGAGAGC TACAGCAGCG TCTGCCCGCC GGATGCCGAT TGCACCGAGC 
             CGCGCTCGGG CATGGAGAGC TACAGCAGCG TCTGCCCGCC GGATGCCGAT TGCACCGAGC 
             CGCGCTCGGG CATGGAGAGC TACAGCAGCG TCTGCCCGCC GGATGCCGAT TGCACCGAGC 
             CGCGTTCGGG TATGGAAAGC TACAGCAGCG TGTGTCCGCC CGATGCCGAT TGCACCGAGC 
             CGCGTTCGGG CATGGAAAGC TACAGCAGCG TGTGTCCGCC CGATGCCGAT TGCACCGAGC 
             CGCGTTCGGG TATGGAAAGC TACAGCAGCG TGTGTCCGCC CGATGCCGAT TGCACCGAGC 
             CGCGTTCGGG CATGGAAAGC TACAGCAGCG TGTGCCCGCC CGATGCCGAT TGCACCGAGC 
             CGCGCTCGGG CATGGAGAGC TACAGCAGCG TCTGCCCGCC GGATGCCGAC TGCACAGAGC 
             CGCGCTCGGG CATGGAGAGC TACAGCAGCG TCTGCCCGCC GGATGCCGAC TGCACAGAGC 
             CGCGCTCGGG CATGGAGAGC TACAGCAGCG TCTGCCCGCC GGATGCCGAC TGCACAGAGC 
             CGCGCTCGGG CATGGAAAGC TACAGCAGCG TCTGCCCGCC GGATGCCGAC TGCACCGAGC 
             CGCGCTCGGG CATGGAAAGC TACAGCAGCG TCTGCCCGCC GGATGCCGAC TGCACCGAGC 
             CGCGCTCGGG CATGGAAAGC TACAGCAGCG TCTGCCCGCC GGATGCCGAC TGCACCGAGC 
             CGCGCTCGGG CATGGAAAGC TACAGCAGCG GCTGCCCGCC GGATGCCGAC TGCACCGAGC 
             CACGCTCGGG CATAGAGTAC GAGCATCGCG TGTACCCGGC AGATATTCAC TGCACCGAAC 

             TGGCCAAGAT CGCCCAGTCC ACCACCGGGC TGGCGCCCAG CAGCGCCACC GAAGTGCACT 
             TGGCCAAGAT CGCCCAGTCC ACCACCGGGC TGGCGCCCAG CAGCGCCACC GAAGTGCACT 
             TGGCCAAGAT CGCCCAGTCC ACCACCGGGC TAGCGCCCAG CAGCGCCACC GAAGTGCACT 
             TGGCCAAGAT CGCCCAGTCC ACCACCGGGC TGGCGCCCAG CAGCGCCACC GAAGTGCACT 
             TGGCCAAGAT CGCCCAGTCC ACCACCGGGC TGGCGCCCAG CAGCGCCACC GAAGTGCACT 
             TGGCCAAGAT CGCCCAATCC ACCACCGGCC TGGCCCCAAG CAGCGCGACA GAAGCCTTGT 
             TGGCCAAGAT CGCCCAATCC ACCACCGGCC TGGCCCCAAG CAGCGCCACC GAAGCGCTGT 
             TGGCCAAGAT CGCCCAATCC ACCACCGGCC TGGCCCCAAG CAGCGCGACA GAAGCCTTGT 
             TGGCCAAGAT CGCCCAATCC ACCACCGGCC TGGCCCCAAG CAGCGCGACA GAAGCCTTGT 
             TGGCCAAGAT CGCCCAATCC ACCACCGGGC TGGCGCCCAG CAGCGCCACC GAAGTGCACT 
             TGGCCAAGAT CGCCCAATCC ACCACCGGGC TGGCGCCCAG CAGCGCCACC GAAGTGCACT 
             TGGCCAAGAT CGCCCAATCC ACCACCGGGC TGGCGCCCAG CAGCGCCACC GAAGTGCACT 
             TGGCCAAAAT CGCCCAATCC ACCACCGGGC TGGCGCCCAG CAGCGCCACC GAAGTGCACT 
             TGGCCAAAAT CGCCCAATCC ACCACCGGGC TGGCGCCCAG CAGCGCCACC GAAGTGCACT 
             TGGCCAAAAT CGCCCAATCC ACCACCGGGC TGGCGCCCAG CAGCGCCACC GAAGTGCACT 
             TGGCCAAAAT CGCCCAATCC ACCACCGGGC TGGCGCCCAG CAGCGCCACC GAAGTGCATT 
             TGGCCAACAT GGCCCAGGCC ACGACCGGTC TGGCGCCGAG CTCGGCAACC GCAGTGCAGT 

             GGCTGGTGGA TGGCGCTGCC ACGTATGCCG CCATCATCGA AGCGATCCGG GGCGCACGCG 
             GGCTGGTGGA TGGTGCTGCC ACGTACGCCG CCATCATCCA AGCGATCCGG GGCGCACGCG 
             GGCTGGTGGA TGGCGCTGCC ACGTACGCCG CCATCATCGA AGCGATCCGG GGCGCACGCG 
             GGCTGGTGGA TGGCGCTGCC ACGTACGCCG CCATCATCGA AGCGATCCGG GGCGCACGCG 
             GGCTGGTGGA TGGCGCTGCC ACGTACGCCG CCATCATCGA AGCGATCCGG GGCGCACGCG 
             GGCTGGTGGA TGGCGCGTCC ACCTATGCGG CGATCATCGA GGCGATCACA CAGGCGCGCG 
             GGCTGGTGGA TGGCGCGTCC ACCTATGCGG CGATCATCGA GGCGATCACG CGCGCGCGCG 
             GGCTGGTGGA TGGCGCGTCC ACCTATGCGG CGATCATCGA GGCGATCACA CAGGCGCGCG 
             GGCTGGTGGA TGGCGCGTCC ACCTATGCGG CGATCATCGA GGCGATCACA CAGGCGCGCG 
             GGCTGGTGGA TGGCGCTGCC ACGTACGCCG CCATCATCGA AGCGATCCGT GATGCGCGCG 
             GGCTGGTGGA TGGCGCTGCC ACGTACGCCG CCATCATCGA AGCGATCCGT GATGCGCGCG 
             GGCTGGTGGA TGGCGCTGCC ACGTACGCCG CCATCATCGA AGCGATCCGT GATGCGCGCG 
             GGCTGGTGGA TGGCGCGGCG ACGTACGCCG CCATCATCGA GGCCATGCGC GGTGCGCGCG 
             GGCTGGTGGA TGGCGCGGCG ACGTACGCCG CCATCATCGA GGCCATGCGC GGTGCGCGCG 
             GGCTGGTGGA TGGCGCGGCG ACGTACGCCG CCATCATCGA GGCCATGCGC GGTGCGCGCG 
             GGCTGGTGGA TGGCGCGGCG ACGTACGCCG CTATCATCGA GGCCATTCGC GCTGCGCTCG 
             GGCTGGTGGA CGGCGTGGCA ACTTATGACA CGATCGTGCG CGACATCGGC GCCGCGCAAC 

             ACCATATCCA TCTGGAGTAC TACATCTTCC AGCCCGACCA CAGCGGTACC GCGATCTGCG 
             ACCATATCCA CCTGGAGTAC TACATCTTCC AGCCCGACCA CAGCGGCACT GCAATTTGCG 
             ACCATATCCA TCTGGAGTAC TACATCTTCC AGCCCGACCA CAGCGGCACC GCGATCTGCG 
             ACCATATCCA TCTGGAGTAC TACATCTTCC AGCCCGACCA AAGCGGCACC GCGATCTGCG 
             ACCATATCCA TCTGGAGTAC TACATCTTCC AGCCCGACCA AAGCGGCACC GCGATCTGCG 
             ACCACATCCA CCTGGAGTAC TACATTTTCC AGCCCGACCG CAGCGGCATG CCGATCTGCG 
             ACCACATCCA CCTGGAGTAC TACATTTTCC AGCCCGACCG CAGCGGCATG CCGATCTGCG 
             ACCACATCCA CCTGGAGTAC TACATTTTCC AGCCCGACCG CAGCGGCATG CCGATCTGCG 
             ACCACATCCA CCTGGAGTAC TACATCTTCC AGCCCGACCG CAGCGGCATG CCGATCTGCG 
             ACCACATCCA TCTGGAGTAC TACATCTTCC AGCCCGACCG CAGCGGCACC GCGATCTGCG 
             ACCACATCCA TCTGGAGTAC TACATCTTCC AGCCCGACCG CAGCGGCACC GCGATCTGCG 
             ACCACATCCA TCTGGAGTAC TACATCTTCC AGCCCGACCG CAGCGGCACC GCGATCTGCG 
             ACCATATCCA TCTGGAGTAC TACATCTTCC AGCCCGACCA TAGCGGCACC GCGATCTGCG 
             ACCATATCCA TCTGGAGTAC TACATCTTCC AGCCCGACCA TAGCGGCACC GCGATCTGCG 
             ACCATATCCA TCTGGAGTAC TACATCTTCC AGCCCGACCA TAGCGGCACC GCGATCTGCG 
             ACCATATCCA TCTGGAGTAC TACATCTTCC AGCCCGACCA TAGCGGCACC GCGATCTGCG 
             ACCATGTGCA TCTGGAGTAC TTCATCTTCA ACCCCGACCG CACCGGTACG CGCATCCGCG 

             CTGCGCTGAT GGAACGTGCC CGTGCCGGAG TCAAGGTGCG GCTGCTGATG GATGCGATCG 
             ATGCGCTGAT GGAACGTGCC CGTGCCGGGG TCAAGGTGCG GCTGCTGCTG GATGCGATCG 
             CTGCGCTGAT GGAACGTGCC CGTGCCGGGG TCAAGGTGCG GCTGCTGATG GATGCGATCG 
             CTGCGCTGAT GGAACGTGCC CGTGCCGGGG TCAAGGTGCG GCTGCTGATG GATGCGATCG 
             CTGCGCTGAT GGAACGTGCC CGTGCCGGGG TCAAGGTGCG GCTGCTGATG GATGCGATCG 
             AGGCCTTGAT GGAACGCGCG CGGGCGGGGG TCAAGGTGCG GCTGTTGATG GATGCAGTCG 
             AGGCCTTGAT GGAGCGCGCG CGGGCGGGGG TCAAGGTGCG GCTGTTGATG GATGCGGTCG 
             AGGCCTTGAT GGAACGCGCG CGGGCGGGGG TCAAGGTGCG GCTGTTGATG GATGCAGTCG 
             AGGCCTTGAT GGAACGCGCG CGGGCGGGGG TCAAGGTGCG GCTGTTGATG GATGCGGTCG 
             CTGCGCTGAT GGAACGTGCC CGCGCCGGAG TCAGGGTGCG GCTGCTGATG GATGCGATCG 
             CTGCGCTGAT GGAACGTGCC CGCGCCGGAG TCAGGGTGCG GCTGCTGATG GATGCGATCG 
             CTGCGCTGAT GGAACGTGCC CGCGCCGGAG TCAGGGTGCG GCTGCTGATG GATGCGATCG 
             CTGCGCTGAT GGAACGTGCC CGCGCCGGGG TCAAGGTGCG GCTGCTGATG GATGCGATCG 
             CTGCGCTGAT GGAACGTGCC CGCGCCGGGG TCAAGGTGCG GCTGCTGATG GATGCGATCG 
             CTGCGCTGAT GGAACGTGCC CGCGCCGGGG TCAAGGTGCG GCTGCTGATG GATGCGATCG 
             ATGCGCTGAT GGAACGTGCC CGCGCCGGGG TCAAGGTGCG GCTGTTGATG GATGCGATCG 
             ACGCACTGAT TGAGCGCGCG CATGCTGGCG TGCGCGTGCG CCTGCTATTG GATGCGGTCG 

             GCTCATCGGC AATGACCCGA CGCGCCCTGC GCACGCTGCG CGAGGCCGGG GTGGAAACCG 
             GCTCCTCGGC AATGACCCGA CGCGCCTTGC GCACGCTGCG CGAAGCCGGG GTGGAAACCG 
             GCTCATCGGC AATGACCCGA CGCGCCTTGC GCACGCTGCG CGAGGCCGGG GTGGAAACCG 
             GCTCATCGGC AATGACCCGA CGCGCCTTGC GCACGCTGCG CGAGGCCGGG GTGGAAACCG 
             GCTCATCGGC AATGACCCGA CGCGCCTTGC GCACGCTGCG CGAGGCCGGG GTGGAAACCG 
             GTTCCTCGGC GATGACCCGG CGCACCCTGC GCACGCTGCG TGCGGCCGGC GTGGAGACCG 
             GCTCCTCGGC GATGACCCGG CGCACCTTGC GCACGCTGCG TGCGGCCGGC GTGGAGACCG 
             GTTCCTCGGC GATGACCCGG CGCACCCTGC GCACGCTGCG TGCGGCCGGC GTGGAGACCG 
             GTTCCTCGGC GATGACCCGG CGCACCCTGC GCACGCTGCG TGCGGCCGGC GTGGAGACCG 
             GCTCATCGGC GATGACCCGG CGCGTGTTGC GCACGCTGCG CGAGGCCGGA GTGGAAACCG 
             GCTCATCGGC GATGACCCGG CGCGTGTTGC GCACGCTGCG CGAGGCCGGA GTGGAAACCG 
             GCTCATCGGC GATGACCCGG CGCGTGTTGC GCACGCTGCG CGAGGCCGGA GTGGAAACCG 
             GCTCATCGGC AATGACCCGA CGCGCCCTGC GCACGCTGCG CGAGGCCGGG GTGGAAACCG 
             GCTCATCGGC AATGACCCGA CGCGCCCTGC GCACGCTGCG CGAGGCCGGG GTGGAAACCG 
             GCTCATCGGC AATGACCCGA CGCGCCCTGC GCACGCTGCG CGAGGCCGGG GTGGAAACCG 
             GCTCATCGGC AATGACCCGA CGCGCCCTGC GCACGCTGCG CGAGGCCGGG GTGGAAACCG 
             GCTCATCGCA AGTGGGCAAG CGCTTTCTGC GGCCGCTCCT GGACGCTGGT GGCGAAGTGG 

             CCTGGTTCCA TCCCTCGCAA TTGCTCAAGC C------ATT CAAGCGGCCG TGGTTGAACC 
             CCTGGTTCCA TCCCTCGCAA TTGCTCAAGC C------GTT CAAGCGGCCG TGGTTGAACC 
             CCTGGTTCCA CCCCTCGCAG TTGCTCAAGC C------ATT CAAGCGGCCG TGGTTGAACC 
             CCTGGTTCCA TCCCTCGCAA TTGCTCAAGC C------ATT CAAGCGGCCA TGGTTGAACC 
             CCTGGTTCCA TCCCTCGCAA TTGCTCAAGC C------ATT CAAGCGGCCA TGGTTGAACC 
             CCTGGTTCCA TCCCACCCAG CTGCTCAAGC C------GTT CAAGCGGCCG TGGTTGAACC 
             CCTGGTTCCA TCCCACCCAG CTGCTCAAGC C------GTT CAAGCGCCCG TGGTTGAACC 
             CCTGGTTCCA TCCCACCCAG CTGCTCAAGC C------GTT CAAGCGGCCG TGGTTGAACC 
             CCTGGTTCCA TCCCACCCAG CTGCTCAAGC C------GTT CAAGCGGCCG TGGTTGAACC 
             CCTGGTTTCA TCCCTCGCAG CTGCTCAAGC C------GTT CAAGCGCCCG TGGTTGAACC 
             CCTGGTTTCA TCCCTCGCAG CTGCTCAAGC C------GTT CAAGCGCCCG TGGTTGAACC 
             CCTGGTTTCA TCCCTCGCAG CTGCTCAAGC C------GTT CAAGCGCCCG TGGTTGAACC 
             CCTGGTTCCA TCCCTCGCAA TTGCTCAAGC C------GTT CAAGCGGCCG TGGTTGAACC 
             CCTGGTTCCA TCCCTCGCAA TTGCTCAAGC C------GTT CAAGCGGCCG TGGTTGAACC 
             CCTGGTTCCA TCCCTCGCAA TTGCTCAAGC C------GTT CAAGCGGCCG TGGTTGAACC 
             CCTGGTTCCA TCCCTCGCAA TTGCTCAAGC C------GTT CAAGCGGCCG TGGTTGAACC 
             CCTGGTTCCA TCCCAACCGG TTGTTGGATC CGTTCAAGTT CAAGCGGCCC TGGGTCAACC 

             TGCGCACCCA CCGCAAGGTG ATCGTCATCG ATGGCCGCGT GGGTTTCACC GGCGGCATCA 
             TGCGCACCCA CCGCAAGGTG ATCGTCATCG ATGGCCGCAT CGGCTTCACC GGCGGCATCA 
             TGCGCACCCA CCGCAAGGTG ATCGTCATCG ATGGCCGCAT CGGTTTCACC GGTGGCATCA 
             TGCGCACCCA CCGCAAGGTG ATCGTGATCG ATGGCCGCAT CGGTTTCACC GGCGGCATCA 
             TGCGCACCCA CCGCAAGGTG ATCGTGATCG ATGGCCGCAT CGGTTTCACC GGCGGCATCA 
             TGCGTACGCA CCGCAAGTTG ATCGTCATCG ACGGCCGCAT CGCGTTCACC GGCGGCATCA 
             TGCGCACGCA CCGCAAGTTG ATCGTTATCG ACGGCCGCAT CGCCTTCACC GGCGGCATCA 
             TGCGTACGCA CCGCAAGTTG ATCGTCATCG ACGGCCGCAT CGCGTTCACC GGCGGCATCA 
             TGCGTACGCA CCGCAAGTTG ATCGTCATCG ACGGCCGCAT CGCGTTCACC GGCGGCATCA 
             TGCGCACCCA CCGCAAGGTG ATCGTCATCG ATGGCCGAGT CGGCTTCACC GGCGGCATCA 
             TGCGCACCCA CCGCAAGGTG ATCGTCATCG ATGGCCGAGT CGGCTTCACC GGCGGCATCA 
             TGCGCACCCA CCGCAAGGTG ATCGTCATCG ATGGCCGAGT CGGCTTCACC GGCGGCATCA 
             TGCGCACCCA CCGCAAGGTG ATCGTCATCG ATGGCCGGGT CGGCTTCACC GGCGGCATCA 
             TGCGCACCCA CCGCAAGGTG ATCGTCATCG ATGGCCGGGT CGGCTTCACC GGCGGCATCA 
             TGCGCACCCA CCGCAAGGTG ATCGTCATCG ATGGCCGGGT CGGCTTCACC GGCGGCATCA 
             TGCGCACCCA CCGCAAGGTG ATCGTCATCG ATGGCCGGGT CGGCTTCACC GGCGGCATCA 
             TGCGCACTCA CCGCAAGATC GTGGTGATCG ATGGTCGCAT CGCCTTCACT GGCGGCATCA 

             ACGTCACCGA CGACGAGAAC GAACAGGTGC GCAAGCAGGC GTATCGCGAT CTGCACGTGC 
             ACGTCACCGA CGACGAAAAC GAGCAGGTAC GCAAGCAGGC GTATCGCGAT CTGCACGTGC 
             ACGTCACCGA CGACGAGAAC GAGCAGGTGC GCAAGCAGGC GTATCGCGAT CTGCACGTGC 
             ACGTCACCGA CGACGAGAAC GAGCAGGTGC GCAAGCAGGC GTATCGCGAT CTGCACGTGC 
             ACGTCACCGA CGACGAGAAC GAGCAGGTGC GCAAGCAGGC GTATCGCGAT CTGCACGTGC 
             ATGTCACCGA CGAAGAGAAC GAACAGGTTC GCCCCGACGC GTTTCGCGAC CTGCATGTGC 
             ATGTCACCGA CGAAGAGAAC GAACAGGTTC GCCCCGACAC GTTTCGCGAC CTGCATGTGC 
             ATGTCACCGA CGAAGAGAAC GAACAGGTTC GCCCCGACGC GTTTCGCGAC CTGCATGTGC 
             ATGTCACCGA CGAAGAGAAC GAACAGGTTC GCCCCGACGC GTTCCGCGAC CTGCATGTGC 
             ACGTCACCGA CGATGAAAAC GAGCAGGTGC GCAAAGATGC CTATCGCGAC CTGCACGTGC 
             ACGTCACCGA CGATGAAAAC GAGCAGGTGC GCAAAGATGC CTATCGCGAC CTGCACGTGC 
             ACGTCACCGA CGATGAAAAC GAGCAGGTGC GCAAAGATGC CTATCGCGAC CTGCACGTGC 
             ACGTCACCGA CGACGAAAAC GAGCAGGTGC GTCAAGATGC CTATCGCGAT CTGCACGTGC 
             ACGTCACCGA CGACGAAAAC GAGCAGGTGC GTCAAGATGC CTATCGCGAT CTGCACGTGC 
             ACGTCACCGA CGACGAAAAC GAGCAGGTGC GTCAAGATGC CTATCGCGAT CTGCACGTGC 
             ACGTCACCGA CGACGAAAAC GAGCAGGTGC GTCAAGATGC CTATCGCGAT CTGCACGTGC 
             ACATCACCGA CGAGGAGAAC GAGGCGCTGC GTGCCGACGC CTACCGCGAC TTGCACCTGC 

             GCCTGCAAGG CCATGTGGTG CGCAGTCTGC AGCTGGTGTT CCTGGAGGAC TGGCTCTATG 
             GCCTGCAAGG CCATGTGGTG CGCAGTCTGC AGCTGGTGTT CCTGGAGGAC TGGCTTTATG 
             GCCTGCAAGG CCATGTAGTG CGCAGTCTGC AGCTGGTGTT CCTGGAGGAT TGGCTCTATG 
             GCCTGCAAGG CCATGTCGTG CGCAGTCTGC AGCTGGTGTT CCTGGAGGAT TGGCTCTATG 
             GCCTGCAAGG CCATGTCGTG CGCAGTCTGC AGCTGGTGTT CCTGGAGGAT TGGCTCTATG 
             GTCTGCAGGG CCACGTGGTG CGCAGCCTGC AGCTGGTGTT CCTGGAGGAC TGGCTCTACG 
             GTCTGCAGGG CCACGTGGTG CGCAGCCTGC AGCTGGTGTT CCTGGAGGAC TGGCTCTACG 
             GTCTGCAGGG CCACGTGGTG CGCAGCCTGC AGCTGGTGTT CCTGGAGGAC TGGCTCTACG 
             GTCTGCAGGG CCACGTGGTG CGCAGCCTGC AGCTGGTGTT CCTGGAGGAC TGGCTCTACG 
             GCCTGCAGGG CCATGTGGTG CGCAGCCTGC AGCTGGTTTT CCTGGAAGAC TGGCTCTATG 
             GCCTGCAGGG CCATGTGGTG CGCAGCCTGC AGCTGGTTTT CCTGGAAGAC TGGCTCTATG 
             GCCTGCAGGG CCATGTGGTG CGCAGCCTGC AGCTGGTTTT CCTGGAAGAC TGGCTCTATG 
             GCTTGCAGGG CCATGTGGTG CGCAGCCTGC AGCTGGTGTT CCTGGAAGAC TGGCTGTATG 
             GCTTGCAGGG CCATGTGGTG CGCAGCCTGC AGCTGGTGTT CCTGGAAGAC TGGCTGTATG 
             GCTTGCAGGG CCATGTGGTG CGCAGCCTGC AGCTGGTGTT CCTGGAAGAC TGGCTGTATG 
             GCTTGCATGG CCATGTGGTG CGCAGCCTGC AGCTGGTGTT CCTGGAAGAC TGGTTGTATG 
             GCTGCGAAGG GCATGTCGTG CGCAGCCTGC AACTGGTGTT TATGGAAGAC TGGCTGTACG 

             CCACGGGCCA GGGCCGCGCG GCCTTC--CA CGGCCAGCAG CTGTGGCCGG ACGATGTGCC 
             CCACCGGCCA GGGCCGCGCG GCCTTC--CA CGGCCAGCAG CTATGGCCGG ACGATATGCC 
             CCACCAGCCA GGGCCGCGCA GCTTTC--CA CGGCCAGCAG CTATGGCCCG ACGATATGCC 
             CCACCAGCCA GGGCCGCGCA GCTTTC--CA CGGCCAGCAG CTATGGCCCG ACGATGTGCC 
             CCACCAGCCA GGGCCGCGCA GCTTTC--CA CGGCCAGCAG CTATGGCCCG ACGATGTGCC 
             CCACCCGCCA GGCCCAGGGC GCCTTC--CA TGGCCAACAA CTGTGGCCGG AGGATGTGCC 
             CCACCCGCCA GGCCCAGGGC GCCTTC--CA TGGCCAACAA CTGTGGCCGG AGGATGTGCC 
             CCACCCGCCA GGCCCAGGGC GCCTTC--CA TGGCCAACAA CTGTGGCCGG AGGATGTGCC 
             CCACCCGCCA GGGCCAGGGC GCCTTC--CA TGGCCAGCAG CTATGGCCGG AGGATGTACC 
             CCACCGGCCA GGGCCGCGCC GCATTC--CA TGGCCAGCAG CTCTGGCCGG ACGATGTGCC 
             CCACCGGCCA GGGCCGCGCC GCATTC--CA TGGCCAGCAA CTCTGGCCGG ACGATGTGCC 
             CCACCGGCCA GGGCCGCGCC GCATTC--CA TGGCCAGCAA CTCTGGCCGG ACGATGTGCC 
             CCACCGGCCA GGGCCGCGCG GCCTTC--CA CGGCCAGCAG CTGTGGCCCG ACGGTGTGCC 
             CCACCGGCCA GGGCCGCGCG GCCTTC--CA CGGCCAGCAG CTGTGGCCCG ACGGTGTGCC 
             CCACTGGCCA GGGCCGCGCG GCCTTC--CA CGGCCAGCAG CTGTGGCCCG ACGGTGTGCC 
             CCACCGGCCA GGGCCGCGCG GCCTTC--CA CGGCCAGCAG CTGTGGCCCG ACGATGTGCC 
             CCACCGAGCA AAGCCGGGAT GCTTTCAACA TGGC--GCGG ATCTGGCCCA ACGACATGCC 

             CACCCGCGCG CAAGGCACGG TGGATGCGCA AGTGCTGGTG TCCGGCCCGG ATTCGTCGTG 
             CACCCGCGCG CAGGGCACGG TGGAGGCGCA GGTGCTGGTG TCCGGCCCGG ATTCGTCGTG 
             CACCCGCGCG CAAGGCACGG TCGATGCGCA GGTGCTGGTG TCGGGTCCGG ATTCGTCGTG 
             CACCCGCGCG CAAGGCACGG TCGATGCGCA AGTGCTGGTG TCAGGTCCGG ATTCGTCGTG 
             CACCCGCGCG CAAGGCACGG TCGATGCGCA GGTGCTGGTG TCGGGTCCGG ATTCGTCGTG 
             CACCCGCAAG CAGGGCAGCA TCGATGCGCA GGTGCTGGTG TCCGGCCCCG ATTCGTCCTG 
             CACCCGCAAG CAGGGCAGCA TCGATGCGCA GGTGCTGGTG TCCGGCCCCG ATTCGTCCTG 
             CACCCGCAAG CAGGGCAGCA TCGATGCGCA GGTGCTGGTG TCCGGCCCCG ATTCGTCCTG 
             CACCCGCAAG CAGGGCAGCA TCGATGCGCA GGTGCTGGTA TCCGGCCCGG ATTCGTCCTG 
             CACCCGTGCG CAAGGCACGG TGGATGCGCA GGTGCTGGTG TCTGGCCCGG ATTCGTCCTG 
             CACCCGTGCG CGAGGCACGG TGGATGCGCA GGTGCTGGTG TCTGGCCCGG ATTCGTCCTG 
             CACCCGTGCG CGAGGCACGG TGGATGCGCA GGTGCTGGTG TCTGGCCCGG ATTCGTCCTG 
             CACCCGCGCA CAAGGCACCG TAGAGGCGCA GGTGCTGGTG TCCGGGCCGG ATTCGTCCTG 
             CACCCGCGCA CAAGGCACCG TAGAGGCGCA GGTGCTGGTG TCCGGGCCGG ATTCGTCCTG 
             CACCCGCGCA CAAGGCACCG TAGAGGCGCA GGTGCTGGTG TCCGGGCCGG ATTCGTCCTG 
             CACCCGCGCG CAAGGCACCG TGGATGCGCA GGTGCTGGTG TCCGGGCCGG ATTCGTCCTG 
             CAGCCGCGAC GCTGGCACGA TCCAGGCCCA GTTGCTGGTC TCCGGGCCGG ATTCATCGTG 

             GGAAGCGATC CACCGCCTGA TGGTCGCCGC CATCCATGAA GCCAAGCATC GCGTGTGGCT 
             GGAAGCGATC CACCGCCTGA TGGTCGCCGC CATCCATGAA GCCAAGCATC GCGTGTGGCT 
             GGAAGCGATC CACCGTCTGA TGGTCGCCGC CATCCATGAA GCCAAGCACC GCGTGTGGCT 
             GGAAGCGATT CACCGCCTGA TGGTCGCCGC CATCCATGAA GCCAGGCACC GCGTGTGGCT 
             GGAAGCGATC CACCGCCTGA TGGTCGCCGC CATCCATGAA GCCAAGCACC GCGTGTGGCT 
             GGAAGCGATC CACCGGCTGA TGGTGGCCGC CATCCACGAA GCCAGGCATC GGGTCTGGCT 
             GGAAGCGATC CACCGGCTGA TGGTGGCCGC CATCCACGAA GCCAGGCATC GGGTCTGGCT 
             GGAAGCGATC CACCGGCTGA TGGTGGCCGC CATCCACGAA GCCAGGCATC GGGTCTGGCT 
             GGAGGCGATC CACCGGCTGA TGGTGGCCGC CATCCACGAA GCCAGGCATC GGGTCTGGCT 
             GGAAGCGATC CACCGCCTGA TGGTCGCAGC CATCCATGAG GCCAAGCACC GCGTGTGGCT 
             GGAAGCGATC CACCGCCTGA TGGTCGCAGC CATCCATGAG GCCAAGCACC GCGTGTGGCT 
             GGAAGCGATC CACCGCCTGA TGGTCGCAGC CATCCATGAG GCCAAGCACC GCGTGTGGCT 
             GGAAGCGATT CACCGGCTGA TGGTCGCAGC CATCCACGAA GCCAAGCACC GGGTATGGCT 
             GGAAGCGATT CACCGGCTGA TGGTCGCAGC CATCCACGAA GCCAAGCACC GGGTATGGCT 
             GGAAGCGATT CACCGGCTGA TGGTCGCAGC CATCCACGAA GCCAAGCACC GGGTATGGCT 
             GGAAGCGATA CACCGGCTGA TGGTCGCAGC CATCCATGAA GCCAAGCGCC GGGTATGGCT 
             GGAAAGCATT CACCGCCTGC AAGTCGCGGC GATCCACGAG GCACAACGGC GGGTGTGGTT 

             GGTCACTCCG TACTTCGTGC CCGGCGAAGC AGCGCGCATG GCGCTGACCT CCGCCGCACT 
             GGTCACTCCA TACTTCGTGC CCGGCGAAGC GGCGCGCATG GCGCTGACCT CGGCCGCGCT 
             GGTGACTCCA TACTTCGTGC CCGGCGAGGC GGCGCGTATG GCGCTGACCT CGGCCGCGCT 
             GGTGACTCCG TACTTCGTGC CCGGCGAAGC AGCGCGCATG GCGCTGACCT CGGCCGCGCT 
             GGTGACTCCG TACTTCGTGC CCGGCGAAGC AGCGCGCATG GCGCTGACCT CGGCCGCGCT 
             GGTCACGCCG TACTTCGTGC CGGGCGAGGC CGCGCGCATG GCGCTCACCT CTGCGGCGCT 
             GGTCACGCCG TACTTCGTGC CGGGCGAGGC CGCGCGCATG GCGCTCACCT CTGCGGCGCT 
             GGTCACGCCG TACTTCGTGC CGGGCGAGGC CGCGCGCATG GCGCTCACCT CTGCGGCGCT 
             GGTCACGCCG TACTTCGTGC CGGGCGAGGC CGCGCGCATG GCGCTCACCT CTGCGGCGCT 
             GGTCACCCCG TATTTCGTCC CCGGCGAAGC CGCGCGCATG GCGCTGACCT CGGCCGCGCT 
             GGTCACCCCG TATTTCGTCC CCGGCGAAGC CGCGCGCATG GCGCTGACCT CGGCCGCGCT 
             GGTCACCCCG TATTTCGTCC CCGGCGAAGC CGCGCGCATG GCGCTGACCT CGGCCGCGCT 
             GGTCACCCCG TATTTCGTGC CCGGCGAAGC CGCGCGCATG GCGCTGACCT CGGCCGCGCT 
             GGTCACCCCG TATTTCGTGC CCGGCGAAGC CGCGCGCATG GCGCTGACCT CGGCCGCGCT 
             GGTCACCCCG TATTTCGTGC CCGGCGAAGC CGCGCGCATG GCGCTGACCT CGGCCGCGCT 
             GGTCACCCCG TATTTCGTGC CCGGCGAAGC CGCGCGCATG GCGCTGACCT CGGCCGCGCT 
             GGTGACGCCG TACTTCGTCC CTGGCGAGGC CGCACGCATG GCATTGACCT CGGCCGCACT 

             CGGCGGGCTG GACGTGCGCC TGCTGGTGCC GCGCGTGAGC GATTCGCGCC TGGTCACCTA 
             CGGCGGGCTG GACGTGCGCC TGCTGGTGCC GCGCGTGAGC GATTCGCGCC TGGTCACCTA 
             CGGCGGGCTG GACGTGCGCC TGTTGGTGCC GCGGGTCAGC GATTCGCGCC TGGTCACCTA 
             CGGGGGGCTG GACGTGCGCC TGTTGGTGCC GCGTGTCAGC GATTCGCGCT TGGTCACCTA 
             CGGCGGGCTG GACGTGCGCC TGTTGGTGCC GCGGGTCAGC GATTCGCGCC TGGTCACCTA 
             GGGCGGGCTG GACGTGCGCC TGCTGATCCC GCGCGTCAGC GATTCGCGCC TGGTCACCTA 
             GGGCGGGCTG GACGTGCGCC TGCTGATCCC GCGCGTCAGC GATTCGCGCC TGGTCACCTA 
             GGGCGGGCTG GACGTGCGCC TGCTGATCCC GCGCGTCAGC GATTCGCGCC TGGTCACCTA 
             GGGCGGGCTG GACGTGCGCC TGCTGATCCC GCGCGTCAGC GATTCGCGCC TGGTCACCTA 
             TGGCGGGCTG GACGTGCGCC TGCTGGTGCC GCGGCTGAGC GATTCGCGCC TGGTCACCTA 
             TGGCGGGCTG GACGTGCGCC TGCTGGTGCC GCGGCTGAGC GATTCGCGGC TGGTCACCTA 
             TGGCGGGCTG GACGTGCGCC TGCTGGTGCC GCGGCTGAGC GATTCGCGGC TGGTCACCTA 
             GGGCGGGTTG GACGTGCGCC TGCTGGTGCC GCGGGTGAGC GATTCGCGCC TGGTCACCTA 
             GGGCGGGTTG GACGTGCGCC TGCTGGTGCC GCGGGTGAGC GATTCGCGCC TGGTCACCTA 
             GGGCGGGTTG GACGTGCGCC TGCTGGTGCC GCGGGTGAGC GATTCGCGCC TGGTCACCTA 
             CGGCGGGTTG GACGTGCGCC TGCTGGTGCC GCGGGTGAGC GATTCGCGCC TGGTCACCTA 
             GGGTGGATTG GACGTGCGCT TGCTGGTGCC CAAGCGCAGC GATTCGCGAT TGGTCACGCT 

             CGCGGCGCGT TCGTATTTCG ACGAGTTGCT GGAAGCCGGT GTCCGCATCT ACGAGTACGG 
             CGCGGCGCGC TCGTATTTCG ACGAGTTGCT GGAAGCCGGT GTCCGCATCT ACGAGTACGG 
             CGCGGCACGC TCGTATTTCG ACGAGCTGCT GGAAGCCGGT GTCCGCATCT ACGAGTACGG 
             CGCGGCACGC TCGTATTTTG ACGAGCTGCT GGAAGCCGGT GTCCGCATCT ACGAGTACGG 
             CGCGGCACGC TCGTATTTCG ACGAGCTGCT GGAAGCCGGT GTCCGCATCT ACGAGTACGG 
             TGCCGCGCGC TCGTATTTCG ATGAACTGCT GGAGGCCGGC GTGCGTATCT ACGAGTACGG 
             TGCCGCGCGC TCGTATTTCG ATGAACTGCT GGAGGCCGGC GTGCGTATCT ACGAGTACGG 
             TGCCGCGCGC TCGTATTTCG ATGAACTGCT GGAGGCCGGC GTGCGTATCT ACGAGTACGG 
             TGCCGCGCGC TCGTATTTCG ATGAACTGCT GGAGGCCGGC GTGCGTATCT ACGAGTACGG 
             CGCGGCACGC TCGTATTTCG ACGAGCTGCT GGAAGCCGGC GTGCGCATCT ACGAGTACGG 
             CGCGGCACGC TCGTATTTCG ACGAGCTGCT GGAAGCCGGC GTGCGCATCT ACGAGTACGG 
             CGCGGCACGC TCGTATTTCG ACGAGCTGCT GGAAGCCGGC GTGCGCATCT ACGAGTACGG 
             TGCGGCACGC TCGTATTTCG ACGAGCTGCT GGAAGCCGGC GTGCGCATCT ACGAATACGG 
             TGCGGCACGC TCGTATTTCG ACGAGCTGCT GGAAGCCGGC GTGCGCATCT ACGAATACGG 
             TGCGGCACGC TCGTATTTCG ACGAGCTGCT GGAAGCCGGC GTGCGCATCT ACGAATACGG 
             TGCGGCACGC TCGTATTTCG ACGAGCTGCT GGAAGCCGGC GTGCGCATCT ACGAATACGG 
             GGCTGCGCGC TCGTATTTCG ACGAGTTGTT GCTGGCCGGG GTGAAAGTCT ACGAGTACGG 

             CCCGCGCATG CTGCATACCA AGGCGCTGCT GGCCGACGAC GATGTCTGCA TCGTCGGCAG 
             CCCGCGCATG CTGCACACCA AGGCGCTGCT GGCCGACGAC GATGTCTGCA TCGTCGGCAG 
             GCCGCGCATG CTGCACACCA AGGCGCTGCT GGCCGACGAC GATGTCTGCA TCGTCGGCAG 
             CCCGCGCATG CTGCACACCA AGGCGCTGCT GGCCGACGAC GATGTCTGCA TCGTCGGCAG 
             CCCGCGCATG CTGCACACCA AGGCGCTGCT GGCCGACGAC GATGTCTGCA TCGTCGGCAG 
             CCCGCGCATG TTGCACACCA AGGCGCTGAT CGCCGACGAC GATGTCTGCA TCGTCGGTAG 
             CCCGCGCATG TTGCACACCA AGGCGCTGAT CGCCGACGAC GATGTCTGCA TCGTCGGTAG 
             CCCGCGCATG TTGCACACCA AGGCGCTGAT CGCCGACGAC GATGTCTGCA TCGTCGGTAG 
             CCCGCGCATG TTGCACACCA AGGCGCTGAT CGCCGACGAC GATGTCTGCA TCGTCGGTAG 
             CCCGCGCATG TTGCACACCA AGGCGCTGCT GGCCGACGAC GATGTCTGCA TCGTCGGCAG 
             CCCGCGCATG TTGCACACCA AGGCGCTGCT GGCCGACGAC GATGTCTGCA TCGTCGGCAG 
             CCCGCGCATG TTGCACACCA AGGCGCTGCT GGCCGACGAC GATGTCTGCA TCGTCGGCAG 
             CCCACGCATG CTGCACACCA AGGCGCTGCT GGCCGACGAC GATGTCTGCA TCGTCGGCAG 
             CCCACGCATG CTGCACACCA AGGCGCTGCT GGCCGACGAC GATGTCTGCA TCGCCGGCAG 
             CCCACGCATG CTGCACACCA AGGCGCTGCT GGCCGACGAC GATGTCTGCA TCGTCGGCAG 
             CCCGCGCATG CTGCACACCA AGGCGCTGCT GGCCGACGAC GATGTCTGCA TCGTCGGCAG 
             CCCGCGCATG CTGCACACCA AGGCACTGAT TGCCGACGAG GATCTATGCC TTGTCGGCAG 

             TGCCAATTTC GACAGCCGCA GCTTCCGGCT GAATTTCGAG TTGTCGATGC TGTTCCGCGA 
             CGCCAATTTC GACAGCCGCA GCTTCCGGCT GAATTTCGAG TTGTCGATGC TGTTCCGCGA 
             CGCCAATTTC GACAGCCGCA GCTTCCGGCT GAATTTCGAG CTGTCGATGC TGTTCCGCGA 
             CGCCAATTTC GACAGCCGCA GCTTCCGGCT GAATTTCGAG CTGTCGATGC TGTTCCGCGA 
             CGCCAATTTC GACAGCCGCA GCTTCCGGCT GAATTTCGAG CTGTCGATGC TGTTCCGCGA 
             CGCCAATTTC GACAGCCGCA GCTTCCGGCT GAACTTCGAG CTGTCGATGC TGTTCCGCGA 
             CGCCAATTTC GACAGCCGCA GCTTCCGGCT GAACTTCGAG CTGTCGATGC TGTTCCGCGA 
             CGCCAATTTC GACAGCCGCA GCTTCCGGCT GAACTTCGAG CTGTCGATGC TGTTCCGCGA 
             CGCCAATTTC GACAGCCGCA GCTTCCGGCT GAACTTCGAG CTGTCGATGC TGTTCCGCGA 
             CGCCAATTTC GACAGTCGCA GCTTCCGGCT CAATTTCGAA TTGTCGATGC TGTTCCGCGA 
             CGCCAATTTC GACAGCCGCA GCTTCCGGCT CAATTTCGAA TTGTCGATGC TGTTCCGCGA 
             CGCCAATTTC GACAGCCGCA GCTTCCGGCT CAATTTCGAA TTGTCGATGC TGTTCCGCGA 
             CGCCAATTTC GACAGCCGCA GCTTCCGGCT CAATTTCGAA TTGTCGATGC TGTTCCGCGA 
             CGCCAATTTC GACAGCCGCA GCTTCCGGCT CAATTTCGAA TTGTCGATGC TGTTCCGCGA 
             CGCCAATTTC GACAGCCGCA GCTTCCGGCT CAATTTCGAA TTGTCGATGC TGTTCCGCGA 
             CGCCAATTTC GACAGCCGCA GCTTCCGGCT CAATTTCGAA TTGTCGATGC TGTTCCGCGA 
             CGCCAATTTC GACAACCGCA GTTTCCGGCT CAATTTCGAG GTGGCCATGC TCTTGCGCGA 

             CCAGGCCGTG GCAGCAGAGA TGGCCGGGCT GATCGGCACC GATCTGCAGC AGGCGCAGGA 
             CCAGGCAGTG GCGGCAGAGA TGGCCGGGCT GATCGGCACC GATCTGCAGC AGGCGCAGGA 
             CCAGGCCGTG GCGGCAGAGA TGGCCGGGCT GATCGGCACC GATCTGCAAC AGGCGCAGGA 
             CCAGGCCGTG GCAGCAGAGA TGGCCGGGCT GATCGGCACC GATCTGCAAC AGGCGCAGGA 
             CCAGGCCGTG GCAGCAGAGA TGGCCGGGCT GATCGGCACC GATCTGCAAC AGGCGCAGGA 
             CCAGGCAGTA GCCGCCGAGC TCGCCGGCAT GATCGGCACC GACATGGCCC AGGCACAGGA 
             CCAGGCAGTA GCCGCCGAGC TCGCCGGCAT GATCGGCACC GACATGGCCC AGGCACAGGA 
             CCAGGCAGTA GCCGCCGAGC TCGCCGGCAT GATCGGCACC GACATGGCCC AGGCACAGGA 
             CCAGGCAGTA GCCGCCGAGC TCGCCGGCAT GATCGGCACC GACATGGCCC AGGCACGGGA 
             CCAGGCAGTG GCGGCAGAGA TGGCAGGGCT GATCGGCGCC GACATGGAAC AGGCGCAGGA 
             CCAGGCAGTG GCGGCAGAGA TGGCAGGGCT GATCGGCGCC GACATGGAAC AGGCGCAGGA 
             CCAGGCAGTG GCGGCAGAGA TGGCAGGGCT GATCGGCGCC GACATGGAAC AGGCGCAGGA 
             CCAGGCGGTG GCGGCAGAGA TGGCCGGGCT GATCGGCACG GACATGGCAC AGGCCCAGGA 
             CCAGGCGGTG GCGGCAGAGA TGGCCGGGCT GATCGGCACG GACATGGCAC AGGCCCAGGA 
             CCAGGCGGTG GCGGCAGAGA TGGCCGGGCT GATCGGCACG GACATGGCAC AGGCCCAGGA 
             TCAGGCGGTG GCGGCAGAGA TGGCCGGACT GATCGGCACG GACATGGCAC AGGCCCAGGA 
             TCGTTCGCTC ACCGAGCAGT TGGCCGAACT GATCGGCGGC GAGATCGCGG TGGCCGTACG 

             GGTGCAATTC GCGCGGCATC GGCCGTTATG GCGCTCGCGC CTGCCGGAGG CCTTCGCCCG 
             GGTGCAATTC GCGCGGCACC GGCCGTTATG GCGCTCGCGC CTGCCGGAAG CCTTCGCCAG 
             AGTGCAATTC GCGCGACACC GGCCGTTATG GCGCTCGCGC CTGCCCGAAG CGTTTGCCCG 
             AGTGCAATTC GCGCGGCACC GGCCGTTATG GCGCTCGCGC CTGCCGGAAG CCTTTGCCCG 
             AGTGCAATTC GCGCGGCACC GGCCGTTATG GCGCTCGCGC CTGCCGGAAG CCTTTGCCCG 
             AGTGCGCTTC AACCTGCGCC GGCCGTTCTG GCGATCGCGC CTGCCGGAAG CCTTCGCGCG 
             AGTGCGCTTC AACCTGCGCC GGCCGTTCTG GCGATCGCGC CTGCCGGAAG CCTTCGCGCG 
             AGTGCGCTTC AACCTGCGCC GGCCGTTCTG GCGATCGCGC CTGCCGGAAG CCTTCGCGCG 
             AGTGCGCTTC AACCTGCGCC GGCCGTTCTG GCGATCGCGC CTGCCGGAAG CCTTCGCGCG 
             AGTGCGTTTC GTGCGGCATC GGCCGTTATG GCGTTCACGC CTGCCGGAAG CCTTCGCGCG 
             AGTGCGTTTC GTGCGGCATC GGCCGTTATG GCGTTCACGC CTGCCGGAAG CCTTCGCGCG 
             AGTGCGTTTC GTGCGGCATC GGCCGTTATG GCGTTCACGC CTGCCGGAAG CCTTCGCGCG 
             GGTGCGCTTC GTGCGGCATC GGCCGTTATG GCGTTCACGC CTGCCGGAAG CGTTCGCACG 
             GGTGCGCTTC GTGCGGCATC GGCCGTTATG GCGTTCACGC CTGCCGGAAG CGTTCGCACG 
             GGTGCGCTTC GTGCGGCATC GGCCGTTATG GCGTTCACGC CTGCCGGAAG CGTTCGCACG 
             GGTGCGCTTC GTGCGGCATC GGCCGTTATG GCGTTCACGC CTGCCGGAAG CGTTCGCACG 
             CGTGCGCGAA GACCGCAAAC GCTCGCTGTG GCGCCACCGG CTGCCCGAAG CCATCGCACG 

             GCTGTTGTCG CCGCTGCTCT GA-------- ---------- ---------- ---------- 
             GCTGCTGTCG CCACTGCTCT AA-------- ---------- ---------- ---------- 
             GCTGCTGTCG CCGCTGCTCT GA-------- ---------- ---------- ---------- 
             GCTGCTGTCG CCGCTGCTCT GA-------- ---------- ---------- ---------- 
             GCTGCTGTCG CCGCTGCTCT GA-------- ---------- ---------- ---------- 
             GCTGCTATCG CCGCTGCTCT GA-------- ---------- ---------- ---------- 
             GCTGCTATCG CCGCTGCTCT GA-------- ---------- ---------- ---------- 
             GCTGCTATCG CCGCTGCTCT GA-------- ---------- ---------- ---------- 
             GCTGCTATCG CCGCTGCTCT GA-------- ---------- ---------- ---------- 
             GCTGTTATCG CCGCTGCTCT GA-------- ---------- ---------- ---------- 
             GCTGTTATCG CCGCTGCTCT GA-------- ---------- ---------- ---------- 
             GCTGTTATCG CCGCTGCTCT GA-------- ---------- ---------- ---------- 
             GCTGTTGTCG CCGCTGCTCT GAGTGCGCTA TTGCACCGGT TCCACGTGGA ACACGGTCAG 
             GCTGTTGTCG CCGCTGCTCT GA-------- ---------- ---------- ---------- 
             GCTGTTGTCG CCGCTGCTCT GA-------- ---------- ---------- ---------- 
             GCTGTTGTCG CCGCTGCTCT GA-------- ---------- ---------- ---------- 
             ACTGACCTCC CCGCTGTTAT AG-------- ---------- ---------- ---------- 

             ---------- ---------- ---------- ---------- ---------- ---------- 
             ---------- ---------- ---------- ---------- ---------- ---------- 
             ---------- ---------- ---------- ---------- ---------- ---------- 
             ---------- ---------- ---------- ---------- ---------- ---------- 
             ---------- ---------- ---------- ---------- ---------- ---------- 
             ---------- ---------- ---------- ---------- ---------- ---------- 
             ---------- ---------- ---------- ---------- ---------- ---------- 
             ---------- ---------- ---------- ---------- ---------- ---------- 
             ---------- ---------- ---------- ---------- ---------- ---------- 
             ---------- ---------- ---------- ---------- ---------- ---------- 
             ---------- ---------- ---------- ---------- ---------- ---------- 
             ---------- ---------- ---------- ---------- ---------- ---------- 
             GTCGCACTGC AAGCCCCCTC GGACTGAGCT CAACGGCCCG GGTAGGCCGA CTGGTATAAT 
             ---------- ---------- ---------- ---------- ---------- ---------- 
             ---------- ---------- ---------- ---------- ---------- ---------- 
             ---------- ---------- ---------- ---------- ---------- ---------- 
             ---------- ---------- ---------- ---------- ---------- ---------- 

             ---------- ---------- --------GT GCGGAGCGGC TATCGCCGAC TTCGCCCGTG 
             ---------- ---------- ---------- ---------- ---------- ---------- 
             ---------- ---------- ---------- ---------- ---------- ---------- 
             ---------- ---------- ---------- ---------- ---------- ---------- 
             ---------- ---------- ---------- ---------- ---------- ---------- 
             ---------- ---------- ---------- ---------- ---------- ---------- 
             ---------- ---------- ---------- ---------- ---------- ---------- 
             ---------- ---------- ---------- ---------- ---------- ---------- 
             ---------- ---------- ---------- ---------- ---------- ---------- 
             ---------- ---------- ---------- ---------- ---------- ---------- 
             ---------- ---------- ---------- ---------- ---------- ---------- 
             ---------- ---------- ---------- ---------- ---------- ---------- 
             TTGCTTCGCT ATCCCCCCTT TTTCCACGGT GCGAAGCGGC TGCGGCCGTC TTTGCCTGTG 
             ---------- ---------- ---------- ---------- ---------- ---------- 
             ---------- ---------- ---------- ---------- ---------- ---------- 
             ---------- ---------- ---------- ---------- ---------- ---------- 
             ---------- ---------- ---------- ---------- ---------- ---------- 

             TTGTGGAGCC AACGGCACGC GCATGACCGA CGAACAAAAC ATCC-CGCCA ACACCCAACG 
             ---------- ---------- --ATGACCGA CGAACAAAAC ACCC-CGCCA ACACCCAACG 
             ---------- ---------- --ATGACCGA CGAACAAAAC ACCC-CGCCA ACACCCAACG 
             ---------- ---------- --ATGACCGA CGAACAAAAC ACCC-CGCCA ACACCCAACG 
             ---------- ---------- --ATGACCGA CGAACAAAAC ACCC-CGCCA ACACCCAACG 
             ---------- ---------- --ATGACCGA CGAACAAACC ACAC-CGCCA ACACCCAACG 
             ---------- ---------- --ATGACCGA CGAACAAACC ACAC-CGCCA ACACCCAACG 
             ---------- ---------- --ATGACCGA CGAACAAACC ACAC-CGCCA ACACCCAACG 
             ---------- ---------- --ATGACCGA CGAACAAACC ACAC-CGCCA ACACCCAACG 
             ---------- ---------- --ATGACCGA CGAACAAAAC ACCC-CGCCA ACACCCAGCG 
             ---------- ---------- --ATGACCGA CGAACAAAAC ACCC-CGCCA ACACCCAGCG 
             ---------- ---------- --ATGACCGA CGAACAAAAC ACCC-CGCCA ACACCCAGCG 
             TTGTGGAGCC AACGGCACGC GCATGACCGA CGAACAAAAC ACCC-CGCCA ACACCCAACG 
             ---------- ---------- --ATGACCGA CGAACAAAAC ACCC-CGCCA ACACCCAACG 
             ---------- ---------- --ATGACCGA CGAACAAAAC ACCC-CGCCA ACACCCAACG 
             ---------- ---------- --ATGACCGA CGAACAAAAC ACCC-CGCCA ACACCCAACG 
             ---------- ---------- --ATGACCGA CGAACAGAAC ACCCACGCAA A----CAACG 

             GCACCTACGA CTCCAGCAAG ATCACCGTGC TGCGTGGCCT GGAGGCCGTC CGCAAGCGCC 
             GCACCTACGA CTCCAGCAAG ATTACCGTGC TGCGTGGCCT GGAAGCCGTC CGCAAGCGCC 
             GCACCTACGA CTCCAGCAAG ATCACCGTGC TGCGTGGCCT GGAAGCCGTC CGCAAGCGTC 
             GCACCTACGA CTCCAGCAAG ATCACCGTGC TGCGTGGCCT GGAAGCCGTC CGCAAGCGCC 
             GCACCTACGA CTCCAGCAAG ATCACCGTGC TGCGTGGCCT GGAAGCCGTC CGCAAGCGCC 
             GCACCTACGA CTCCAGCAAG ATCACCGTGC TGCGTGGCCT CGAAGCCGTC CGCAAGCGCC 
             GCACCTACGA CTCCAGCAAG ATCACCGTGC TGCGTGGCCT CGAAGCCGTC CGCAAGCGCC 
             GCACCTACGA CTCCAGCAAG ATCACCGTGC TGCGTGGCCT CGAAGCCGTC CGCAAGCGCC 
             GCACCTACGA CTCCAGCAAG ATCACCGTGC TGCGTGGCCT CGAAGCCGTC CGCAAGCGCC 
             GCACGTACGA CTCCAGCAAG ATCACCGTGC TGCGTGGCCT GGAAGCCGTC CGCAAGCGCC 
             GCACGTACGA CTCCAGCAAG ATCACCGTGC TGCGTGGCCT GGAAGCCGTC CGCAAGCGCC 
             GCACGTACGA CTCCAGCAAG ATCACCGTGC TGCGTGGCCT GGAAGCCGTC CGCAAGCGCC 
             GCACTTACGA CTCCAGCAAG ATCACCGTGC TGCGTGGCCT GGAAGCCGTC CGCAAGCGCC 
             GCACTTACGA CTCCAGCAAG ATCACCGTGC TGCGTGGCCT GGAAGCCGTC CGCAAGCGCC 
             GCACTTACGA CTCCAGCAAG ATCACCGTGC TGCGTGGCCT GGAAGCCGTC CGCAAGCGCC 
             GCACTTACGA CTCCAGCAAG ATCACCGTGC TGCGTGGCCT GGAAGCCGTC CGCAAGCGCC 
             GCAATTACGA CGCGAATAGC ATCACGGCCC TGGAAGGGTT GGAAGCGGTC CGCAAGCGTC 

             CCGGCATGTA TATCGGCGAC GTCCATGACG GCACCGGCCT GCATCACATG GTGTTCGAGG 
             CCGGCATGTA TATCGGCGAT GTCCATGACG GCACCGGTCT GCATCACATG GTGTTCGAGG 
             CCGGCATGTA TATCGGCGAC GTCCATGACG GCACCGGCCT GCATCACATG GTGTTCGAGG 
             CCGGCATGTA TATCGGCGAC GTCCATGACG GCACCGGCCT GCATCACATG GTGTTCGAGG 
             CCGGCATGTA TATCGGCGAC GTCCATGACG GCACGGGCCT GCATCACATG GTGTTCGAGG 
             CCGGAATGTA CATCGGCGAT GTGCACGACG GCACCGGCCT GCACCACATG GTGTTCGAGG 
             CCGGCATGTA CATCGGCGAT GTGCACGACG GCACCGGCCT GCACCACATG GTGTTCGAGG 
             CCGGAATGTA CATCGGCGAT GTGCACGACG GCACCGGCCT GCACCACATG GTGTTCGAGG 
             CCGGCATGTA CATCGGCGAT GTGCACGACG GCACCGGCCT GCACCACATG GTGTTCGAGG 
             CCGGCATGTA CATCGGCGAC GTCCATGACG GCACCGGCTT GCATCACATG GTGTTCGAGG 
             CCGGCATGTA CATCGGCGAC GTCCATGACG GCACCGGCTT GCATCACATG GTGTTCGAGG 
             CCGGCATGTA CATCGGCGAC GTCCATGACG GCACCGGCTT GCATCACATG GTGTTCGAGG 
             CCGGCATGTA CATCGGCGAT GTCCATGACG GCACCGGCCT GCATCACATG GTGTTCGAGG 
             CCGGCATGTA CATCGGCGAT GTCCATGACG GCACCGGCCT GCATCACATG GTGTTCGAGG 
             CCGGCATGTA CATCGGCGAT GTCCATGACG GCACCGGCCT GCATCACATG GTGTTCGAGG 
             CCGGCATGTA CATCGGCGAT GTCCATGACG GCACCGGCCT GCATCACATG GTGTTCGAGG 
             CAGGGATGTA CATCGGTGAC GTCCATGACG GCACTGGCCT GCATCACATG GTGTTCGAGG 

             TGGTCGACAA CTCGGTCGAC GAAGCCCTGG CCGGGCATGC GGACGACATC GTGGTGAAGA 
             TGGTCGACAA CTCGGTGGAC GAAGCCCTCG CTGGGCATGC GGACGACATC GTGGTGAAGA 
             TGGTCGACAA CTCGGTCGAC GAAGCCCTTG CCGGGCATGC CGACGACATC GTGGTAAAAA 
             TGGTCGACAA CTCGGTCGAC GAAGCCCTTG CCGGGCATGC CGACGACATC GTGGTAAAGA 
             TGGTCGACAA CTCGGTCGAC GAAGCCCTTG CCGGGCATGC CGACGACATC GTGGTAAAGA 
             TGGTCGACAA TTCGGTCGAC GAGGCCCTGG CGGGCCACGC CGATGACATC GTGGTCAAGA 
             TGGTCGACAA TTCGGTCGAC GAGGCCCTGG CGGGCCACGC CGATGACATC GTGGTCAAGA 
             TGGTCGACAA TTCGGTCGAC GAGGCCCTGG CGGGCCACGC CGATGACATC GTGGTCAAGA 
             TGGTCGACAA CTCGGTCGAC GAGGCCCTGG CGGGCCACGC CGATGACATC GTGGTCAAGA 
             TGGTCGACAA CTCTGTCGAT GAAGCCCTGG CCGGCCATGC CGACGACATC GTGGTGAAGA 
             TGGTCGACAA CTCTGTCGAT GAAGCCCTGG CCGGCCATGC CGACGACATC GTGGTGAAGA 
             TGGTCGACAA CTCTGTCGAT GAAGCCCTGG CCGGCCATGC CGACGACATC GTGGTGAAGA 
             TGGTCGACAA CTCGGTCGAC GAAGCCCTGG CCGGGCATGC CGACGACATC GTAGCGAAAA 
             TGGTCGACAA CTCGGTCGAC GAAGCCCTGG CCGGGCATGC CGACGACATC GTGGCGAAAA 
             TGGTCGACAA CTCGGTCGAC GAAGCCCTGG CCGGGCATGC CGACGACATC GTAGCGAAAA 
             TGGTCGACAA CTCGGTCGAC GAAGCCCTGG CCGGGCATGC CGACGACATC GTGGTGAAAA 
             TTGTCGATAA CTCCATCGAC GAGGCGCTGG CCGGTCATGC GGACCATGTC GCGGTTACGA 

             TCCTGGCCGA TGGCTCGGTG GCGGTCTCCG ACAACGGGCG CGGCGTACCG GTCGACATCC 
             TCCTGGCCGA CGGCTCGGTG GCGGTCTCCG ACAACGGGCG CGGCGTGCCG GTCGACATCC 
             TCCTGGCCGA TGGCTCGGTG GCGGTCTCCG ACAACGGGCG CGGCGTGCCG GTCGACATCC 
             TCCTGGCCGA TGGCTCGGTG GCAGTTTCCG ACAACGGGCG CGGTGTGCCG GTCGACATCC 
             TCCTGGCCGA TGGCTCGGTG GCAGTTTCCG ACAACGGGCG CGGTGTGCCG GTCGACATCC 
             TCCACGTGGA TGGCTCGGTA GCGGTGTCGG ACAACGGCCG CGGCGTTCCG GTGGACATCC 
             TCCACGTGGA TGGCTCGGTA GCGGTGTCGG ACAACGGCCG CGGCGTTCCG GTGGACATCC 
             TCCACGTGGA TGGCTCGGTA GCGGTGTCGG ACAACGGCCG CGGCGTTCCG GTGGACATCC 
             TCCACGTGGA TGGTTCGGTA GCGGTGTCCG ATAACGGCCG CGGCGTTCCG GTGGACATCC 
             TCCTGGTCGA CGGCTCGGTG GCGGTGTCCG ACAACGGGCG CGGCGTGCCG GTCGACATCC 
             TCCTGGTCGA CGGCTCGGTG GCGGTGTCCG ACAACGGGCG CGGCGTGCCG GTCGACATCC 
             TCCTGGTCGA CGGCTCGGTG GCGGTGTCCG ACAACGGGCG CGGCGTGCCG GTCGACATCC 
             TCCTGGTCGA TGGCTCGGTG GCGGTGTCAG ACAACGGACG CGGCGTGCCG GTCGACATTC 
             TCCTGGTCGA TGGCTCGGTG GCGGTGTCAG ACAACGGACG CGGCGTGCCG GTCGACATTC 
             TCCTGGTCGA TGGCTCGGTG GCGGTGTCAG ACAACGGACG CGGCGTGCCG GTCGACATTC 
             TCCTGGTCGA TGGCTCGGTG GCGGTGTCCG ACAACGGACG CGGCGTGCCG GTCGACATTC 
             TCCATGCCGA TGGTTCGGTG TCGGTATCGG ATAACGGACG TGGCATTCCG GTCGGCAAGC 

             --------AC AAGGAAGAA- ---------G GCGTCTCGGC GGCCGAGGTG ATCCTCACCG 
             --------AC AAGGAAGAA- ---------G GCGTCTCGGC GGCCGAGGTG ATCCTCACCG 
             --------AC AAGGAAGAA- ---------G GCGTGTCGGC GGCCGAGGTG ATCCTCACCG 
             --------AC AAGGAAGAA- ---------G GCGTGTCGGC GGCCGAGGTG ATCCTCACCG 
             --------AC AAGGAAGAA- ---------G GCGTGTCGGC GGCCGAGGTG ATCCTCACCG 
             --------AC AAGGAAGAA- ---------G GCGTTTCCGC AGCCGAGGTG ATCCTCACCG 
             --------AC AAGGAAGAA- ---------G GCGTTTCCGC AGCCGAGGTG ATCCTCACCG 
             --------AC AAGGAAGAA- ---------G GCGTTTCCGC AGCCGAGGTG ATCCTCACCG 
             --------AC AAGGAAGAA- ---------G GCGTCTCCGC AGCCGAGGTG ATCCTCACCG 
             --------AC AAGGAAGAA- ---------G GCGTGTCTGC GGCCGAGGTC ATCCTCACCG 
             --------AC AAGGAAGAA- ---------G GCGTGTCTGC GGCCGAGGTC ATCCTCACCG 
             --------AC AAGGAAGAA- ---------G GCGTGTCTGC GGCCGAGGTC ATCCTCACCG 
             --------AC AAGGAAGAA- ---------G GCGTGTCCGC GGCCGAGGTG ATCCTCACCG 
             --------AC AAGGAAGAA- ---------G GCGTGTCCGC GGCCGAGGTG ATCCTCACCG 
             --------AC AAGGAAGAA- ---------G GCGTGTCCGC GGCCGAGGTG ATCCTCACCG 
             --------AC AAGGAAGAA- ---------G GCGTGTCCGC GGCCGAGGTG ATCCTCACCG 
             ATGCGCAGAT GAGCAAGAAG CTCGATCGCG AGGTCTCGGC GGCCGAAGTC GTGATGACCG 

             TGCTGCACGC CGGCGGCAAG TTCGACGACA ACAGCTACAA GGTCTCCGGC GGCCTGCATG 
             TGCTGCACGC CGGCGGCAAG TTCGACGACA ACAGCTACAA GGTGTCCGGT GGCCTGCACG 
             TGCTCCACGC CGGCGGCAAG TTCGACGACA ACAGCTACAA GGTCTCCGGC GGCCTGCACG 
             TGCTCCATGC CGGCGGCAAG TTCGACGACA ACAGCTACAA GGTCTCCGGC GGCCTGCACG 
             TGCTCCATGC CGGCGGCAAG TTCGACGACA ACAGCTACAA GGTCTCCGGC GGCCTGCACG 
             TGCTGCACGC CGGCGGCAAG TTCGACGACA ACAGCTACAA AGTGTCCGGC GGCCTGCACG 
             TGCTGCACGC CGGCGGCAAG TTCGACGACA ACAGCTACAA AGTGTCCGGC GGCCTGCACG 
             TGCTGCACGC CGGCGGCAAG TTCGACGACA ACAGCTACAA AGTGTCCGGC GGCCTGCACG 
             TGCTGCACGC CGGCGGCAAG TTCGATGACA ACAGCTACAA AGTGTCCGGC GGCCTGCACG 
             TGCTGCATGC CGGTGGCAAG TTCGACGACA ACAGTTACAA GGTGTCCGGC GGCCTGCACG 
             TGCTGCATGC CGGTGGCAAG TTCGACGACA ACAGCTACAA GGTCTCCGGC GGCCTGCACG 
             TGCTGCATGC CGGTGGCAAG TTCGACGACA ACAGCTACAA GGTCTCCGGC GGCCTGCACG 
             TGCTGCATGC CGGCGGCAAG TTCGACGACA ACAGCTACAA GGTCTCCGGC GGCCTGCATG 
             TGCTGCATGC CGGCGGCAAG TTCGACGACA ACAGCTACAA GGTCTCCGGC GGCCTGCATG 
             TGCTGCATGC CGGCGGCAAG TTCGACGACA ACAGCTACAA GGTCTCCGGC GGCCTGCATG 
             TGCTGCATGC CGGCGGCAAG TTCGACGACA ACAGCTACAA GGTCTCCGGC GGCCTGCATG 
             TCCTGCATGC AGGCGGTAAG TTCGACGACA ACAGCTACAA GGTTTCTGGT GGCCTGCATG 

             GCGTAGGCGT CTCGGTGGTC AACGCATTGT CCGAGCACTT GTGGCTGGAT ATCTGGCGCG 
             GCGTGGGCGT TTCGGTGGTC AACGCGTTGT CCGAGCACTT GTGGCTGGAT ATCTGGCGCG 
             GCGTTGGCGT CTCGGTGGTC AACGCGTTGT CAGAGCACCT GTGGCTGGAT ATCTGGCGCG 
             GCGTTGGCGT CTCGGTGGTC AACGCGTTGT CCGAGCACCT GTGGCTGGAT ATCTGGCGCG 
             GCGTTGGCGT CTCGGTGGTC AACGCGTTGT CCGAGCACCT GTGGCTGGAT ATCTGGCGCG 
             GCGTGGGCGT CTCGGTGGTC AACGCGCTGT CCGAGCACCT GTGGCTGGAT ATCTGGCGCG 
             GCGTGGGCGT CTCGGTGGTC AACGCGCTGT CCGAGCACCT GTGGCTGGAT ATCTGGCGCG 
             GCGTGGGCGT CTCGGTGGTC AACGCGCTGT CCGAGCACCT GTGGCTGGAT ATCTGGCGCG 
             GCGTGGGCGT CTCGGTGGTC AACGCGCTGT CCGAGCATCT GTGGCTGGAT ATCTGGCGCG 
             GCGTGGGCGT CTCGGTGGTC AACGCGCTGT CCGAGCACCT GTGGCTGGAC ATCTGGCGCG 
             GCGTGGGCGT CTCGGTGGTC AACGCGCTGT CCGAGCACCT GTGGCTGGAC ATCTGGCGCG 
             GCGTGGGCGT CTCGGTGGTC AACGCGCTGT CCGAGCACCT GTGGCTGGAC ATCTGGCGCG 
             GCGTGGGCGT TTCGGTGGTC AACGCGCTGT CCGAGCACCT GTGGCTGGAC ATCTGGCGCG 
             GCGTGGGCGT TTCGGTGGTC AACGCGCTGT CCGAGCACCT GTGGCTGGAC ATCTGGCGCG 
             GCGTGGGCGT TTCGGTGGTC AACGCGCTGT CCGAGCACCT GTGGCTGGAC ATCTGGCGCG 
             GCGTGGGCGT GTCGGTGGTC AACGCGCTGT CCGAGCACCT GTGGCTGGAC ATCTGGCGCG 
             GCGTTGGTGT CAGTGTGGTC AACGCGCTGT CGGAAAAGCT GCTGCTGGAT ATTTTCCAGG 

             ACGGCTTCCA CTACCAGCAG GAATACGCGC TGGGCGAACC GCAGTA--CC CGCTCAAGCA 
             ACGGTTTCCA CTACCAGCAG GAATACGCGC TGGGCGAGCC GCAATA--CC CGCTCAAGCA 
             ACGGCTTCCA CTACCAGCAG GAATACGCGC TGGGCGAGCC GCAGTA--CC CGCTCAAGCA 
             ACGGCTTCCA CTACCAGCAG GAATACGCGC TGGGCGAGCC GCAGTA--CC CGCTCAAGCA 
             ACGGCTTCCA CTACCAGCAG GAATACGCGC TGGGCGAGCC GCAGTA--CC CGCTCAAGCA 
             ACGGCTTCCA CTACCAGCAG GAATATGCGC TGGGTGAGCC GCAGTA--CC CGCTCAAGCA 
             ACGGCTTCCA CTACCAGCAG GAATATGCGC TGGGTGAGCC GCAGTA--CC CGCTCAAGCA 
             ACGGCTTCCA CTACCAGCAG GAATATGCGC TGGGTGAGCC GCAGTA--CC CGCTCAAGCA 
             ACGGCTTCCA CTACCAGCAG GAATATGCGC TGGGCGAGCC GCAGTA--CC CGCTCAAGCA 
             ACGGCTTTCA CTACCAGCAG GAATACGCGC TGGGCGAGCC GCAATA--CC CGCTCAAGCA 
             ACGGCTTTCA CTACCAGCAG GAATACGCGC TGGGCGAGCC GCAATA--CC CGCTCAAGCA 
             ACGGCTTTCA CTACCAGCAG GAATACGCGC TGGGCGAGCC GCAATA--CC CGCTCAAGCA 
             ATGGTTTCCA CTACCAGCAG GAATATGCGC TGGGCGAGCC GCAGTA--CC CGCTCAAGCA 
             ATGGTTTCCA CTACCAGCAG GAATATGCGC TGGGCGAGCC GCAGTA--CC CGCTCAAGCA 
             ATGGTTTCCA CTACCAGCAG GAATATGCGC TGGGCGAGCC GCAGTA--CC CGCTCAAGCA 
             ATGGTTTCCA CTACCAGCAG GAATATGCGC TGGGCGAGCC GCAGTA--CC CGCTCAAGCA 
             GCGGCTTCCA TTACCAGCAG GAATATAGCC ACGGCG--CC GCCTTGGCGC CGCTGAAGCA 

             GCTGGAAGCC TCGACCAAGC GCGGCACCAC GCTGCGCTTC AAGCCGTCCG TGGCCATCTT 
             GCTGGAAGCC TCGACCAAGC GCGGCACCAC GCTGCGCTTC AAGCCGTCCG TGGCCATCTT 
             GCTGGAAGCC TCGACCAAGC GCGGTACCAC GCTGCGCTTC AAGCCGTCCG TGGCCATCTT 
             GCTGGAAGCC TCGACCAAGC GCGGTACCAC GCTGCGCTTC AAGCCGTCCG TGGCCATCTT 
             GCTGGAAGCC TCGACCAAGC GCGGTACCAC GCTGCGCTTC AAGCCGTCCG TGGCCATCTT 
             GCTGGAAGCC TCGACCAAGC GCGGCACCAC GCTGCGCTTC AAGCCGGCGG TGGAGATCTT 
             GCTGGAAGCC TCGACCAAGC GCGGCACCAC GCTGCGCTTC AAGCCGGCGG TGGAGATCTT 
             GCTGGAAGCC TCGACCAAGC GCGGCACCAC GCTGCGCTTC AAGCCGGCGG TGGAGATCTT 
             GTTGGAGGCC TCGACCAAGC GCGGCACCAC GCTACGCTTC AAGCCGGCGG TGGAGATCTT 
             GCTGGAAGCC TCGACCAAGC GCGGCACCAC GTTGCGCTTC AAGCCGTCCG TGGCCATCTT 
             GCTGGAAGCC TCGACCAAGC GCGGCACCAC GTTGCGCTTC AAGCCGTCCG TGGCCATCTT 
             GCTGGAAGCC TCGACCAAGC GCGGCACCAC GTTGCGCTTC AAGCCGTCCG TGGCCATCTT 
             GCTGGAAGCA TCGACCAAGC GCGGCACCAC GCTGCGCTTC AAGCCGTCCG CGGCCATCTT 
             GCTGGAAGCA TCGACCAAGC GCGGCACCAC GCTGCGCTTC AAGCCGTCCG CGGCCATCTT 
             GCTGGAAGCA TCGACCAAGC GCGGCACCAC GCTGCGCTTC AAGCCGTCCG CGGCCATCTT 
             GCTGGAAGCA TCGACCAAGC GCGGCACCAC GCTGCGCTTC AAGCCGTCCG TGGCCATCTT 
             GCTGGAAACC AGCGCCAAGC GTGGTACCAC GTTACGCTTC TGGCCGTCGG TGAAGGCGTT 

             C---AGCGAT GTCGAGTTCC ATTACGACAT CCTGGCGCGG CGCCTGCGCG AGCTGTCCTT 
             C---AGCGAC GTCGAGTTCC ATTACGACAT CCTGGCGCGA CGCCTGCGCG AGCTGTCCTT 
             C---AGCGAC GTCGAGTTCC ATTACGACAT CCTGGCGCGG CGCCTGCGCG AGCTGTCCTT 
             C---AGCGAC GTCGAGTTCC ATTACGACAT CCTGGCGCGG CGCCTGCGCG AGCTGTCCTT 
             C---AGCGAC GTCGAGTTCC ATTACGACAT CCTGGCGCGG CGCCTGCGCG AGCTGTCCTT 
             C---AGCGAC GTCGAGTTCC ATTACGACAT CCTGGCGCGC CGCCTACGCG AGCTTTCGTT 
             C---AGCGAC GTCGAGTTCC ATTACGACAT CCTGGCGCGC CGCCTACGCG AGCTTTCGTT 
             C---AGCGAC GTCGAGTTCC ATTACGACAT CCTGGCGCGC CGCCTACGCG AGCTTTCGTT 
             C---AGCGAC GTCGAATTCC ATTACGACAT CCTGGCGCGC CGCCTGCGCG AACTCTCGTT 
             C---AGCGAC GTGGAGTTCC ATTACGACAT CCTGGCGCGC CGCCTGCGTG AGCTGTCGTT 
             C---AGCGAC GTGGAGTTCC ATTACGACAT CCTGGCGCGC CGCCTGCGCG AGCTGTCGTT 
             C---AGCGAC GTGGAGTTCC ATTACGACAT CCTGGCGCGC CGCCTGCGCG AGCTGTCGTT 
             C---AGTGAC GTCGAGTTCC ACTACGACAT CCTGGCGCGG CGCCTGCGTG AGCTGTCGTT 
             C---AGTGAC GTCGAGTTCC ACTACGACAT CCTGGCGCGG CGCCTGCGTG AGCTGTCGTT 
             C---AGTGAC GTCGAGTTCC ACTACGACAT CCTGGCGCGG CGCCTGCGTG AGCTGTCGTT 
             C---AGCGAC GTCGAGTTCC ACTACGACAT CCTGGCGCGG CGCCTGCGTG AGCTGTCGTT 
             CAATAACAAC GTCGAGTTCC ACTACGACAT CCTGGCCCGC CGCCTGCGTG AGCTGTCCTT 

             CCTCAATTCC GGCGTCAAGA TCACCTTGAT CGACGAGCGC GGCGAAGGCC GTCGCGACGA 
             CCTGAATTCC GGCGTCAAGA TCACCTTGAT CGACGAGCGG GGCGAAGGCC GTCGCGATGA 
             CCTCAATTCT GGCGTCAAGA TCACCTTGAT CGACGAGCGC GGCGAAGGCC GTCGCGACGA 
             CCTCAATTCC GGCGTCAAGA TCACCTTGAT CGACGAGCGC GGCGAAGGCC GTCGCGACGA 
             CCTCAATTCC GGCGTCAAGA TCACCTTGAT CGACGAGCGC GGCGAAGGCC GTCGCGACGA 
             CCTCAACTCC GGCGTCAAGA TTGCGCTGAT CGACGAGCGC GGCGAAGGCC GGCGCGACGA 
             CCTCAACTCC GGCGTCAAGA TTGCGCTGAT CGACGAGCGC GGCGAAGGCC GGCGCGACGA 
             CCTCAACTCC GGCGTCAAGA TTGCGCTGAT CGACGAGCGC GGCGAAGGCC GGCGCGACGA 
             CCTCAATTCC GGCGTCAAGA TTGCGCTGAT CGACGAGCGC GGCGAAGGCC GGCGCGACGA 
             TCTCAATTCC GGCGTCAAGA TCACCCTGAT CGACGAGCGT GGTGAGGGCC GTCGCGACGA 
             TCTCAATTCC GGCGTCAAGA TCACCCTGAT CGACGAGCGT GGCGAGGGCC GTCGCGACGA 
             TCTCAATTCC GGCGTCAAGA TCACCCTGAT CGACGAGCGT GGCGAGGGCC GTCGCGACGA 
             CCTCAATTCC GGCGTCAAGA TCACCCTGAT CGACGAGCGT GGCGAAGGCC GTCGCGACGA 
             CCTCAATTCC GGCGTCAAGA TCACCCTGAT CGACGAGCGT GGCGAAGGCC GTCGCGACGA 
             CCTCAATTCC GGCGTCAAGA TCACCCTGAT CGACGAGCGT GGCGAAGGCC GTCGCGACGA 
             CCTCAATTCC GGCGTCAAGA TCACCCTGAT CGACGAGCGT GGCGAAGGCC GTCGCGACGA 
             CCTCAACTCC GGGGTCAAGA TCGTCCTAGC CGACGAACGT GGGGAAGGCC GTCGCGACGA 

             TTTCCATTAC GAAGGCGGCA TCCGCAGCTT CGTGGAGCAT CTGGCGCAGT TGAAGTCGCC 
             TTTCCATTAC GAAGGCGGCA TCCGCAGCTT CGTGGAGCAT CTGGCGCAGC TGAAGTCGCC 
             TTTCCATTAC GAAGGCGGCA TCCGCAGCTT CGTGGAGCAT CTGGCGCAGC TGAAGTCGCC 
             TTTCCATTAC GAAGGCGGCA TCCGTAGCTT CGTGGAGCAT TTGGCGCAGC TGAAGTCGCC 
             TTTCCATTAC GAAGGCGGCA TCCGTAGCTT CGTGGAGCAT TTGGCGCAGC TGAAGTCGCC 
             TTTCCACTAC GAAGGCGGCA TTCGCAGCTT CGTGGAGCAT CTGGCCCAGC TCAAGACCCC 
             TTTCCACTAC GAAGGCGGCA TTCGCAGCTT CGTGGAGCAT CTGGCCCAGC TCAAGACCCC 
             TTTCCACTAC GAAGGCGGCA TTCGCAGCTT CGTGGAGCAT CTGGCCCAGC TCAAGACCCC 
             TTTCCACTAC GAAGGTGGCA TTCGCAGCTT CGTGGAGCAT CTGGCGCAGC TCAAGACCCC 
             TTTCCATTAC GAAGGCGGCA TCCGCAGCTT CGTGGAGCAT CTGGCGCAGC TGAAGTCGCC 
             TTTCCATTAC GAAGGCGGCA TCCGCAGCTT CGTGGAGCAT CTGGCGCAGC TGAAGTCGCC 
             TTTCCATTAC GAAGGCGGCA TCCGCAGCTT CGTGGAGCAT CTGGCGCAGC TGAAGTCGCC 
             TTTCCATTAC GAAGGCGGCA TCCGCAGCTT CGTGGAGCAT CTTGCCCAGC TGAAGTCGCC 
             TTTCCATTAC GAAGGCGGCA TCCGCAGCTT CGTGGAGCAT CTTGCCCAGC TGAAGTCGCC 
             TTTCCATTAC GAAGGCGGCA TCCGCAGCTT CGTGGAGCAT CTTGCCCAGC TGAAGTCGCC 
             TTTCCATTAC GAAGGCGGCA TCCGCAGCTT CGTGGAGCAT CTTGCCCAGC TGAAGTCGCC 
             TTTCCACTAC GAAGGCGGCA TCCGCAGCTT CGTCGAGCAC TTGGCGCACC TGAAAACCCC 

             GCTGCACCCG AATGTGATCT CGGTGACCGG CGAGCACAAC GGCATCATGG TGGACGTGGC 
             ACTGCACCCG AATGTGATCT CGGTGACCGG CGAGCACAAC GGCATCATGG TGGACGTGGC 
             GCTGCACCCG AATGTGATCT CGGTGACCGG CGAGCACAAC GGCATCATGG TGGACGTGGC 
             GCTGCACCCG AATGTGATCT CGGTGACCGG CGAGCACAAC GGCATCATGG TGGACGTGGC 
             GCTGCACCCG AATGTGATCT CGGTGACCGG CGAGCACAAC GGCATCATGG TGGACGTGGC 
             GCTGCACCCG AACGTGATTT CGGTGACCGG CGAGCACAAC GGCATCGTGG TGGACGTGGC 
             GCTGCACCCG AACGTGATTT CGGTGACCGG CGAGCACAAC GGCATCGTGG TGGACGTGGC 
             GCTGCACCCG AACGTGATTT CGGTGACCGG CGAGCACAAC GGCATCGTGG TGGACGTGGC 
             GCTGCACCCG AACGTGATCT CGGTGACCGG CGAGCACAAT GGCATCGTGG TGGACGTTGC 
             GCTGCACCCG AACGTGATCT CGGTCACCGG TGAGCACAAC GGCATCGTGG TGGACGTGGC 
             GCTGCACCCG AACGTGATCT CGGTCACCGG TGAGCACAAC GGCATCGTGG TGGACGTGGC 
             GCTGCACCCG AACGTGATCT CGGTCACCGG TGAGCACAAC GGCATCGTGG TGGACGTGGC 
             GCTGCACCCG AACGTGATCT CGGTGACCGG CGAGCACAAT GGCATTGTGG TGGACGTGGC 
             GCTGCACCCG AACGTGATCT CGGTGACCGG CGAGCACAAT GGCATTGTGG TGGACGTGGC 
             GCTGCACCCG AACGTGATCT CGGTGACCGG CGAGCACAAT GGCATTGTGG TGGACGTGGC 
             GCTGCACCCG AACGTGATCT CGGTGACCGG CGAGCACAAT GGCATTGTGG TGGACGTGGC 
             ACTGCATCCG AACGTGATTT CGGTGAGCGG CGAACATAAC GGCATCACCG TGGAAGTGGC 

             CCTGCAATGG ACCGACGCCT ACCAGGAAAC CATGTACTGC TTCACCAACA ATATTCCGCA 
             CCTGCAGTGG ACCGACGCCT ACCAGGAAAC CATGTATTGC TTCACCAACA ACATTCCGCA 
             CCTGCAATGG ACCGACGCCT ACCAGGAAAC CATGTACTGC TTCACCAACA ACATCCCGCA 
             CCTGCAATGG ACCGACGCCT ACCAGGAAAC CATGTACTGC TTCACCAACA ACATCCCGCA 
             CCTGCAATGG ACCGACGCCT ACCAGGAAAC CATGTACTGC TTCACCAACA ACATCCCGCA 
             CCTGCAATGG ACCGACGCCT ACCAGGAAAC CATGTATTGC TTCACCAATA ACATCCCGCA 
             CCTGCAATGG ACCGACGCCT ACCAGGAAAC CATGTATTGC TTCACCAATA ACATCCCGCA 
             CCTGCAATGG ACCGACGCCT ACCAGGAAAC CATGTATTGC TTCACCAATA ACATCCCGCA 
             CCTGCAATGG ACCGACGCCT ACCAGGAAAC CATGTACTGC TTCACCAACA ACATCCCGCA 
             CCTGCAATGG ACCGATGCCT ACCAGGAAAC CATGTATTGC TTCACCAACA ACATCCCGCA 
             CCTGCAATGG ACCGACGCCT ACCAGGAAAC CATGTATTGC TTCACCAACA ACATCCCGCA 
             CCTGCAATGG ACCGACGCCT ACCAGGAAAC CATGTATTGC TTCACCAACA ACATCCCGCA 
             CCTGCAGTGG ACCGACGCCT ACCAGGAAAC CATGTACTGC TTCACCAACA ACATCCCGCA 
             CCTGCAGTGG ACCGACGCCT ACCAGGAAAC CATGTACTGC TTCACCAACA ACATCCCGCA 
             CCTGCAGTGG ACCGACGCCT ACCAGGAAAC CATGTACTGC TTCACCAACA ACATCCCGCA 
             CCTGCAGTGG ACCGACGCCT ACCAGGAAAC CATGTACTGC TTCACCAACA ACATCCCGCA 
             GCTGCAGTGG ACCGACTCCT ATCAGGAGAC GATGTACTGT TTCACCAACA ATATCCCGCA 

             GAAGGACGGC GGCACCCACC TGGCCGGTTT CCGTGCGGCG CTGACGCGCG TGCTCAGCAC 
             GAAGGACGGC GGCACCCACT TGGCCGGTTT CCGTGCGGCG CTGACGCGTG TGCTCAGCAC 
             GAAGGACGGC GGCACCCACC TGGCCGGCTT CCGTGCGGCG CTGACGCGCG TGCTCAGCAC 
             GAAGGACGGC GGCACCCATC TGGCCGGCTT CCGTGCGGCG CTGACGCGTG TGCTCAGCAC 
             GAAGGACGGC GGCACCCATC TGGCCGGCTT CCGTGCGGCG CTGACGCGTG TGCTCAGCAC 
             GAAGGATGGC GGCACGCATC TGGCCGGCTT CCGCGGCGCG TTGACGCGCG TGCTGAGCAA 
             GAAGGATGGC GGCACGCATC TGGCCGGCTT CCGCGGCGCG TTGACGCGCG TGCTGAGCAA 
             GAAGGATGGC GGCACGCATC TGGCCGGCTT CCGCGGCGCG TTGACGCGCG TGCTGAGCAA 
             GAAAGATGGC GGCACGCATC TGGCCGGCTT CCGCGGCGCG TTGACGCGCG TGCTGAGCAA 
             GAAGGATGGC GGCACCCATT TGGCCGGCTT CCGCGCCGCG TTGACGCGTG TGCTGAGCAC 
             GAAGGATGGC GGCACCCATT TGGCCGGCTT CCGCGCCGCG TTGACGCGTG TGCTGAGCAC 
             GAAGGATGGC GGCACCCATT TGGCCGGCTT CCGCGCCGCG TTGACGCGTG TGCTGAGCAC 
             GAAGGATGGC GGCACCCACT TGGCCGGCTT CCGCGCCGCG CTGACGCGCG TGCTGGGCAC 
             GAAGGATGGC GGCACCCACT TGGCCGGCTT CCGCGCCGCG CTGACGCGCG TGCTGGGCAC 
             GAAGGATGGC GGCACCCACT TGGCCGGCTT CCGCGCCGCG CTGACGCGCG TGCTGGGCAC 
             GAAGGATGGC GGCACCCACT TGGCCGGCTT CCGCGCCGCG CTGACGCGTG TGCTGAGCAC 
             AAAAGACGGT GGCACCCACC TGGCAGGTTT CCGCGGTGCC CTGACCCGCG TGCTCAACAA 

             CTACATCGAA CAGAACGGCA TCGCCAAGCA GGCCAAGGTC GCGCTGACCG GCGATGACAT 
             CTACATCGAA CAGAACGGCA TCGCCAAGCA GGCCAAGGTC GCGCTCACCG GCGACGACAT 
             CTACATCGAA CAGAACGGCA TCGCCAAGCA GGCCAAGGTC GCGCTGACCG GCGACGACAT 
             CTACATCGAA CAGAACGGCA TCGCCAAGCA GGCCAAGGTC GCGCTGACCG GTGACGACAT 
             CTACATCGAA CAGAACGGCA TCGCCAAGCA GGCCAAGGTC GCGCTGACCG GTGACGACAT 
             CTACATCGAG CAGAACGGCA TCGCCAAGCA GGCAAAGATC ACCCTGACCG GCGACGACAT 
             CTACATCGAG CAGAACGGCA TCGCCAAGCA GGCAAAGATC ACCCTGACCG GCGACGACAT 
             CTACATCGAG CAGAACGGCA TCGCCAAGCA GGCAAAGATC ACCCTGACCG GCGACGACAT 
             CTACATCGAG CAGAACGGCA TCGCCAAGCA GGCCAAGATC ACCCTGACCG GCGACGACAT 
             CTACATCGAA CAGAACGGCA TCGCCAAGCA GGCCAAGGTT GCGCTGACCG GCGACGACAT 
             CTACATCGAA CAGAACGGCA TCGCCAAGCA GGCCAAGGTT GCGCTGACCG GCGACGACAT 
             CTACATCGAA CAGAACGGCA TCGCCAAGCA GGCCAAGGTT GCGCTGACCG GCGACGACAT 
             CTACATCGAG CAGAACGGCA TCGCCAAGCA GGCCAAGGTT GCGCTGACCG GTGACGACAT 
             CTACATCGAG CAGAACGGCA TCGCCAAGCA GGCCAAGGTT GCGCTGACCG GTGACGACAT 
             CTACATCGAG CAGAACGGCA TCGCCAAGCA GGCCAAGGTT GCGCTGACCG GTGACGACAT 
             CTACATCGAG CAGAACGGCA TCGCCAAGCA GGCCAAGGTT GCGCTGACCG GCGACGACAT 
             CTACATCGAG CAGAATGGCA TTGCCAAGCA GGCCAAGATC AACCTGACCG GCGATGACAT 

             GCGCGAAGGC ATGATCGCGG TGCTTTCGGT CAAGGTGCCC GACCCCAGCT TCTCTTCGCA 
             GCGCGAAGGC ATGATCGCGG TGCTCTCGGT CAAGGTGCCC GACCCCAGCT TCTCTTCGCA 
             GCGCGAAGGC ATGATCGCGG TGCTTTCGGT CAAGGTGCCC GACCCCAGCT TCTCTTCGCA 
             GCGCGAAGGG ATGATCGCGG TGCTTTCGGT CAAGGTGCCC GACCCCAGCT TCTCATCGCA 
             GCGCGAAGGG ATGATCGCGG TGCTTTCGGT CAAGGTGCCC GACCCCAGCT TCTCATCGCA 
             GCGCGAAGGC ATGATCGCAG TGCTGTCGGT GAAGGTGCCC GACCCCAGCT TCTCCTCGCA 
             GCGCGAAGGC ATGATCGCAG TGCTGTCGGT GAAGGTGCCC GACCCCAGCT TCTCCTCGCA 
             GCGCGAAGGC ATGATCGCAG TGCTGTCGGT GAAGGTGCCC GACCCCAGCT TCTCCTCGCA 
             GCGCGAAGGC ATGATCGCGG TGCTGTCGGT GAAGGTGCCC GACCCCAGCT TCTCCTCGCA 
             GCGCGAAGGC ATGATCGCGG TGCTGTCGGT CAAGGTGCCC GACCCCAGCT TCTCCTCGCA 
             GCGCGAAGGC ATGATCGCGG TGCTGTCGGT CAAGGTGCCC GACCCCAGCT TCTCCTCGCA 
             GCGCGAAGGC ATGATCGCGG TGCTGTCGGT CAAGGTGCCC GACCCCAGCT TCTCCTCGCA 
             GCGCGAAGGC ATGATCGCAG TGCTGTCGGT CAAAGTGCCC GACCCCAGCT TCTCCTCGCA 
             GCGCGAAGGC ATGATCGCAG TGCTGTCGGT CAAAGTGCCC GACCCCAGCT TCTCCTCGCA 
             GCGCGAAGGC ATGATCGCAG TGCTGTCGGT CAAAGTGCCC GACCCCAGCT TCTCCTCGCA 
             GCGCGAAGGC ATGATCGCAG TGCTGTCGGT CAAAGTGCCC GACCCCAGCT TCTCCTCGCA 
             GCGCGAAGGC ATGATTGCGG TGCTCTCGGT GAAGGTGCCG GACCCGAGTT TTTCCAGCCA 

             GACCAAGGAA AAGCTGGTCA GCTCGGATGT GCGCCCGGCG GTGGAAAACG CCTTCGGTGC 
             GACCAAGGAA AAGTTGGTCA GCTCGGACGT GCGCCCGGCC GTGGAGAACG CCTTCGGCGC 
             GACCAAGGAA AAGCTGGTCA GTTCGGATGT GCGCCCGGCG GTGGAAAACG CCTTCGGTGC 
             GACCAAGGAA AAGCTGGTCA GTTCGGATGT ACGCCCGGCG GTGGAAAACG CCTTCGGTGC 
             GACCAAGGAA AAGCTGGTCA GTTCGGATGT ACGCCCGGCG GTGGAAAACG CCTTCGGTGC 
             GACCAAGGAA AAACTGGTCA GCTCGGACGT GCGCCCGGCG GTGGAAAATG CCTTCGGTGC 
             GACCAAGGAA AAACTGGTCA GCTCGGACGT GCGCCCGGCG GTGGAAAATG CCTTCGGTGC 
             GACCAAGGAA AAACTGGTCA GCTCGGACGT GCGCCCGGCG GTGGAAAATG CCTTCGGTGC 
             GACCAAGGAA AAACTGGTCA GCTCGGACGT GCGCCCGGCG GTGGAAAATG CCTTCGGTGC 
             GACCAAGGAA AAGCTGGTCA GCTCGGACGT GCGCCCGGCA GTGGAAAACG CCTTCGGTGC 
             GACCAAGGAA AAGCTGGTCA GCTCGGACGT GCGCCCGGCA GTGGAAAACG CCTTCGGTGC 
             GACCAAGGAA AAGCTGGTCA GCTCGGACGT GCGCCCGGCA GTGGAAAACG CCTTCGGTGC 
             GACCAAGGAA AAGCTGGTCA GCTCGGACGT GCGCCCGGCG GTGGAAAACG CCTTCGGTGC 
             GACCAAGGAA AAGCTGGTCA GCTCGGACGT GCGCCCGGCG GTGGAAAACG CCTTCGGTGC 
             GACCAAGGAA AAGCTGGTCA GCTCGGACGT GCGCCCGGCG GTGGAAAACG CCTTCGGTGC 
             GACCAAGGAA AAGCTGGTCA GCTCGGACGT GCGCCCGGCG GTGGAAAACG CCTTCGGTGC 
             GACCAAGGAA AAGCTGGTCA GTTCCGACGT GCGCCCGGCG GTGGAAAATG CGTTCGGTGC 

             GCGCCTGCAG GAGTTCCTGC AGGAGAACCC GAACGAAGCC AAGGCCATCA CCGGCAAGAT 
             GCGCCTGCAG GAGTTCCTGC AGGAGAACCC GAACGAAGCC AAGGCCATCA CCGGCAAGAT 
             GCGCCTGCAG GAGTTCCTGC AGGAGAACCC GAACGAAGCC AAGGCCATCA CCGGCAAGAT 
             GCGTCTGCAG GAGTTCCTGC AGGAGAACCC GAACGAAGCC AAGGCCATCA CCGGCAAGAT 
             GCGTCTGCAG GAGTTCCTGC AGGAGAACCC GAACGAAGCC AAGGCCATCA CCGGCAAGAT 
             GCGCCTGCAG GAATTCCTGC AGGAAAATCC GAACGAAGCC AAGGCCATCA CCGGCAAGAT 
             GCGCCTGCAG GAATTCCTGC AGGAAAATCC GAACGAAGCC AAGGCCATCA CCGGCAAGAT 
             GCGCCTGCAG GAATTCCTGC AGGAAAATCC GAACGAAGCC AAGGCCATCA CCGGCAAGAT 
             GCGCCTGCAG GAGTTCCTGC AGGAAAACCC GAACGAAGCC AAGGCCATCA CCGGCAAGAT 
             GCGCCTGCAG GAGTTCCTGC AAGAGAACCC GAACGAAGCC AAGGCGATCA CCGGCAAGAT 
             GCGCCTGCAG GAGTTCCTGC AAGAGAACCC GAACGAAGTC AAGGCGATCA CCGGCAAGAT 
             GCGCCTGCAG GAGTTCCTGC AAGAGAACCC GAACGAAGTC AAGGCGATCA CCGGCAAGAT 
             GCGCTTGCAG GAGTTCCTGC AAGAGAACCC GAACGAAGCC AAGGCCATCA CTGGCAAGAT 
             GCGCTTGCAG GAGTTCCTGC AAGAGAACCC GAACGAAGCC AAGGCCATCA CTGGCAAGAT 
             GCGCTTGCAG GAGTTCCTGC AAGAGAACCC GAACGAAGCC AAGGCCATCA CTGGCAAGAT 
             GCGCTTGCAG GAGTTCCTGC AAGAGAACCC GAACGAAGCC AAGGCCATCA CCGGCAAGAT 
             CCGTCTGGAA GAGTTCCTGC AGGAGAACCC CAACGAGGCC AAGGCCATCG CCGGCAAGAT 

             CGTCGATGCA GCGCGCGCGC GCGAAGCCGC CCGCAAGGCG CGCGACCTGA CCCGCCGCAA 
             CGTCGATGCC GCGCGCGCGC GCGAAGCCGC GCGCAAGGCG CGCGACCTGA CCCGCCGCAA 
             CGTCGATGCC GCGCGTGCGC GCGAAGCGGC GCGCAAGGCG CGCGACCTCA CCCGCCGCAA 
             CGTCGATGCC GCACGCGCGC GCGAAGCCGC GCGTAAGGCG CGCGACCTGA CCCGCCGCAA 
             CGTCGATGCC GCGCGCGCGC GCGAAGCCGC GCGTAAGGCG CGCGACCTGA CCCGCCGCAA 
             CGTCGATGCC GCCCGTGCCC GTGAAGCCGC CCGCAAGGCG CGCGATCTGA CCCGCCGCAA 
             CGTCGATGCC GCCCGTGCCC GTGAAGCCGC CCGCAAGGCG CGCGATCTGA CCCGCCGCAA 
             CGTCGATGCC GCCCGTGCCC GTGAAGCCGC CCGCAAGGCG CGCGATCTGA CCCGCCGCAA 
             CGTCGATGCC GCCCGGGCCC GTGAAGCTGC CCGCAAGGCG CGCGATCTGA CCCGCCGCAA 
             CGTCGATGCC GCCCGTGCCC GTGAAGCCGC GCGTAAGGCG CGCGATCTCA CCCGCCGCAA 
             CGTCGATGCC GCCCGTGCCC GTGAAGCCGC GCGTAAGGCG CGCGATCTCA CCCGCCGCAA 
             CGTCGATGCC GCCCGTGCCC GTGAAGCCGC GCGTAAGGCG CGCGATCTCA CCCGCCGCAA 
             CGTCGATGCC GCGCGTGCGC GCGAAGCCGC GCGCAAGGCG CGCGACCTCA CCCGCCGCAA 
             CGTCGATGCC GCGCGTGCGC GCGAAGCCGC GCGCAAGGCG CGCGACCTCA CCCGCCGCAA 
             CGTCGATGCC GCGCGTGCGC GCGAAGCCGC GCGCAAGGCG CGCGACCTCA CCCGCCGCAA 
             CGTCGATGCC GCGCGTGCGC GCGAAGCCGC GCGCAAGGCG CGCGACCTCA CCCGCCGCAA 
             CGTCGATGCC GCGCGCGCAC GCGAGGCCGC GCGCAAGGCG CGCGACCTGA CCCGCCGCAA 

             GGGCGCGTTG GACATCGCCG GCCTGCCCGG CAAGCTCGCC GATTGCCAGG AAAAGGACCC 
             GGGTGCGCTG GACATCGCCG GCCTGCCGGG CAAGCTGGCC GACTGCCAGG AAAAGGATCC 
             GGGTGCGCTG GACATCGCAG GCCTGCCCGG CAAGCTGGCC GACTGCCAGG AAAAGGATCC 
             GGGTGCGCTG GACATCGCCG GCCTGCCGGG CAAGCTGGCC GACTGCCAGG AAAAGGATCC 
             GGGTGCGCTG GACATCGCCG GCCTGCCGGG CAAGCTGGCC GACTGCCAGG AAAAGGATCC 
             GGGCGCGCTG GATATCGCCG GCCTGCCGGG CAAGCTGGCC GATTGCCAGG AAAAGGATCC 
             GGGCGCGCTG GATATCGCCG GCCTGCCGGG CAAGCTGGCC GATTGCCAGG AAAAGGATCC 
             GGGCGCGCTG GATATCGCCG GCCTGCCGGG CAAGCTGGCC GATTGCCAGG AAAAGGATCC 
             GGGCGCGCTG GATATCGCCG GCCTGCCGGG CAAGCTGGCC GATTGCCAGG AAAAGGATCC 
             GGGCGCGCTG GACATCGCCG GCCTGCCCGG CAAGCTGGCC GACTGCCAGG AAAAAGACCC 
             GGGCGCGCTG GACATCGCCG GCCTGCCCGG CAAGCTGGCC GACTGCCAGG AAAAAGACCC 
             GGGCGCGCTG GACATCGCCG GCCTGCCCGG CAAGCTGGCC GACTGCCAGG AAAAAGACCC 
             GGGCGCGCTG GATATCGCCG GCCTGCCGGG CAAGCTGGCC GACTGCCAAG AAAAAGATCC 
             GGGCGCGCTG GATATCGCCG GCCTGCCGGG CAAGCTGGCC GACTGCCAGG AAAAAGATCC 
             GGGCGCGCTG GATATCGCCG GCCTGCCGGG CAAGCTGGCC GACTGCCAAG AAAAAGATCC 
             GGGCGCGCTG GATATCGCCG GCCTGCCGGG CAAGCTGGCC GACTGCCAGG AAAAAGATCC 
             GGGCGCCTTG GATATCGCGG GCCTGCCGGG CAAGCTCGCC GACTGCCAGG AAAAAGATCC 

             GGCGCTGTCG GAACTGTTCA TCGTCGAGGG TGACTCGGCG GGCGGTTCGG CCAAGCAGGG 
             GGCCCTGTCG GAACTGTTCA TCGTCGAGGG TGACTCGGCA GGTGGCTCGG CCAAGCAGGG 
             GGCACTGTCG GAACTGTTCA TCGTCGAGGG TGACTCGGCA GGTGGCTCGG CCAAGCAGGG 
             GGCGCTGTCG GAACTGTTCA TCGTCGAGGG TGACTCGGCA GGTGGCTCGG CCAAGCAGGG 
             GGCGCTGTCG GAACTGTTCA TCGTCGAGGG TGACTCGGCA GGTGGCTCGG CCAAGCAGGG 
             GGCGCTGTCC GAGCTGTTCA TCGTCGAGGG TGACTCGGCA GGTGGCTCGG CCAAGCAGGG 
             GGCGCTGTCC GAGCTGTTCA TCGTCGAGGG TGACTCGGCA GGTGGCTCGG CCAAGCAGGG 
             GGCGCTGTCC GAGCTGTTCA TCGTCGAGGG TGACTCGGCA GGTGGCTCGG CCAAGCAGGG 
             GGCGCTGTCC GAGCTGTTCA TCGTCGAGGG TGACTCGGCA GGTGGCTCGG CCAAGCAGGG 
             GGCGCTGTCC GAACTGTTCA TCGTCGAGGG TGACTCGGCA GGTGGCTCGG CCAAGCAGGG 
             GGCGCTGTCC GAACTGTTCA TCGTCGAGGG TGACTCGGCA GGTGGCTCGG CCAAGCAGGG 
             GGCGCTGTCC GAACTGTTCA TCGTCGAGGG TGACTCGGCA GGTGGCTCGG CCAAGCAGGG 
             GGCGCTGTCC GAACTGTTCA TTGTCGAGGG TGACTCGGCA GGTGGCTCGG CCAAGCAGGG 
             GGCGCTGTCC GAACTCTTCA TTGTCGAGGG TGACTCGGCA GGTGGCTCGG CCAAGCAGGG 
             GGCGCTGTCC GAACTGTTCA TTGTCGAGGG TGACTCGGCA GGTGGCTCGG CCAAGCAGGG 
             GGCGCTGTCC GAACTGTTCA TTGTCGAGGG TGACTCGGCA GGTGGCTCGG CCAAGCAGGG 
             AGCACTATCT GAATTGTTCA TTGTTGAGGG TGATTCAGCG GGCGGCTCGG CCAAGCAGGG 

             ACGCAACCGC AAGAACCAGG CCGTGCTGCC GCTGCGCGGC AAGATCCTCA ATGTCGAACG 
             TCGCAACCGC AAGAACCAGG CGGTACTGCC GCTGCGCGGC AAGATCCTCA ATGTGGAACG 
             CCGCAACCGC AAGAACCAGG CGGTGCTGCC GCTGCGCGGC AAGATCCTCA ACGTGGAACG 
             TCGCAACCGC AAGAACCAGG CGGTGCTGCC GCTGCGCGGC AAGATCCTCA ACGTGGAACG 
             TCGCAACCGC AAGAACCAGG CGGTGCTGCC GCTGCGCGGC AAGATCCTCA ACGTGGAACG 
             CCGCAACCGC AAGAACCAGG CGGTGCTGCC GCTGCGCGGC AAGATCCTCA ACGTCGAACG 
             CCGCAACCGC AAGAACCAGG CGGTGCTGCC GCTGCGCGGC AAGATCCTCA ACGTCGAACG 
             CCGCAACCGC AAGAACCAGG CGGTGCTGCC GCTGCGCGGC AAGATCCTCA ACGTCGAACG 
             CCGCAACCGC AAGAACCAGG CGGTGCTGCC GCTGCGTGGC AAGATCCTCA ACGTCGAACG 
             ACGCAACCGC AAGAACCAAG CAGTGCTGCC GTTGCGCGGC AAGATCCTCA ATGTCGAACG 
             ACGCAACCGC AAGAACCAAG CAGTGCTGCC GTTGCGCGGC AAGATCCTCA ATGTCGAACG 
             ACGCAACCGC AAGAACCAAG CAGTGCTGCC GTTGCGCGGC AAGATCCTCA ATGTCGAACG 
             ACGCAACCGC AAGAACCAGG CGGTGCTGCC GTTGCGCGGC AAGATCCTCA ACGTGGAACG 
             ACGCAACCGC AAGAACCAGG CGGTGCTGCC GTTGCGCGGC AAGATCCTCA ACGTGGAACG 
             ACGCAACCGC AAGAACCAGG CGGTGCTGCC GTTGCGCGGC AAGATCCTCA ACGTGGAACG 
             ACGCAACCGC AAGAACCAGG CGGTGCTGCC GTTGCGCGGC AAGATCCTCA ACGTGGAACG 
             TCGGAATCGC AGGAATCAGG CGGTACTGCC CTTGCGCGGC AAGATCCTCA ACGTCGAGCG 

             TGCCCGCTTC GACCGCATGC TGGCCTCCGA CCAGGTCGGC ACGCTGATCA CTGCGCTGGG 
             TGCCCGCTTC GACCGCATGC TGGCCTCCGA CCAGGTCGGC ACGCTGATCA CCGCGCTGGG 
             CGCCCGCTTC GACCGCATGC TGGCCTCCGA CCAGGTCGGC ACGCTGATCA CCGCGCTCGG 
             CGCCCGCTTC GACCGCATGC TGTCCTCCGA CCAGGTCGGC ACGCTGATCA CAGCGCTCGG 
             CGCCCGCTTC GACCGCATGC TGTCCTCCGA CCAGGTCGGC ACGCTGATCA CAGCGCTCGG 
             CGCGCGCTTC GATCGCATGC TGGCCTCCGA CCAGGTGGGC ACGCTGATCA CCGCGCTGGG 
             CGCGCGCTTC GATCGCATGC TGGCCTCCGA CCAGGTGGGC ACGCTGATCA CCGCGCTGGG 
             CGCGCGCTTC GATCGCATGC TGGCCTCCGA CCAGGTGGGC ACGCTGATCA CCGCGCTGGG 
             CGCGCGCTTC GATCGCATGC TGGCCTCCGA CCAGGTGGGC ACGCTGATCA CCGCGCTGGG 
             TGCGCGCTTC GACCGCATGC TGGCGTCCGA TCAGGTCGGC ACACTGATCA CCGCGCTCGG 
             TGCGCGCTTC GACCGCATGC TGGCGTCCGA TCAGGTCGGC ACACTGATCA CCGCGCTCGG 
             TGCGCGCTTC GACCGCATGC TGGCGTCCGA TCAGGTCGGC ACACTGATCA CCGCGCTCGG 
             TGCGCGCTTC GACCGCATGC TGGCGTCGGA CCAGGTCGGC ACGCTGATCA CCGCACTGGG 
             TGCGCGCTTC GACCGCATGC TGGCGTCGGA CCAGGTCGGC ACGCTGATCA CCGCACTGGG 
             TGCGCGCTTC GACCGCATGC TGGCGTCGGA CCAGGTCGGC ACGCTGATCA CCGCACTGGG 
             TGCGCGCTTC GACCGCATGC TGGCGTCGGA CCAGGTCGGC ACGCTGATCA CCGCACTGGG 
             TGCCCGTTTC GATCGCATGC TGGCCTCCGA CCAGGTCGGG ACGCTGATCA CCGCATTGGG 

             CACCGGCATC GGTCGCGACG AGTACAACCC GGACAAGCTG CGCTACCACC GCATCATCCT 
             CACCGGCATC GGCCGCGACG AGTACAACCC GGACAAGCTG CGCTACCACC GCATCATCCT 
             TACCGGCATC GGCCGCGACG AGTACAACCC GGACAAGCTG CGCTACCACC GCATCATCCT 
             TACCGGCATC GGCCGCGACG AGTACAACCC GGACAAGCTG CGCTACCACC GCATCATCCT 
             TACCGGCATC GGCCGCGACG AGTACAACCC GGACAAGCTG CGCTACCACC GCATCATCCT 
             CACCGGCATC GGCCGCGACG AGTACAACCC GGACAAGCTG CGCTACCACC GCATCATCCT 
             CACCGGCATC GGCCGCGACG AGTACAACCC GGACAAGCTG CGCTACCACC GCATCATCCT 
             CACCGGCATC GGCCGCGACG AGTACAACCC GGACAAGCTG CGCTACCACC GCATCATCCT 
             CACCGGCATC GGCCGCGACG AGTACAACCC GGACAAGCTG CGCTACCACC GCATCATCCT 
             CACCGGCATC GGCCGTGACG AGTACAACCC GGACAAGCTG CGTTACCACC GCATCATCCT 
             CACCGGCATC GGCCGTGACG AGTACAACCC GGACAAGCTG CGTTACCACC GCATCATCCT 
             CACCGGCATC GGCCGTGACG AGTACAACCC GGACAAGCTG CGTTACCACC GCATCATCCT 
             CACCGGCATC GGCCGCGACG AGTACAACCC GGACAAACTG CGCTACCACC GCATCATCCT 
             CACCGGCATC GGCCGCGACG AGTACAACCC GGACAAACTG CGCTACCACC GCATCATCCT 
             CACCGGCATC GGCCGCGACG AGTACAACCC GGACAAACTG CGCTACCACC GCATCATCCT 
             CACCGGCATC GGCCGCGACG AGTACAACCC GGACAAACTG CGCTACCACC GCATCATCCT 
             TACCGGCATC GGTCGCGACG AGTACAACCC GGACAAACTG CGTTACCACC GCATCATCAT 

             GATGACCGAC GCCGACGTGG ACGGCTCGCA CATCCGCACC CTGCTGCTGA CCTTCTTCTA 
             GATGACCGAC GCCGACGTCG ACGGCTCGCA CATCCGTACC CTGCTGCTGA CATTCTTCTA 
             GATGACCGAC GCCGACGTCG ACGGCTCGCA CATCCGCACC CTGCTGCTGA CCTTCTTCTA 
             GATGACCGAC GCCGACGTCG ACGGCTCGCA CATCCGCACC CTGCTGCTGA CCTTCTTCTA 
             GATGACCGAC GCCGACGTCG ACGGCTCGCA CATCCGCACC CTGCTGCTGA CCTTCTTCTA 
             GATGACCGAC GCCGACGTGG ACGGCTCGCA CATCCGCACG CTGCTGCTCA CGTTCTTCTA 
             GATGACCGAC GCCGACGTGG ACGGCTCGCA CATCCGCACG CTGCTGCTCA CGTTCTTCTA 
             GATGACCGAC GCCGACGTGG ACGGCTCGCA CATCCGCACG CTGCTGCTCA CGTTCTTCTA 
             GATGACCGAC GCCGACGTGG ACGGCTCGCA CATCCGCACG CTGCTGCTCA CGTTCTTCTA 
             GATGACCGAC GCCGACGTTG ACGGCTCGCA CATCCGTACC CTTCTGCTGA CGTTCTTCTA 
             GATGACCGAC GCCGACGTTG ACGGCTCGCA CATCCGTACC CTTCTGCTGA CGTTCTTCTA 
             GATGACCGAC GCCGACGTTG ACGGCTCGCA CATCCGTACC CTTCTGCTGA CGTTCTTCTA 
             GATGACCGAC GCCGACGTCG ACGGCTCGCA CATCCGTACC CTGTTGCTGA CCTTCTTCTA 
             GATGACCGAC GCCGACGTCG ACGGCTCGCA CATCCGTACC CTGTTGCTGA CCTTCTTCTA 
             GATGACCGAC GCCGACGTCG ACGGCTCGCA CATCCGTACC CTGTTGCTGA CCTTCTTCTA 
             GATGACCGAC GCCGACGTCG ACGGCTCGCA CATCCGTACC CTGTTGCTGA CCTTCTTCTA 
             CATGACCGAC GCCGACGTCG ACGGCGCCCA CATCCGCACC TTGCTGCTGA CCTTCTTCTA 

             CCGGCAGATG CCGGAGTTGA TCGAGCGCGG CTACATCTAC ATCGGCCTGC CGCCGCTGTA 
             CCGGCAGATG CCGGAGTTGA TCGAGCGCGG CTACATCTAC ATCGGCCTGC CGCCGCTGTA 
             CCGGCAGATG CCGGAGTTGA TCGAGCGCGG CTACATCTAC ATCGGCCTGC CGCCGCTGTA 
             CCGGCAGATG CCGGAGTTGA TCGAGCGCGG CTACATCTAC ATCGGCCTGC CGCCGCTGTA 
             CCGGCAGATG CCGGAGTTGA TCGAGCGCGG CTACATCTAC ATCGGCCTGC CGCCGCTGTA 
             CCGGCAGATG CCGGAGCTGA TCGAGCGCGG CTACATCTAC ATCGGCCTGC CGCCGCTGTA 
             CCGGCAGATG CCGGAGCTGA TCGAGCGCGG CTACATCTAC ATCGGCTTGC CGCCGCTGTA 
             CCGGCAGATG CCGGAGCTGA TCGAGCGCGG CTACATCTAC ATCGGCCTGC CGCCGCTGTA 
             CCGGCAGATG CCGGAGCTGA TCGAGCGCGG CTACATCTAC ATCGGCCTGC CGCCGCTGTA 
             CCGGCAGATG CCGGAGCTGA TCGAGCGCGG CTACATCTAC ATTGGCCTGC CGCCGCTGTA 
             CCGGCAGATG CCGGAGCTGA TCGAGCGCGG CTACATCTAC ATTGGCCTGC CGCCGCTGTA 
             CCGGCAGATG CCGGAGCTGA TCGAGCGCGG CTACATCTAC ATTGGCCTGC CGCCGCTGTA 
             CCGGCAGATG CCGGAGCTGA TCGAGCGCGG CTACATCTAC ATCGGCCTGC CGCCGCTGTA 
             CCGGCAGATG CCGGAGCTGA TCGAGCGGGG CTACATCTAC ATCGGCCTGC CGCCGCTGTA 
             CCGGCAGATG CCGGAGCTGA TCGAGCGCGG CTACATCTAC ATCGGCCTGC CGCCGCTGTA 
             CCGGCAGATG CCGGAGCTGA TCGAGCGCGG CTACATCTAT ATCGGCCTGC CGCCGCTGTA 
             CCGGCAGATG CCTGAGCTGA TCGAACGCGG CTACGTCTAC ATCGGCTTGC CCCCGCTCTA 

             CAAGCTCAAG CAGGGCAAGA GCGAGCTGTA TCTGAAGGAC GACGCGGCGC TCAACGCCTA 
             CAAGCTCAAG CAGGGCAAGA GCGAGCTGTA TCTGAAGGAC GACGCGGCAC TCAACGCCTA 
             CAAGCTCAAG CAGGGCAAGA GCGAGCTGTA TCTGAAGGAC GACGCGGCGC TCAACGCCTA 
             CAAGCTCAAG CAGGGCAAGA GCGAGTTGTA CCTGAAGGAC GACGCGGCGC TCAACGCCTA 
             CAAGCTCAAG CAGGGCAAGA GCGAGTTGTA CCTGAAGGAC GACGCGGCGC TCAACGCCTA 
             CAAGCTCAAG CAGGGCAAGA GCGAGCTGTA TCTCAAGGAC GACGCCGCGC TCAACGCCTA 
             CAAGCTCAAG CAGGGCAAGA GCGAGCTGTA TCTCAAGGAC GACGCCGCGC TCAACGCCTA 
             CAAGCTCAAG CAGGGCAAGA GCGAGCTGTA TCTCAAGGAC GACGCCGCGC TCAACGCCTA 
             CAAGCTCAAG CAGGGCAAGA GCGAGCTGTA TCTCAAGGAC GACGCCGCGC TCAACGCCTA 
             CAAGCTCAAG CAGGGCAAGA GCGAGTTGTA TCTGAAGGAC GACGCCGCGC TCAACGCCTA 
             CAAGCTCAAG CAGGGCAAGA GCGAGTTGTA TCTGAAGGAC GCCGCCGCGC TCAACGCCTA 
             CAAGCTCAAG CAGGGCAAGA GCGAGTTGTA TCTGAAGGAC GCCGCCGCGC TCAACGCCTA 
             CAAGCTCAAG CAGGGCAAGA GCGAGCTGTA TCTGAAGGAC GATGCCGCGC TCAACGCCTA 
             CAAGCTCAAG CAGGGCAAGA GCGAGCTGTA TCTGAAGGAC GATGCAGCGC TCAACGCCTA 
             CAAGCTCAAG CAGGGCAAGA GCGAGCTGTA TCTGAAGGAC GATGCCGCGC TCAACGCCTA 
             CAAGCTCAAG CAGGGCAAGA GCGAGCTGTA TCTGAAGGAC GATGCCGCGC TCAACGCCTA 
             CCGGCTCAAG CAAGGTAAGC AGGAGCTTTA CCTGAAGGAC GACAACGCGC TCAACGTCTA 

             CCTGGCTAGC AATGCGGTCG AGGGCGCGGC GCTGATTCCG GCCACCGACG AACCGCCGAT 
             CCTGGCCAGC AATGCGGTCG AAGGTGCGGC GCTGATTCCG GCCACCGACG AGCCGCCGAT 
             CCTGGCCAGC AATGCGGTCG AAGGTGCGGC GCTGATTCCG GCCACCGACG AGCCACCGAT 
             CCTGGCCAGC AATGCGGTCG AAGGTGCGGC GCTGATTCCG GCCACCGACG AGCCACCGAT 
             CCTGGCCAGC AATGCGGTCG AAGGTGCGGC GCTGATTCCG GCCACCGACG AGCCACCGAT 
             CCTGGCCAGC AGCGCGGTCG AAGGTGCAGC GCTGATCCCG GCCAGCGACG AGCCGCCGAT 
             CCTGGCCAGC AGCGCGGTCG AAGGTGCAGC GCTGATCCCG GCCAGCGACG AGCCGCCGAT 
             CCTGGCCAGC AGCGCGGTCG AAGGTGCAGC GCTGATCCCG GCCAGCGACG AGCCGCCGAT 
             CCTGGCCAGC AGCGCGGTCG AAGGTGCAGC GCTGATCCCG GCCAGCGACG AGCCGCCGAT 
             TCTGGCCAGC AATGCGGTCG AAGGTGCGGC GCTGATTCCG GCCACCGACG AGCCGCCGAT 
             TCTGGCCAGC AATGCGGTCG AAGGTGCGGC GCTGATTCCG GCCACCGACG AGCCGCCGAT 
             TCTGGCCAGC AATGCGGTCG AAGGTGCGGC GCTGATTCCG GCCACCGACG AGCCGCCGAT 
             CCTGGCCAGC AATGCGGTCG AAGGTGCGGC GCTGATTCCG GCCACCGACG AGCCGCCGAT 
             CCTGGCCAGC AATGCGGTCG AAGGTGCGGC GCTGATTCCG GCCACCGACG AGCCGCCGAT 
             CCTGGCCAGC AATGCGGTCG AAGGTGCGGC GCTGATTCCG GCCACCGACG AGCCGCCGAT 
             CCTGGCCAGC AATGCGGTTG AAGGTGCGGC GCTGATTCCG GCCACCGACG AGCCGCCGAT 
             TCTGGCCAGC AGCGCGGTCG AGGGTGCGGC GTTGATCCCG GCGAGCGGCG AGCCGCCGAT 

             CACCGGCGAA GCGCTGGAGA AATTGTTGAT GCTGTTCACC AGCGCCAACG AAGCGATCGC 
             CACCGGCGAA GCGCTGGAAA AATTGTTGAT GCTGTTCACC AGCGCCAACG AAGCGATCGC 
             CACCGGCGAA GCGCTGGAGA AATTGTTGAT GCTGTTCACC AGCGCCAACG AAGCGATCGC 
             CACCGGCGAA GCGCTGGAGA AATTGTTGAT GCTGTTCACC AGCGCCAACG AAGCGATCGC 
             CACCGGCGAA GCGCTGGAGA AATTGTTGAT GCTGTTCACC AGCGCCAACG AAGCGATCGC 
             CACCGGCGAG GCGCTGGAAA AACTGCTGCT GTTGTTCGCT GGCGCCAAGG AGGCCATTGC 
             CACCGGCGAG GCGCTGGAAA AACTGCTGCT GTTGTTCGCT GGCGCCAAGG AGGCCATTGC 
             CACCGGCGAG GCGCTGGAAA AACTGCTGCT GTTGTTCGCT GGCGCCAAGG AGGCCATTGC 
             CACCGGCGAG GCGCTGGAAA AACTGCTGCT GTTGTTCGCT GGCGCCAAGG AGGCCATTGC 
             CACCGGCGAA GCGCTGGAAA AACTGCTGAT GCTGTTTACC AGCGCCAACG AAGCGATTGC 
             CACCGGCGAA GCGCTGGAAA AACTGCTGAT GCTGTTTACC AGCGCCAACG AAGCGATTGC 
             CACCGGCGAA GCGCTGGAAA AACTGCTGAT GCTGTTTACC AGCGCCAACG AAGCGATTGC 
             CACCGGCGAA GCGCTGGAAA AACTACTGAT GCTGTTCACC AGCGCCAACG AAGCGATTGC 
             CACCGGCGAA GCGCTGGAAA AACTGCTGCT GCTGTTCACC AGCGCCAACG AAGCGATTGC 
             CACCGGCGAA GCGCTGGAAA AACTACTGCT GCTGTTCACC AGCGCCAACG AAGCGATTGC 
             CACCGGCGAA GCGCTGGAAA AACTGCTGAT GCTGTTCACC AGCGCCAACG AAGCGATTGC 
             CACCGGCGCG GCACTGGAGA AGTTGTTGCT GCTGTTCGCC AGCGCCAATG AAACCGTGGT 

             GCGCAACGCA CACCGCTACG ACCCGGCCCT GCTCACCGCG CTGATCGACC TGCCGCCACT 
             GCGCAACGCC CACCGCTACG ACCCGGCCCT GCTCACCGCG CTGATCGACC TGCCGCCATT 
             GCGCAACGCC CACCGCTACG ACCCGGCCCT GCTCACCGCG CTGATCGACC TGCCGCCACT 
             GCGCAACGCC CACCGCTACG ACCCGGCCCT GCTCACCGCG CTGATCGACC TGCCGCCACT 
             GCGCAACGCC CACCGCTACG ACCCGGCCCT GCTCACCGCG CTGATCGACC TGCCGCCACT 
             CCGCAATGCC CACCGCTACG ACCCGGCGCT GTTGACCGCG TTGATCGATC TGCCGCCGCT 
             CCGCAATGCC CACCGCTACG ACCCGGCGCT GTTGACCGCG TTGATCGATC TGCCGCCGCT 
             CCGCAATGCC CACCGCTACG ACCCGGCGCT GTTGACCGCG TTGATCGATC TGCCGCCGCT 
             CCGCAATGCC CACCGCTACG ACCCGGCGCT GTTGACCGCG TTGATCGATC TGCCGCCGCT 
             GCGCAACGCG CACCGCTACG ACCCGGCGCT GCTCACCGCC TTGATCGACC TGCCGCCGCT 
             GCGCAACGCG CACCGCTACG ACCCGGCGCT GCTCACCGCC TTGATCGACC TGCCGCCGCT 
             GCGCAACGCG CACCGCTACG ACCCGGCGCT GCTCACCGCC TTGATCGACC TGCCGCCGCT 
             GCGCACCGCG CACCGCTACG ACCCGGCTTT GCTGACCGCA TTGATCGACC TGCCGCCGCT 
             GCGCACCGCG CACCGCTACG ACCCGGCTTT GCTGACCGCA TTGATCGACC TGCCGCCGCT 
             GCGCACCGCG CACCGCTACG ACCCGGCTTT GCTGACCGCA TTGATCGACC TGCCGCCGCT 
             GCGCAACGCG CACCGCTACG ACCCGGCTTT GCTGACCGCA TTGATCGACC TGCCGCCGCT 
             ACGCAACGCC CATCGCTACG ATCCTGCACT GCTGACCGCA TTGATCGACT TGCCGCCACT 

             GGATGTGGAA AAACTGCAGG CCGAAGGCGA CCAGCATCCG ACCCTGGATG CACTGCAGGC 
             GGATGTGGAA AAGCTGCAGG TCGAAGGCGA CCAGCACCCG ACCCTGGATG CACTGCAGGC 
             GGATGTGGAA AAACTGCAGG CCGAAGGCGA CCAGCATCCG ACTTTGGATG CGCTGCAGGC 
             GGATGTGGAA AAACTGCAGG CCGAAGGCGA CCAGCATCCG ACCCTGGACG CGCTGCAGGC 
             GGATGTGGAA AAACTGCAGG CCAAAGGCGA CCAGCATCCG ACCCTGGACG CGCTGCAGGC 
             GGACGTGGTG CAGCTGCAGG CCGAAGGCGA CGTGCATCCC ACGCTGGATG CGCTGCAGGC 
             GGACGTGGTG CAGCTGCAGG CCGAAGGCGA CGTGCATCCC ACGCTGGATG CGCTGCAGGC 
             GGACGTGGTG CAGCTGCAGG CCGAAGGCGA CGTGCATCCC ACGCTGGATG CGCTGCAGGC 
             GGACGTGGTG CAGCTGCAGG CCGAAGGCGA CGTGCATCCC ACGCTGGATG CGCTGCAGGC 
             GGATGTGGAA AAACTGCAGG CCGAAGGCGA CCACCATCCG ACCCTGGATG CGCTGCAGGC 
             GGATGTGGAA AAACTGCAGG CCGAAGGCGA CCACCATCCG ACCCTGGATG CGCTGCAGGC 
             GGATGTGGAA AAACTGCAGG CCGAAGGCGA CCACCATCCG ACCCTGGATG CGCTGCAGGC 
             GGATGTGGAA ACACTGCAGG CCGAAGGCAA CCAGCATCCG GCCCTGGATG CGCTGCAGGC 
             GGATGTGGAA ACACTGCAGG CCGAAGGCAA TCAGCATCCG GCCCTGGATG CGCTGCAGGC 
             GGATGTGGAA ACACTGCAGG CCGAAGGCAA CCAGCATCCG GCCCTGGATG CGCTGCAGGC 
             GGATGTGGAA ACACTGCATG CCGAAGGCAA CCAGCATCCG GCCCTGGATG CGCTGCAGGC 
             GGACGTGGCC CAGCTCGAAG CGGAGGGCGA ACGGCATCCA AGCCTGGATG CGCTGCAAAT 

             AGTGCTCAAC CGCGGCACCC TGGGTACCGC GCGCTACCAG TTGCGCTTCG ACCCCGGCAG 
             AGTGCTCAAC CGCGGCACCC TGGGTACCGC GCGCTATCAG TTGCGCTTCG ACCCGGGCAG 
             CGTGCTCAAT CGCGGCACCC TGGGCACCGC GCGCTATCAG TTGCGCTTCG ACCCGGGCAG 
             CGTGCTCAAT CGCGGCACTC TGGGCACCGC GCGCTATCAG TTGCGCTTCG ACCCGGGCAG 
             CGTGCTCAAT CGCGGCACTC TGGGCACCGC GCGCTATCAG TTGCGCTTCG ACCCGGGCAG 
             AGTGCTCAAT CGCGGCACCC TGGGCACGGC GCGCTATCAC CTGCGCTTCG ACCCGGCCAC 
             AGTGCTCAAT CGCGGCACCC TGGGCACGGC GCGCTATCAC CTGCGCTTCG ACCCGGCCAC 
             AGTGCTCAAT CGCGGCACCC TGGGCACGGC GCGCTATCAC CTGCGCTTCG ACCCGGCCAC 
             AGTGCTCAAT CGCGGCACCC TGGGCACGGC GCGCTATCAC CTGCGCTTCG ACCCGGCCAC 
             AGTGCTCAAT CGCGGCACCC TGGGCACCGC GCGCTACCAG CTGCGCTTCG ACCCGGCCAC 
             AGTGCTCAAT CGCGGCACCC TGGGCACCGC GCGCTACCAG CTGCGCTTCG ACCCGGCCAC 
             AGTGCTCAAT CGCGGCACCC TGGGCACCGC GCGCTACCAG CTGCGCTTCG ACCCGGCCAC 
             AGTGCTCAAT CGCGGCACCC TGGGCACCGC GCGCTACCAG TTGCGCTTCG ACCCGGCCAC 
             AGTGCTCAAT CGCGGTACCC TGGGCACAGC GCGCTACCAG TTGCGCTTCG ACCCGGCCAC 
             AGTGCTCAAT CGCGGCACCC TGGGCACCGC GCGCTACCAG TTGCGCTTCG ACCCGGCCAC 
             AGTGCTCAAT CGCGGCACCC TGGGCACCGC GCGCTACCAG TTGCGCTTCG ACCCGGCCAC 
             GGTTCTCAAT CGTGGTAACC TCGGTTCGGC CCGCTACACC TTGCGCTTTC AGCCCGCCAA 

             CGAGAACGCG CCTGCCACCC TGGTGGCCAT CCGCCGCCAC ATGGGCGAAG AGTTCACCCA 
             CGACAATGCA CCTGCCACCC TGGTGGCCAT CCGCCGCCAC ATGGGCGAAG AGTTCACCCA 
             CGACAACGCG CCTGCCACGT TGGTGGCCAT CCGCCGCCAC ATGGGCGAAG AGTTCACCCA 
             CGACAACGCG CCTGCCACGT TGGTGGCCAT CCGCCGCCAC ATGGCCGAAG AGTTCACCCA 
             CGACAACGCG CCTGCCACGT TGGTGGCCAT CCGCCGCCAC ATGGGCGAAG AGTTCACCCA 
             CGACAGTGCC GCCGCCTCGC TGGTGTCGGT GCGCAAGCAC ATGGGCGAGG AATTCACCCA 
             CGACAGTGCC GCCGCCTCGC TGGTGTCGGT GCGCAAGCAC ATGGGCGAGG AATTCACCCA 
             CGACAGTGCC GCCGCCTCGC TGGTGTCGGT GCGCAAGCAC ATGGGCGAGG AATTCACCCA 
             CGACAGTGCC GCCGCCTCGC TGGTGTCGGT GCGCAAGCAC ATGGGCGAGG AATTCACCCA 
             CGAGAACGCG CCTGCCACGC TGGTGGCGAT CCGCCGCCAT ATGGGCGAAG AGTTCACCCA 
             CGAGAACGCG CCTGCCACGC TGGTGGCGAT CCGCCGCCAT ATGGGCGAAG AGTTCACCCA 
             CGAGAACGCG CCTGCCACGC TGGTGGCGAT CCGCCGCCAT ATGGGCGAAG AGTTCACCCA 
             CGAGAACGCG CCTGCCACGC TGGTGGCGAT CCGCCGTCAT ATGGGCGAAG AATTCACCCA 
             CGAGAACGCG CCTGCCACGC TGGTGGCGAT CCGCCGTCAT ATGGGCGAAG AATTCACCCA 
             CGAGAACGCG CCTGCCACGC TGGTGGCGAT CCGCCGTCAT ATGGGCGAAG AATTCACCCA 
             TGAGAACGCG CCTGCCACGC TGGTGGCGAT CCGCCGTCAT ATGGGCGAAG AATTCACCCA 
             CGAGCAGCGT TCGGCCACCT TGCTGTTGGT GCGTCGCCAC ATGGGCGAGG AAATGACCCA 

             GGTGCTGCCG ATGGGTGCGT TCGAAAGCGG CGAGCTGCGT CCGCTGCGTG AGGTCTCGCT 
             GGTGCTGCCG ATGGGTGCGT TCGAAAGCGG CGAGCTGCGT CCGCTGCGTG AGGTCTCGTT 
             GGTGCTGCCG ATGGGGGCCT TCGAAAGCGG CGAGCTGCGC CCGCTGCGTG AGGTGTCGCT 
             GGTGCTGCCG ATGGGTGCCT TCGAAAGCGG TGAACTGCGC CCGCTGCGCG AGGTGTCGCT 
             GGTGCTGCCG ATGGGTGCCT TCGAAAGCGG CGAACTGCGC CCGCTGCGCG AGGTGTCGCT 
             GGTGCTGCCG ATGGGCGCGT TCGAAAGTGG TGAGCTGCGT CCGCTGCGCG AGGTTGCGCT 
             GGTGCTGCCG ATGGGCGCGT TCGAAAGTGG TGAGCTGCGT CCGCTGCGCG AGGTTGCGCT 
             GGTGCTGCCG ATGGGCGCGT TCGAAAGTGG TGAGCTGCGT CCGCTGCGCG AGGTTGCGCT 
             GGTGCTGCCG ATGGGCGCGT TCGAAAGTGG TGAGCTGCGT CCGCTGCGCG AGGTTGCGCT 
             GGTGCTGCCG ATGGGTGCAT TCGAAAGCGG CGAACTGCGT CCACTGCGTG AGGTGTCGCT 
             GGTGCTGCCG ATGGGTGCAT TCGAAAGCGG CGAACTGCGT CCACTGCGTG AGGTGTCGCT 
             GGTGCTGCCG ATGGGTGCAT TCGAAAGCGG CGAACTGCGT CCACTGCGTG AGGTGTCGCT 
             GGTGCTGCCG ATGGGGGCGT TCGAAAGCGG CGAGCTGCGT CCGCTGCGTG AGGTATCGCT 
             GGTGCTGCCG ATGGGGGCGT TCGAAAGCGG CGAGCTGCGT CCGCTGCGTG AGGTATCGCT 
             GGTGCTGCCG ATGGGGGCGT TCGAAAGCGG CGAGCTGCGT CCGCTGCGTG AGGTATCGCT 
             GGTGCTGCCG ATGGGGGCGT TCGAAAGCGG CGAGCTGCGT CCGCTGCGTG AGGTATCGCT 
             GGTGGTGCCG ATGGCGGTGT TCGAAAGCGG CGAACTGCGG GCGTTGCGCG AGGTCGCGCT 

             GGCCTTGCAC GACCTGGTGC GCGAAGGTGC CCAGATCGTG CGCGGCAACA AGAGCCACCC 
             GGCCTTGCAC GACCTGGTGC GCGAAGGCGC CCAGATCGTG CGCGGCAACA AGAGCCACCC 
             GGCCCTGCAC GACCTGGTGC GCGAAGGCGC CCAGATCGTC CGCGGCAACA AGAGCCACCC 
             GGCCCTGCAC GACCTGGTGC GCGAAGGCGC GCAGATCGTG CGCGGCAACA AGAGCCACCC 
             GGCCCTGCAC GACCTGGTGC GCGAAGGCGC GCAGATCGTG CGCGGCAACA AGAGCCACCC 
             GGCCCTGCAT GGCTTGGTGC GCGAAGGCGC GCAGATCCTG CGTGGCAACA AGAGCCACCC 
             GGCCCTGCAT GGCTTGGTGC GCGAAGGCGC GCAGATCCTG CGTGGCAACA AGAGCCACCC 
             GGCCCTGCAT GGCTTGGTGC GCGAAGGCGC GCAGATCCTG CGTGGCAACA AGAGCCACCC 
             GGCCCTGCAT GGCTTGGTGC GCGAAGGCGC GCAGATCCTG CGTGGCAACA AGAGCCACCC 
             GGCCCTGCAC GACCTGGTGC GTGAAGGCGC GCAGATCGTG CGCGGCAACA AGAGCCACCC 
             GGCCCTGCAC GACCTGGTGC GTGAAGGCGC GCAGATCGTG CGCGGCAACA AGAGCCACCC 
             GGCCCTGCAC GACCTGGTGC GTGAAGGCGC GCAGATCGTG CGCGGCAACA AGAGCCACCC 
             GGCCCTGCAT GATCTGGTGC GTGAGGGCGC GCAGATCGTG CGCGGCAACA AGAGCCACCC 
             GGCCCTGCAT GATCTGGTGC GCGAGGGCGC GCAGATCGTG CGCGGCAACA AGAGCCACTC 
             GGCCCTGCAT GATCTGGTGC GTGAGGGCGC GCAGATCGTG CGCGGCAACA AGAGCCACCC 
             GGCCCTGCAT GATCTGGTGC GCGAGGGCGC GCAGATCGTG CGCGGCAACA AGAGCCACCC 
             GGCGCTGCAC GGTCTGGTCC GCGAGGGCGC GCAGATCGTG CGCGGCAACA AGACCCAAGC 

             GATCACCAGC TTCGCGCAGG CCCATGCCTG GTTGCTGGAC GAGGCCAAGA AGGGCCGCCA 
             GATCACCAGC TTCGCGCAGG CCCACGCCTG GTTGCTGGAC GAGGCCAAGA AGGGCCGCCA 
             GATCACCAGC TTCGCGCAGG CCCATGCCTG GTTGCTGGAC GAGGCCAAGA AGGGCCGCCA 
             GATCACCAGC TTCGCGCAGG CGCACGCCTG GTTGCTGGAC GAAGCCAAGA AGGGCCGTCA 
             GATCACCAGC TTCGCGCAGG CGCACGCCTG GTTGCTGGAC GAAGCCAAGA AGGGCCGTCA 
             GATCACCAGC TTTGCGCAGG CGCAGGCCTG GCTGCTGGAA GAAGCTAAGC GGGGCCGCCA 
             GATCACCAGC TTTGCGCAGG CGCAGGCCTG GCTGCTGGAA GAAGCTAAGC GGGGCCGCCA 
             GATCACCAGC TTTGCGCAGG CGCAGGCCTG GCTGCTGGAA GAAGCTAAGC GGGGCCGCCA 
             GATCACCAGC TTTGCGCAAG CGCAGGCCTG GCTGCTGGAA GAGGCCAAGC GGGGCCGCCA 
             GATCACCAAC TTCGCGCAGG CGCACGCCTG GTTGCTGGAT GAGGCCAAGA AGGGCCGCCA 
             GATCACCAAC TTCGCGCAGG CGCACGCCTG GTTGCTGGAT GAGGCCAAGA AGGGCCGCCA 
             GATCACCAAC TTCGCGCAGG CGCACGCCTG GTTGCTGGAT GAGGCCAAGA AGGGCCGCCA 
             GATCACCAGC TTCGCGCAGG CGCACGCCTG GCTGCTGGAC GAGGCCAAGA AGGGCCGCCA 
             GATCACCAGC TTCGCGCAGG CGCACGCCTG GCTGCTGGAC GAGGCCAAGA AGGGTCGCCA 
             GATCACCAGC TTCGCGCAGG CGCACGCCTG GCTGCTGGAC GAGGCCAAGA AGGGCCGCCA 
             GATCACCAGC TTCGCGCAGG CGCACGCCTG GCTGCTGGAC GAGGCCAAGA AAGGCCGCCA 
             CATCTCCAGC TTTGCCCAGG CGCATGCCTG GCTGTTCGAA GAAGCCAAAA AAGGCCGTCA 

             GGTGCAGCGC TTCAAGGGCC TGGGCGAAAT GAATGCCGAG CAGCTGTGGG AAACCACGGT 
             GGTACAGCGC TTCAAGGGCC TGGGCGAAAT GAATGCCGAG CAGCTGTGGG AAACCACGGT 
             GGTGCAGCGC TTCAAGGGCC TGGGCGAAAT GAATGCCGAG CAGCTATGGG AAACCACGGT 
             GGTGCAGCGC TTCAAGGGCC TGGGCGAAAT GAGCGCCGAG CAGCTCTGGG AAACCACGGT 
             GGTGCAGCGC TTCAAGGGCC TGGGCGAAAT GAACGCCGAG CAGCTGTGGG AAACCACGGT 
             GGTGCAGCGC TTCAAGGGCC TGGGCGAAAT GAACGCCGAG CAGTTGTGGG AAACCACGGT 
             GGTGCAGCGC TTCAAGGGCC TGGGCGAAAT GAACGCCGAG CAGTTGTGGG AAACCACGGT 
             GGTGCAGCGC TTCAAGGGCC TGGGCGAAAT GAACGCCGAG CAGTTGTGGG AAACCACGGT 
             GGTGCAGCGC TTCAAGGGCC TGGGCGAAAT GAACGCCGAG CAGTTGTGGG AAACCACGGT 
             GGTGCAGCGC TTCAAGGGCC TGGGCGAAAT GAACGCCGAA CAGCTGTGGG AAACAACGGT 
             GGTGCAGCGC TTCAAGGGCC TGGGCGAAAT GAACGCCGAA CAGCTGTGGG AAACAACGGT 
             GGTGCAGCGC TTCAAGGGCC TGGGCGAAAT GAACGCCGAA CAGCTGTGGG AAACAACGGT 
             GGTCCAGCGC TTCAAGGGCC TGGGCGAAAT GAACGCCGAG CAGCTGTGGG AAACCACCGT 
             GGTCCAGCGC TTCAAGGGCC TGGGCGAAAT GAACGCCGAG CAGCTCTGGG AAACCACCGT 
             GGTCCAGCGC TTCAAGGGCC TGGGCGAAAT GAACGCCGAG CAGCTGTGGG AAACCACCGT 
             GGTCCAGCGC TTCAAGGGCC TGGGCGAAAT GAACGCCGAG CAGCTGTGGG AAACCACGGT 
             GATCCAGCGC TTCAAGGGTC TGGGCGAAAT GAATGCCGAA CAGCTGTGGG AAACCACGGT 

             CAACCCCGAC ACGCGTCGCC TGTTGCAGGT GCGCATCGAG GACGCGGTGG CCGCCGACCA 
             CAACCCCGAC ACGCGTCGTC TGTTGCAGGT GCGCATCGAG GACGCGGTGG CCGCCGACCA 
             CAACCCCGAC ACGCGTCGCC TGTTGCAGGT GCGCATCGAG GACGCGGTGG CCGCCGACCA 
             CAACCCCGAC ACGCGTCGCC TGTTGCAGGT GCGCATCGAG GACGCGGTGG CCGCCGACCA 
             CAACCCCGAC ACGCGTCGCC TGTTGCAGGT GCGCATCGAG GACGCGGTGG CCGCCGACCA 
             CAATCCGGAC ACGCGGCGCC TGCTGCAGGT GCGCATTGAA GACGCCGTGG CGGCCGACCA 
             CAATCCGGAC ACGCGGCGCC TGCTGCAGGT GCGCATTGAA GACGCCGTGG CGGCCGACCA 
             CAATCCGGAC ACGCGGCGCC TGCTGCAGGT GCGCATTGAA GACGCCGTGG CGGCCGACCA 
             CAATCCGGAC ACGCGGCGCC TGCTGCAAGT GCGCATTGAA GACGCCGTGG CGGCCGACCA 
             CAACCCCGAC ACCCGTCGCC TGTTGCAGGT GCGGATCGAG GACGCGGTGG CCGCCGACCA 
             CAACCCCGAC ACCCGTCGCC TGTTGCAGGT GCGGATCGAG GACGCGGTGG CCGCCGACCA 
             CAACCCCGAC ACCCGTCGCC TGTTGCAGGT GCGGATCGAG GACGCGGTGG CCGCCGACCA 
             CAACCCCGAC ACCCGTCGCC TGTTGCAGGT GCGGATCGAG GATGCGGTGG CCGCCGACCA 
             CAACCCCGAC ACCCGTCGCC TGTTGCAGGT GCGGATCGAG GATGCGGTGG CCGCCGACCA 
             CAACCCCGAC ACCCGTCGCC TGTTGCAGGT GCGGATCGAG GATGCGGTGG CCGCCGACCA 
             CAACCCCGAC ACGCGTCGTC TGTTGCAGGT GCGGATCGAG GATGCGGTGG CCGCCGACCA 
             CAACCCCGAC ACCCGCCGCT TGTTGCAGGT GCGCATCGAG GACGCCGTGG CAGCCGATCA 

             GATCTTCAGC ACCTTGATGG GCGATGTGGT CGAGCCACGC CGCGACTTCA TCGAGGACAA 
             GATCTTCAGC ACCTTGATGG GCGATGTGGT CGAACCGCGT CGCGACTTCA TCGAGGACAA 
             GATCTTCAGC ACCTTGATGG GCGATGTGGT CGAACCACGC CGCGACTTCA TCGAGGACAA 
             GATCTTCAGC ACCTTGATGG GCGATGTGGT TGAACCACGC CGCGACTTCA TCGAGGACAA 
             GATCTTCAGC ACCTTGATGG GCGATGTGGT TGAACCACGC CGCGACTTCA TCGAGGACAA 
             GATCTTCAGC ACCTTGATGG GCGATGTGGT GGAACCGCGC CGCGACTTCA TCGAGGACAA 
             GATCTTCAGC ACCTTGATGG GCGATGTGGT GGAACCGCGC CGCGACTTCA TCGAGGACAA 
             GATCTTCAGC ACCTTGATGG GCGATGTGGT GGAACCGCGC CGCGACTTCA TCGAGGACAA 
             GATCTTCAGC ACCTTGATGG GCGATGTGGT GGAACCGCGC CGCGACTTCA TCGAGGACAA 
             GATCTTCAGC ACCCTGATGG GCGATGTGGT CGAACCACGC CGCGACTTCA TCGAGGACAA 
             GATCTTCAGC ACCCTGATGG GCGATGTGGT CGAACCACGC CGCGACTTCA TCGAGGACAA 
             GATCTTCAGC ACCCTGATGG GCGATGTGGT CGAACCACGC CGCGACTTCA TCGAGGACAA 
             GATCTTCAGC ACCCTGATGG GCGATGTGGT CGAACCACGC CGCGATTTCA TCGAGGACAA 
             GATCTTCAGC ACCCTGATGG GCGATGTGGT CGAACCACGC CGCGACTTCA TCGAGGACAA 
             GATCTTCAGC ACCCTGATGG GCGATGTGGT CGAACCACGC CGCGATTTCA TCGAGGACAA 
             GATCTTCAGC ACCCTGATGG GGGATGTGGT CGAACCACGC CGCGATTTCA TCGAGGACAA 
             GATTTTCAGC ACCTTGATGG GCGATGTGGT CGAGCCGCGT CGTGATTTCA TCGAGGAAAA 

             CGCGCTGAAG GTGTCCAACC TGGATATCTG AATGAAGCCC CAAATTCTCC TCCTGGCACT 
             CGCGCTGAAG GTGTCCAACC TGGATATCTG AATGAAGCCC CAAATTCTCC TCCTGGCACT 
             CGCGCTGAAG GTGTCCAACC TGGATATCTG AATGAAGCCC CAAATTCTTC TCCTGGCACT 
             CGCGCTGAAG GTGTCCAACC TGGATATCTG AATGAAGCCC CAAATTCTTC TCCTGGCACT 
             CGCGCTGAAG GTGTCCAACC TGGATATCTG AATGAAGCCC CAAATTCTTC TCCTGGCACT 
             CGCGCTGAAG GTTTCCAACC TGGATATCTG AATGAAGCAC GCGCATTGGA TCCTCGTGTT 
             CGCGCTGAAG GTTTCCAACC TGGATATCTG AATGAAGCAC GCGCATTGGA TCCTCGTGTT 
             CGCGCTGAAG GTTTCCAACC TGGATATCTG AATGAAGCAC GCGCATTGGA TCCTCGTGTT 
             CGCGCTGAAG GTTTCCAACC TGGATATCTG AATGAAGCAC GCGCATTGGA TCCTCGTGTT 
             CGCGCTGAAG GTGTCCAACC TGGATATCTG AATGAAGCCC CAAATTCTCC TCTTGGCACT 
             CGCGCTGAAG GTGTCCAACC TGGATATCTG AATGAAGCCC CAAATTCTCC TCTTGGCACT 
             CGCGCTGAAG GTGTCCAACC TGGATATCTG A--------- ---------- --TTGGCACT 
             CGCGCTGAAG GTGTCCAACC TGGATATCTG AATGAAGCCG CAAATTCTCC TCTTGGTACT 
             CGCGCTGAAG GTGTCCAACC TGGATATTTG AATGAAGCCG CAAATTCTCC TCTTGGTACT 
             CGCGCTGAAG GTGTCCAACC TGGATATCTG A--------- ---------- ---------- 
             CGCGCTGAAG GTGTCCAACC TGGATATCTG A--------- ---------- --TTGGCACT 
             CGCGCTAAAG GTCGCCAACC TCGACATTTG AATGAAGCGG ATGCATCCGG TGATACTGTT 

             GTCCCTGGTC TGCACGAGCG CCT------G GGCCGATGAG GACGTCAGCA AGGTCAACGG 
             GTCCCTGGTC TGCACGAGCG CCT------G GGCCGACGAG GACGTCAGCA AGGTCAACGG 
             GTCCCTGGCC TGCACGAGCG CCT------G GGCCGACGAG GACGTCAGCA AGGTCAACGG 
             GTCCCTGGTC TGCACGAGCG CCT------G GGCCGACGAG GACGTCAGCA AGGTCAACGG 
             GTCCCTGGTC TGCACAAGCG CCT------G GGCCGACGAG GACGTCAGCA AGGTCAACGG 
             CTCCCTGGCC TGCGGCAGCG CCT------G GGCCGATGAG GACATCAGCA AGGTCAATGG 
             CTCCCTGGCC TGCGGCAGCG CCT------G GGCCGATGAG GACATCAGCA AGGTCAATGG 
             CTCCCTGGCC TGCGGCAGCG CCT------G GGCCGATGAG GACATCAGCA AGGTCAATGG 
             CTCCCTGGCC TGCGGCAGCG CCT------G GGCCGATGAG GACATCAGCA AGGTCAATGG 
             GACCCTGGTC TGCACGAGTG CCT------G GGCCGACGAC GACGTGAGCA AGGTCAACGG 
             GACCCTGGTC TGCACCAGTG CCT------G GGCCGACGAC GACGTGAGCA AGGTCAACGG 
             GACCCTGGTC TGCACCAGTG CCT------G GGCCGACGAC GACGTGAGCA AGGTCAACGG 
             GTCCCTGGTC TGCACGAGTG CCT------G GGCCGACGCC GACGTGAGCA AGGTCAATGG 
             GTCCCTGGTC TGCACGAGTG CCT------G GGCCGACGCC GACGTGAGCA AGGTCAATGG 
             ---------- ---------- ---------- ---------- ---GTGAGCA AGGTCAATGG 
             GTGCCTGGTC TGCACGAGTG CCT------G GGCCGACGCC GACGTGAGCA AGGTCAATGG 
             GGCCATGGCC CTAACGGCCG GCTCCGCGCT GGCGGCCGAC GACATCAGCA AGGTCAACGG 

             CAAGATCAGC GCAGATGCCG GCAAGACCTA CGGCGCCCTG GAAACGGTCA ACGGCTCCAT 
             CAGGATCAGC GCAGATGCCG GCAAGACCTA TGGCGCCCTG GAAACGGTCA ACGGCTCCAT 
             CAAGATCAGC GCAGATGCCG GCAAGACCTA TGGCGCCCTG GAAACGGTCA ACGGCTCCAT 
             CAAGATCAGC GCAGATGCCG GCAAGACCTA TGGCGCTCTG GAAACGGTCA ACGGCTCCAT 
             CAAGATCAGC GCAGATGCCG GCAAGACCTA TGGCGCCCTG GAAACGGTCA ACGGCTCCAT 
             CCGCATCAGC GCCGAGGCCG GCAAGACCTA CGGCGACCTG GAAACGGTCA ACGGTTCCAT 
             CCGCATCAGC GCCGAGGCCG GCAAGACCTA CGGCGACCTG GAAACGGTCA ACGGTTCCAT 
             CCGCATCAGC GCCGAGGCCG GCAAGACCTA CGGCGACCTG GAAACGGTCA ACGGTTCCAT 
             CCGCATCAGC GCCGAGGCCG GCAAGGCCTA CGGCGACCTG GAAACGGTCA ACGGTTCCAT 
             CCGCATCAGC GCCGACGCCG GCAAGATCTA TGGCTCGCTG GAAACGGTGA ACGGCTCCAT 
             CCGCATCAGC GCCGACGCCG GCAAGATCTA TGGCTCGCTG GAAACGGTGA ACGGCTCCAT 
             CCGCATCAGC GCCGACGCCG GCAAGATCTA TGGCTCGCTG GAAACGGTGA ACGGCTCCAT 
             CCGCATCAGC GCCGACGCCG GCAAGACCTA TGGCTCCCTG AAAACGGTCA ACGGCTCCAT 
             CCGCATCAGC GCCGACGCCG GCAAGACCTA TGGCTCCCTG AAAACGGTCA ACGGCTCCAT 
             CCGCATCAGC GCCGACGCCG GCAAGACCTA TGGCTCCCTG AAAACGGTCA ACGGCTCCAT 
             CCGCATCAGC GCCGACGCCG GCAAGACCTA TGGCTCCCTG GAAACGGTCA ACGGCTCCAT 
             CAACATCACG GCTATCGCCG GCAAGCAATA CGGCAACCTG GACATCGTCA ACGGCAACAT 

             CGAGATCGGT GCCGGTGCGC AAACCAAGAA CGTGGAAACC GTCAATGGCG GCATCCGCAT 
             CGAGATCGGT GCCGGTGCGC AAACCAAGAA CGTGGAAACC GTCAATGGCG GCATCCGCAT 
             CGAGATCGGT GCCGGTGCGC AAACCAAGAA CGTGGAAACC GTCAACGGCG GCATCCGCAT 
             CGAGATCGGT GCCGGTGCGC AAACCAAGCA CGTGGAAACC GTCAACGGCG GCATCCGCAT 
             CGAGATCGGT GCCGGTGCGC AAACCAAGAA CGTGGAAACC GTCAACGGCG GCATCCGCAT 
             CGAGATCGGC GCCGCGACGC AGACCAAGAA CGTGGAAACC GTCAATGGCA GTATCCAGGT 
             CGAGATTGGC GCCGCGACGC AGACCAAGAA CGTGGAAACC GTCAATGGCA GTATCCAGGT 
             CGAGATCGGC GCCGCGACGC AGACCAAGAA CGTGGAAACC GTCAATGGCA GTATCCAGGT 
             CGAGATCGGC GCCGCGACGC AGACCAAGAA CGTGGAAACC GTCAATGGCA GTATCCAGGT 
             CGAGATCGGC GCCGGTGCAC AAACCAAGAA CGTGGAAACC GTCAATGGCG GCATCCGCAT 
             CGAGATCGGC GCCGGTGCAC AAACCAAGAA CGTGGAAACC GTCAATGGCG GCATCCGCAT 
             CGAGATCGGC GCCGGTGCAC AAACCAAGAA CGTGGAAACC GTCAATGGCG GCATCCGCAT 
             CGAGATCGGC GCCGGTGCGC AGACCAAGAA CGTGGAGACC GTCAATGGCG GCATCCGCAT 
             CGAGATCGGC GCCGGTGCGC AGACCAAGAA CGTGGAGACC GTCAATGGCG GCATCCGCAT 
             CGAGATCGGC GCCGGTGCGC AGACCAAGAA CGTGGAGACC GTCAATGGCG GCATCCGCAT 
             CGAGATCGGC GCCGGTGCGC AGACCAAGAA CGTGGAGACC GTCAATGGCG GCATCCGCAT 
             CAGCGTCGAA CACAACGCAC ACGTAGGCAA TGTGGAGACG GTCAACGGCG ATGTCAGAAT 

             CGGCGACAAC GCGCGAACCG GTGGCGTGGA AACGGTCAAC GGCTCGATCA CGCTGGGCCA 
             CGGCGACAAC GCGCGCACCG GTGGCGTGGA AACGGTCAAC GGCTCGATCA CGCTGGGCCA 
             CGGCGACAAC GCGCGTACCG GTGGCGTGGA AACGGTCAAC GGCTCGATCA CGCTGGGCCA 
             CGGCGACAAC GCGCGTACCG GGGGCGTGGA AACGGTCAAC GGCTCGATCA CGCTGGGCCA 
             CGGCGACAAC GCGCGTACCG GGGGCG---- ---------- ---------- ---------- 
             TGGCGAGCAT GCCCGCACCG GCGGTGTCTC CACCGTCAAC GGCGGCATCC GCCTGGGCAG 
             TGGCGAGCAC GCCCGCACCG GTGGTGTCTC CACCGTCAAC GGCGGCATCC GCCTGGGCAG 
             TGGCGAGCAT GCCCGCACCG GCGGTGTCTC CACCGTCAAC GGCGGCATCC GCCTGGGCAG 
             TGGCGAGCGC GCCCGCACCG GCGGTGTCTC CACCGTCAAC GGCGGCATCC GCCTGGGTAG 
             CGGCGATAAC GCGCGCACCG GTGGCGTGGA AACCGTCAAC GGGGCGATTA CCTTGGGCCA 
             CGGCGATAAC GCGCGCACCG GTGGCGTGGA AACCGTCAAC GGGGCGATTA CCTTGGGCCA 
             CGGCGATAAC GCGCGCACCG GTGGCGTGGA AACCGTCAAC GGGGCGATTA CCTTGGGCCA 
             CGGCGATAAC GCGCGCACCG GTGGCGTGGA AACCGTCAAC GGCGCGATTA CCCTGGGCCA 
             CGGCGATAAC GCGCGCACCG GTGGCGTGGA AACCGTCAAC GGCGCGATTA CCCTGGGCCA 
             CGGCGATAAC GCGCGCACCG GTGGCGTGGA AACCGTCAAC GGCGCGATTA CCCTGGGCCA 
             CGGCGATAAC GCGCGCACCG GTGGCGTGGA AACCGTCAAC GGCGCGATTA CCCTGGGCCA 
             TGCCGATAAC GCCCAGACCC AAAGTCTGTC CACAGTCAAC GGTGGCATCA ACATCGGC-- 

             GAAAGTCACC GTGTC--CGG CGGGCTGGAG ACGGTCAACG GCAGCATCCT GGCCGAGCGT 
             GAAAGTGACG GTGTC--CGG CGGGCTGGAA ACGGTCAACG GCAGCATCCT GGCCGAGCGC 
             GAAAGTGACG GTGTC--CGG CGGGCTGGAA ACGGTCAATG GCAGCATCCT CGCCGAGCGC 
             GAAGGTGATC GTGTC--CGG CGGGCTGGAA ACGGTCAACG GCAGCATCCT CGCCGAGCGC 
             ---------- ---------- -----TGGAA ACGGTCAACG GCAGCATCCT CGCCGAGCGC 
             CAAGGTGGTG GTGTC--GGG CAATCTGGAA ACCGTCAACG GCTCGGTGCT GGCCGAGCGC 
             CAAGGTCGTG GTGTC--GGG CAATCTGGAA ACCGTCAACG GCTCGGTGCT GGCCGAGCGC 
             CAAGGTGGTG GTGTC--GGG CAATCTGGAA ACCGTCAACG GCTCGGTGCT GGCCGAGCGC 
             CAAGGTGGTG GTGTC--GGG CAATCTGGAA ACCGTCAACG GCTCGGTACT GGCCGAGCGC 
             GAAAGTGACC GTGTC--CGG CGGGCTGGAA ACGGTCAACG GCAGCGTCCT CACCGAGCGC 
             GAAAGTGACC GTGTC--CGG CGGGCTGGAA ACGGTCAACG GCAGCGTCCT CACCGAGCGC 
             GAAAGTGACC GTGTC--CGG CGGGCTGGAA ACGGTCAACG GCAGCGTCCT CACCGAGCGC 
             GAAAGTGACC GTGTC--CGG CGGCCTGGAG ACTGTCAACG GCAGTATCCT CACCGAGCGC 
             GAAAGTGACC GTGTC--CGG CGGCCTGGAG ACTGTCAACG GCAGTATCCT CACCGAGCGC 
             GAAAGTGACC GTGTC--CGG CGGCCTGGAG ACTGTCAACG GCAGTATCCT CACCGAGCGC 
             GAAAGTGACC GTGTC--CGG CGGCCTGGAG ACGGTCAACG GCAGCATCCT CACCGAGCGC 
             GAACGTGCGC AAATCGGTGG CTCCATCAAA ACGGTCAACG GCAGCATTTT CGTCAATAGC 

             GGCAGCCAGA TCAGCGGCGG CGTGGAAACG GTCAATGGCA GCATCGGGCT GGTGGGAACC 
             GGCAGCCGGA TCAGCGGCGG CGTGGAAACG GTCAACGGCA GCATTGGGCT GGTGGGGACC 
             GGCAGCCAGA TCAGTGGCGG CGTGGAAACG GTCAACGGCA GCATCGGGCT GGTGGGAACC 
             GGCAGCCAGA TCAGTGGCGG GGTGGAAACG GTCAACGGCA GCATCGGGCT GGTGGGAACC 
             GGCAGCCAGA TCAGTGGCGG GGTGGAAACG GTCAACGGCA GCATCGGGCT GGTGGGAACC 
             GGCAGCCAGA TCAGTGGTGG CGTGGAAACC GTCAACGGCA GCATCGGGCT GGTGGAAACC 
             GGCAGCCAGA TCAGCGGTGG CGTGGAAACC GTCAACGGCA GTATCGGGCT GGTGGAAACC 
             GGCAGCCAGA TCAGTGGTGG CGTGGAAACC GTCAACGGCA GCATCGGGCT GGTGGAAACC 
             GGCAGCCAGA TCAGCGGTGG CGTGGAAACC GTCAACGGCA GTATCGGGCT GGTGGAAACC 
             GGCAGCCAGG TCAGTGGTGG CGTGGAAACC GTGAACGGCA GCATCGGCTT GGTGGGAACC 
             GGCAGCCAGG TCAGTGGTGG CGTGGAAACC GTGAACGGCA GCATCGGCTT GGTGGGAACC 
             GGCAGCCAGG TCAGTGGTGG CGTGGAAACC GTGAACGGCA GCATCGGCTT GGTGGGAACC 
             GGCAGCCAGA TCAGCGGTGG CGTGGAAACC GTCAACGGCA GCATCGGCCT GGTGGGCACC 
             GGCAGCCAGA TCAGCGGTGG CGTGGAAACC GTCAACGGCA GCATCGGCCT GGTGGGCACC 
             GGCAGCCAGA TCAGCGGTGG CGTGGAAACC GTCAACGGCA GCATCGGCCT GGTGGGCACC 
             GGCAGCCAGA TCAGCGGTGG CGTGGAAACC GTCAACGGCA GCATCGGCCT GGTGGGCACC 
             GGCGGGCGCG TCAGCGGCGG GATCGAGAGC GTCAACGGCA GCATCGGCGT GATCGCCATA 

             GAGCTCGGCA AGGGCATCGA AACGGTCAAC GGCGACATCA CTGTCGGGGT GGGCTCGCAC 
             GAGCTCGGCA AGGGCATCGA GACGGTCAAC GGCGATATCA CGGTCGGGGT GGGCTCGCAT 
             GAGCTCGGCA AGGGCATCGA GACGGTCAAT GGCGACATCA CTGTCGGGGT GGGCTCGCAT 
             GAGCTCGGCA AGGGCATCGA GACGGTCAAT GGCGACATCA CGGTCGGGGT GGGCTCGCAT 
             GAGCTCGGCA AGGGCATCGA GACGGTCAAT GGCGACATCA CGGTCGGGGT GGGCTCGCAT 
             GAGCTGGGCA AGGGCATCGA GACCGTCAAC GGCGACATCA CCGTGGGCGT GGGGTCGCAC 
             GAGCTGGGCA AGGGCATCGA GACCGTCAAC GGCGACATCA CCGTGGGCGT GGGGTCGCAC 
             GAGCTGGGCA AGGGCATCGA GACCGTCAAC GGCGACATCA CCGTGGGCGT GGGGTCGCAC 
             GAGCTGGGCA AGGGCATCGA GACCGTCAAC GGCGACATCA CCGTGGGCGT GGGGTCGCAC 
             GAGCTCGGCA AGAGCATTGA GACGGTCAAC GGCGATATCA CAGTCGGGGT GGGGTCGCAT 
             GAGCTCGGCA AGAGCATTGA GACGGTCAAC GGCGATATCA CAGTCGGGGT GGGGTCGCAT 
             GAGCTCGGCA AGAGCATTGA GACGGTCAAC GGCGATATCA CAGTCGGGGT GGGGTCGCAT 
             GAGCTCGGCA AGGGGATCGA GACGGTTAAC GGCGATATCA CGGTCGGGGT GGGCTCGCAT 
             GAGCTCGGCA AGGGGATCGA GACGGTTAAC GGCGATATCA CGGTCGGGGT GGGCTCGCAT 
             GAGCTCGGCA AGGGGATCGA GACGGTTAAC GGCGATATCA CGGTCGGGGT GGGCTCGCAT 
             GAGCTCGGCA AGGGGATCGA GACGGTCAAC GGCGATATCA CGGTCGGGGT GGGCTCGCAT 
             CAACTGGATC GCGGCATCGA GACCGTCAAC GGCGACATCA CCGTAGGCCA TGACGCACAT 

             GTGCGCGGTG GCATCGAAGT GAGCAAGCCG AGCTTCGGTT TTTCGTTCCA GCCCTCGCGC 
             GTGCGCGGCG GCATCGAAGT GAGCAAGCCG AGCTTCGGTT TTTCGTTCCA GCCCTCGCGC 
             GTGCGCGGCG GCATCGAAGT GAGCAAGCCG AGCTTCGGTT TTTCGTTCCA GCCCTCGCGC 
             GTGCGCGGCG GCATCGAAGT GAGCAAGCCG AGCTTCGGTT TTTCGTTCCA GCCCTCGCGC 
             GTGCGCGGCG GCATCGAAGT GAGCAAGCCG AGCTTCGGTT TTTCGTTCCA GCCCTCGCGC 
             GTACGTGGCG GGATCCTGGT CACCAAGCCC AATTTCGGCT TCTCGTTCAA GCCGAACCGC 
             GTACGTGGCG GGATCCTGGT CACCAAGCCC AATTTCGGCT TCTCGTTCAA GCCGAACCGC 
             GTACGTGGCG GGATCCTGGT CACCAAGCCC AATTTCGGCT TCTCGTTCAA GCCGAACCGC 
             GTGCGTGGCG GGATCCTGGT CACCAAGCCC AATTTCGGCT TCTCGTTCAA GCCGAACCGC 
             GTGCGCGGCG GCATCAAAGT GACCAAGCCA AGCTTCGGTT TTTCGTTCCA GACCGCACGC 
             GTGCGCGGCG GCATCAAAGT GACCAAGCCA AGCTTCGGTT TTTCGTTCCA GACCGCACGC 
             GTGCGCGGCG GCATCAAAGT GACCAAGCCA AGCTTCGGTT TTTCGTTCCA GACCGCACGC 
             GTGCGCGGCG GCATCAAAGT GACCAAGCCA AGCTTCGGTT TCTCGTTCCA GATCGCGCGC 
             GTGCGCGGCG GCATCAAAGT GACCAAGCCA AGCTTCGGTT TCTCGTTCCA GATCGCGCGC 
             GTGCGCGGCG GCATCAAAGT GACCAAGCCA AGCTTCGGTT TCTCGTTCCA GATCGCGCGC 
             GTGCGCGGCG GCATCAAAGT GACCAAGCCA AGCTTCGGTT TCTCGTTCCA GATCGCGCGC 
             CTCGGCGGCG GAATCACGAT CAACAAGCCA AGCTTCAGCA TGTCGTTCAA CCCCACACGC 

             AAGCCGCGCG TGGTGATCGG CCCGGATGCG GTGGTCGATG GGCCGTTGCA CTTCGAGCGC 
             AAGCCGCGTG TGGTGATCGG CCCGGATGCG GTGGTTGATG GGCCGTTGCA CTTCGAGCGC 
             AAGCCGCGTG TGGTGATCGG CCCGGATGCA GTGGTCGATG GGCCGTTGCA CTTCGAGCGC 
             AAGCCGCGTG TGGTGATCGG CCCGGATGCG GTGGTCGATG GGCCGTTGCA CTTCGAGCGC 
             AAGCCGCGTG TGGTGATCGG CCCGGATGCG GTGGTCGATG GGCCGTTGCA CTTCGAGCGC 
             AAGCCGCGCG TGATCATCGG CCCGAATGCG GTGGTCGATG GCCCGCTGAA GTTCGAACGC 
             AAGCCGCGCG TGATCATCGG CCCGAATGCG GTGGTCGATG GCCCGCTGAA GTTCGAACGC 
             AAGCCGCGCG TGATCATCGG CCCGAATGCG GTGGTCGATG GCCCGCTGAA GTTCGAACGC 
             AAGCCGCGCG TGATCATCGG CCCGAATGCG GTGGTCGATG GCCCGCTGAA GTTCGAACGC 
             ACGCCGCGCG TGGTGATCGG CCCGAACGCG GTGGTCGATG GACCGCTGCA CTTTGAGCGC 
             ACGCCGCGCG TGGTGATCGG CCCGAACGCG GTGGTCGATG GACCGCTGCA CTTTGAGCGC 
             ACGCCGCGCG TGGTGATCGG CCCGAACGCG GTGGTCGATG GACCGCTGCA CTTTGAGCGC 
             ACGCCGCGCG TGGTGATCGG CCCGAACGCG GTGGTCGATG GACCGCTGCA CTTCGAGCGC 
             ACGCCGCGCG TGGTGATCGG CCCGAACGCG GTGGTCGATG GACCGCTGCA CTTCGAGCGC 
             ACGCCGCGCG TGGTGATCGG CCCGAACGCG GTGGTCGATG GACCGCTGCA CTTCGAGCAC 
             ACGCCGCGCG TGGTGATCGG CCCGAACGCG GTGGTCGATG GACCGCTGCA CTTCGAGCGC 
             ACGCCGCGTG TCATCGTTGG ACCACATGCG GTGATCGACG GTCCGCTGAG GTTCGAGCGC 

             GAGGTCAACC TGTACGTGCA CCGCAGCGCC AAGATCGGCG CGGTGAGCGG CGCCACCGCG 
             GAGGTCAACC TGTACGTGCA CCGCAGCGCC AAGATCGGCG CGGTGAGCGG CGCCACCGCG 
             GAGGTCAACC TGTACGTGCA CCGCAGCGCC AAGATCGGCG CGGTGAGCGG CGCCACCGCG 
             GAGGTCAACC TGTACGTGCA CCGCAGCGCC AAGATCGGCC CGGTGAGCGG CGCCACCGCG 
             GAGGTCAACC TGTACGTGCA CCGCAGCGCC AAGATCGGCG CGGTGAGCGG CGCCACCGCG 
             GAGGTCACCT TGTACGTGCA CCGCAGCGCC AAGATCGGCG CGGTCACCGG GGCCACCGCG 
             GAGGTCACCT TGTACGTGCA CCGCAGCGCC AAGATCGGCG CGGTCACCGG GGCCACCGCG 
             GAGGTCACCT TGTACGTGCA CCGCAGCGCC AAGATCGGCG CGGTCACCGG GGCCACCGCG 
             GAGGTCACCT TGTACGTGCA CCGCAGCGCC AAGATCGGCG CGGTCACCGG GGCCACCGCG 
             GAGGTCACCC TGTATGTTCA CCGCAGCGCC AAGATCGGCG CGGTGAGCGG CGCCACGGCA 
             GAGGTCACCC TGTATGTTCA CCGCAGCGCC AAGATCGGCG CGGTGAGCGG CGCCACGGCA 
             GAGGTCACCC TGTATGTTCA CCGCAGCGCC AAGATCGGCG CGGTGAGCGG CGCCACGGCA 
             GAGGTCACCC TGTACGTGCA CCGCAGCGCC AAGATCGGCG CGGTGAGCGG CGCCACGGCG 
             GAGGTCACCC TGTACGTGCA CCGCAGCGCC AAGATCGGCG CGGTGAGCGG CGCCACGGCG 
             GAGGTCACCC TGTACGTGCA CCGCAGCGCC AAGATCGGCG CGGTGAGCGG CGCCACGGCG 
             GAGGTCACCC TGTACGTGCA CCGCAGCGCC AAGATCGGCG CGGTGAGCGG CGCCACGGCG 
             AAGGTCACGC TGTACGTCCA CCGCAGCGCC AAGATCGGGC CGATCAGCGG CGCCACCGCA 

             CGCAGCTTCG ATAGCGACGT CGCACCGAAG GACTGA---- ---------- ---------- 
             CGCAGTTTCG ACAGCGACGT TGCGCCCAAG GACTGA---- ---------- ---------- 
             CGCAGCTTCG ACAGCGACGT CGCGCCGAAG GACTGA---- ---------- ---------- 
             CGCAGCTTCG ACAGCGACGT CGCGCCGAAG GACTGA---- ---------- ---------- 
             CGCAGCTTCG ACAGCGACGT CGCGCCGAAG GACTGA---- ---------- ---------- 
             CGCAGCTTCG ATGGCGATGT GGCGCCGGAG GACTGA---- ---------- ---------- 
             CGCAGCTTCG ATGGCGATGT GGCGCCGGAG GACTGA---- ---------- ---------- 
             CGCAGCTTCG ATGGCGATGT GGCGCCGGAG GACTGA---- ---------- ---------- 
             CGCAGCTTCG ATGGCGATGT GGCGCCGGAG GACTGA---- ---------- ---------- 
             CGCAGCTTCG ACGGCGAGGT GGCGCCCAAG GACTGA---- ---------- ---------- 
             CGCAGCTTCG ACGGCGAGGT GGCGCCCAAG GACTGA---- ---------- ---------- 
             CGCAGCTTCG ACGGCGAGGT GGCGCCCAAG GACTGA---- ---------- ---------- 
             CGCAGCTTCG ACGGCGAGGT AGCGCCGAAG GGCTGATTGC AGTCCTTATC CGGAGAGCTA 
             CGCAGCTTCG ACGGCGAGGT AGCGCCGAAG GGCTGA---- ---------- ---------- 
             CGCAGCTTCG ACGGCGAGGT AGCGCCGAAG GGCTGA---- ---------- ---------- 
             CGCAGCTTCG ACGGCGAGGT AGCGCCGAAG GACTGA---- ---------- ---------- 
             CAATCGTTCG ACACCGACAC TGCACCGAAA AACTAA---- ---------- ---------- 

             ------ATGT CTACCGCTTC CACTCTCAGC CGCGCCACCC TGTTGGCCGT CGGTATCGCT 
             ------ATGT CTACCGCTTC CACTCTCAGC CGCGCCACCC TGTTGGCCGT CGGTATCGCT 
             ------ATGT CTACCGCTTC CACTCTCAGC CGCGCCACCC TCTTGGCCGT CGGTATCGCT 
             ------ATGT CTACCGCTTC CACTCTCAGC CGCGCCACCC TGTTGGCCGT CGGTATCGCT 
             ---------- ---------- ---------- ---------- ---------- ---------- 
             ------ATGT CTACCGCTTC CACTCTCAGC CGCGCCACCC TGCTGGCCGT TGGTATTGCC 
             ------ATGT CTACCGCTTC CACTCTCAGC CGCGCCACCC TGCTGGCCGT TGGTATTGCC 
             ------ATGT CTACCGCTTC CACTCTCAGC CGCGCCACCC TGCTGGCCGT TGGTATTGCC 
             ------ATGT CTACCGCTTC CACTCTCAGC CGCGCCACCC TGCTGGCCGT TGGTATTGCC 
             ---------- ---------- ---------- ---------- --TTGGCCGT CGGTGTCGCT 
             ------ATGT CTACTGCTTC CACTCTCAGC CGCGCCACCC TGTTGGCCGT CGGTGTCGCT 
             ------ATGT CTACTGCTTC CACTCTCAGC CGCGCCACCC TGTTGGCCGT CGGTGTCGCT 
             CAACTTATGT CTACCGCTTC CATTCTCAGC CGCGCCACCC TGCTGGCCGT CGGTATCGCC 
             ------ATGT CTACCGCTTC CATTCTCAGC CGCGCCACCC TGCTGGCCGT CGGTATCGCC 
             ------ATGT CTACCGCTTC CATTCTCAGC CGCGCCACCC TGCTGGCCGT CGGTATCGCC 
             ------ATGT CTACCGCTTC CATTCTCAGC CGCGCCACCC TGCTGGCCGT CGGTATCGCC 
             ------ATGC AAAACGCAAC CCAGTTCGTC CGTTTCACTG CACTGGCCGT GGGTATCGTC 

             GGCGTGCTGG CCGTTGGTCA GGCGCACGGC GCCGCGTTCC AGCTGAAGGA AAACAGCGCC 
             GGCGTGCTGG CCGTTGGTCA GGCGCACGGC GCTGCGTTCC AGCTGAAGGA AAACAGCGCC 
             GGCGTGCTGG CCGTTGGTCA GGCGCACGGC GCCGCGTTCC AGCTGAAGGA AAACAGCGCC 
             GGCGTGCTGG CCGTTGGTCA GGCGCACGGC GCCGCGTTCC AGCTGAAGGA AAACAGCGCC 
             ---------- ---------- ---------- ---------- ---------- ---------- 
             GGCGTGCTGG CCGTTGGCCA GGCACACGGT GCCGCCTTCC AGCTGAAGGA AAACAGCGCC 
             GGCGTGCTGG CCGTTGGCCA GGCACACGGT GCCGCCTTCC AGCTGAAGGA AAACAGCGCC 
             GGCGTGCTGG CCGTTGGCCA GGCACACGGT GCCGCCTTCC AGCTGAAGGA AAACAGCGCC 
             GGCGTGCTGG CCGTTGGCCA GGCACACGGT GCCGCCTTCC AGCTGAAGGA AAACAGCGCC 
             GGCGTGCTGG CCGTTGGTCA GGCGCACGGC GCCGCATTCC AGCTGAAGGA AAACAGCGCC 
             GGCGTGCTGG CCGTTGGTCA GGCGCACGGC GCCGCATTCC AGCTGAAGGA AAACAGCGCC 
             GGCGTGCTGG CCGTTGGTCA GGCGCACGGC GCCGCATTCC AGCTGAAGGA AAACAGCGCC 
             GGCGTGCTGG CCGTTGGTCA GGCGCACGGC GCCGCGTTCC AGCTGAAGGA AAACAGCGCC 
             GGCGTGCTGG CCGTTGGTCA GGCGCACGGC GCCGCGTTCC AGCTGAAGGA AAACAGCGCC 
             GGCGTGCTGG CCGTTGGTCA GGCGCACGGC GCCGCGTTCC AGCTGAAGGA AAACAGCGCC 
             GGCGTGCTGG CCGTTGGTCA GGCGCACGGT GCCGCTTTCC AGCTGAAGGA AAACAGCGCC 
             GGTGCACTGA CCATGGGTCA GGCACATGGC GCCGCATTTC AGCTCAAGGA AAACAGCGCC 

             AAGGGCCTTG GCCGCGCATT CGCAGGTTCG GGCAGCGCCC CGGATGATGC CTCCATCATC 
             AAGGGCCTCG GCCGCGCATT CGCAGGTTCG GGCAGCGCCC CGGATGATGC CTCCATCATC 
             AAGGGCCTTG GCCGCGCATT CGCAGGTTCG GGCAGCGCCC CGGATGATGC CTCCATCATC 
             AAGGGCCTCG GCCGCGCATT CGCAGGTTCG GGCAGCGCCC CGGATGATGC CTCCATCATC 
             ---------- ---------- ---------- ---------- ---------- ---------- 
             AAGGGCCTCG GCCGCGCCTT CGCAGGTTCG GGCAGCGCCC CGGACGACGC ATCGATCATC 
             AAGGGCCTCG GCCGCGCCTT CGCAGGTTCG GGCAGCGCCC CGGACGACGC ATCGATCATC 
             AAGGGCCTCG GCCGCGCCTT CGCAGGTTCG GGCAGCGCCC CGGACGACGC ATCGATCATC 
             AAGGGCCTCG GCCGCGCCTT CGCAGGTTCG GGCAGCGCCC CGGACGACGC ATCGATCATC 
             AAGGGTCTCG GCCGCGCATT CGCAGGTTCG GGCAGCGCCC CGGACGATGC CTCGATCATC 
             AAGGGTCTCG GCCGCGCATT CGCAGGTTCG GGCAGCGCCC CGGACGATGC CTCGATCATC 
             AAGGGTCTCG GCCGCGCATT CGCAGGTTCG GGCAGCGCCC CGGACGATGC CTCGATCATC 
             AAGGGCCTCG GCCGCGCCTT CGCAGGTTCG GGCAGCGCCC CGGACGATGC CTCCATCATG 
             AAGGGCCTCG GCCGCGCCTT CGCAGGTTCG GGCAGCGCCC CGGACGATGC CTCCATCATG 
             AAGGGCCTCG GCCGCGCCTT CGCAGGTTCG GGCAGCGCCC CGGACGATGC CTCCATCATG 
             AAGGGCCTCG GCCGCGCCTT CGCAGGTTCG GGCAGCGCCC CGGACGATGC CTCCATCATG 
             AAGGGGCTTG GTCGTGCTTT CGCCGGTGCC GGGAGTGCGC CTGACGACGC TTCCATCATC 

             GCCAACAACC CGGCAGGCAT GCGCCAGCTG GACGGTCGCC TGTTCCAGGC CGACGTCAGC 
             GCCAACAACC CGGCCGGCAT GCGCCAGCTG GACGGTCGCC TGTTCCAGGC CGACGTCAGC 
             GCCACCAACC CGGCCGGCAT GCGCCAGCTG GACGGCCGCC TGTTCCAGGC CGACGTCAGC 
             GCCACCAACC CGGCCGGCAT GCGCCAGCTG GACGGCCGCC TGTTCCAGGC CGACGTCAGC 
             ---------- --------AT GCGCCAGCTG GACGGCCGCC TGTTCCAGGC CGACGTCAGC 
             GCCAACAACC CGGCCGGCAT GCGCCAGCTG GACGGCCGCC TGTTCCAGGC CGACGTCAGC 
             GCCAACAACC CGGCCGGCAT GCGCCAGCTG GACGGCCGCC TGTTCCAGGC CGACGTCAGC 
             GCCAACAACC CGGCCGGCAT GCGCCAGCTG GACGGCCGCC TGTTCCAGGC CGACGTCAGC 
             GCCAACAACC CGGCCGGCAT GCGCCAGCTG GACGGCCGCC TGTTCCAGGC CGACGTCAGC 
             GTCAACAACC CGGCCGGTAT GCGCCAGCTG GACGGTCGCC TGTTCCAGGC CGACGTCAGC 
             GTCAACAACC CGGCCGGTAT GCGCCAGCTG GACGGTCGCC TGTTCCAGGC CGACGTCAGC 
             GTCAACAACC CGGCCGGTAT GCGCCAGCTG GACGGTCGCC TGTTCCAGGC CGACGTCAGC 
             GTCAACAACC CGGCCGGTAT GCGCCAGTTG GACGGTCGCC TGTTCCAGGC CGACGTCAGC 
             GTCAACAACC CGGCCGGTAT GCGCCAGTTG GACGGTCGCC TGTTCCAGGC CGACGTCAGC 
             GTCAACAACC CGGCCGGTAT GCGCCAGTTG GACGGTCGCC TGTTCCAGGC CGACGTCAGC 
             ATCAACAACC CGGCCGGTAT GCGCCAGCTG GACGGTCGCC TGTTCCAGGC CGACGTCAGC 
             GCCGTGAATC CGGCGGGCAT GCGCCAACTC GATGGCTCGG TGTTCCAGGC CGACGTCAGC 

             GCCATCAGCT TCTCGGCCAA GTTCCAGCCC GACAC----- ----CGCGGC CTACGCCAAC 
             GCCATCAGCT TCTCGGCCAA GTTCCAGCCC GACAC----- ----CGCGGC CTACGCCAAC 
             GCCATCAGCT TCTCGGCCAA GTTCCAGCCC GACAC----- ----CGCGGC CTACGCCAAC 
             GCCATCAGCT TTTCGGCCAA GTTCCAGCCC GACAC----- ----CGCGGC CTACGCCAAC 
             GCCATCAGCT TTTCGGCCAA GTTCCAGCCC GACAC----- ----CGCGGC CTACGCCAAC 
             GCCATCAGCT TCTCGGCCAA GTACCAGGGC GAAGG----- ----CGGCAG CTACGCCAAC 
             GCCATCAGCT TCTCTGCCAA GTACCAGGGC GAAGG----- ----CGGCAG CTACGCCAAC 
             GCCATCAGCT TCTCGGCCAA GTACCAGGGC GAAGG----- ----CGGCAG CTACGCCAAC 
             GCCATCAGCT TCTCGGCCAA GTACCAGGGC GAAGG----- ----CGGCAG CTACGCCAAC 
             GCCATCAGCT TCTCGGCCAA GTTCCAGCCT GAGTC----- ----AGCCAA CTATGCCAAC 
             GCCATCAGCT TCTCGGCCAA GTTCCAGCCT GAGTC----- ----AGCCAA CTATGCCAAC 
             GCCATCAGCT TCTCGGCCAA GTTCCAGCCT GAGTC----- ----AGCCAA CTATGCCAAC 
             GCCATCAGCT TCTCGGCCAG GTTCCAGCCT GAGTC----- ----GGCCAA CTACGCCAAC 
             GCCATCAGCT TCTCGGCCAG GTTCCAGCCT GAGTC----- ----GGCCAA CTACGCCAAC 
             GCCATCAGCT TCTCGGCCAG GTTCCAGCCT GAGTC----- ----GGCCAA CTACGCCAAC 
             GCCATCAGCT TCTCGGCCAG GTTCCAGCCT GAGTCGGCCA ACTACGCCAA CTACGCCAAC 
             GCCATTCAGT TCTCCGCCAA GTACCGGGGC AATGG----- ----CGGTAC CTATGCCAAC 

             GGCGCTCCGG TCTCCGGCGG CAACGGCGGC GACGCCGGCA TGATCGCGCC GGTCCCGGCG 
             GGCGCTCCGG TCTCCGGCGG CAACGGCGGC GACGCCGGCA TGATCGCGCC GGTCCCGGCG 
             GGCGCGCCGG TGTCCGGCGG CAACGGCGGC GACGCCGGCA TGATCGCGCC GGTCCCGGCG 
             GGCGCACCGG TGTCCGGCGG CAACGGCGGC GACGCCGGCA TGATCGCGCC GGTCCCGGCT 
             GGCGCACCGG TGTCCGGCGG CAACGGCGGC GACGCCGGCA TGATCGCGCC GGTCCCGGCT 
             GGCGCCCCGA TCTCCGGCGG TAACGGCGGC GACGCGGGCA TGATCGCGCC GGTCCCGGCA 
             GGTGCGCCGA TCTCCGGCGG CAACGGTGGC GACGCGGGCA TGATCGCGCC GGTCCCGGCA 
             GGCGCCCCGA TCTCCGGCGG TAACGGCGGC GACGCGGGCA TGATCGCGCC GGTCCCGGCA 
             GGCGCCCCGA TCTCCGGCGG TAACGGCGGC GACGCGGGCA TGATCGCGCC GGTCCCGGCA 
             GGCGCTCCGG TCTCCGGCGG CAACGGCGGC GATGCCGGCA TGATCGCACC GGTCCCGGCG 
             GGCGCTCCGG TCTCCGGCGG CAACGGCGGC GATGCCGGCA TGATCGCACC GGTCCCGGCG 
             GGCGCTCCGG TCTCCGGCGG CAACGGCGGC GATGCCGGCA TGATCGCACC GGTCCCGGCG 
             GGCGCCCCGG TCTCCGGCGG TAACGGCGGC GATGCCGGCA TGATCGCGCC GGTGCCGGCG 
             GGCGCCCCGG TCTCCGGCGG TAACGGCGGC GATGCCGGCA TGATCGCGCC GGTGCCGGCG 
             GGCGCCCCGG TCTCCGGCGG TAACGGCGGC GATGCCGGCA TGATCGCGCC GGTGCCGGCG 
             GGCGCCCCGG TCTCCGGCGG TAACGGCGGC GATGCCGGCA TGATCGCGCC GGTGCCGGCG 
             GGTGCGCCGA TCTCCGGTGG CAATGGCGGC GACGCCGGCA TGATCGCCCC GGTCCCGGCG 

             ATGTACTTCC ACGTGCCGTT CGGCGAGAAC GACAACATGC ACCTGGGCAC CTCGCTGACC 
             ATGTACTTCC ACGTGCCGTT CGGCGAGAAC GACAACATGC ACCTGGGCAC CTCGCTGACC 
             ATGTACTTCC ACGTGCCGTT CGGCGAGAAC GACAACATGC ACCTGGGCAC CTCGCTGACC 
             CTGTACTTCC ACGTGCCGTT CGGCGAGAAC GACAACATGC ACCTGGGCAC CTCGCTGACC 
             CTGTACTTCC ACGTGCCGTT CGGCGAGAAC GACAACATGC ACCTGGGCAC CTCGCTGACC 
             GCGTATTTCC ACGTGCCGTT CGGTGAGAAC AACAACATGC ACCTGGGTAC GTCGCTGACC 
             GCGTATTTCC ACGTGCCGTT CGGTGAAAAC AACAACATGC ACCTGGGTAC GTCGCTGACC 
             GCGTATTTCC ACGTGCCGTT CGGTGAGAAC AACAACATGC ACCTGGGTAC GTCGCTGACC 
             GCGTATTTCC ACGTGCCGTT CGGTGAGAAC AACAACATGC ACCTGGGTAC GTCGCTGACC 
             ATGTACTTCC ACGTGCCGTT CGGCGAGAAC GACAACATGC ACCTGGGTAC CTCGCTGACC 
             ATGTACTTCC ACGTGCCGTT CGGCGAGAAC GACAACATGC ACCTGGGTAC CTCGCTGACC 
             ATGTACTTCC ACGTGCCGTT CGGCGAGAAC GACAACATGC ACCTGGGTAC CTCGCTGACC 
             ATGTACTTCC ACGTGCCGTT CGGCGAGAAC GACAACATGC ACCTGGGCAC CTCGCTGACC 
             ATGTACTTCC ACGTGCCGTT CGGCGAGAAC GACAACATGC ACCTGGGCAC CTCGCTGACC 
             ATGTACTTCC ACGTGCCGTT CGGCGAGAAC GACAACATGC ACCTGGGCAC CTCGCTGACC 
             ATGTACTTCC ACGTGCCGTT CGGCGAGAAC GACAACATGC ACCTGGGCAC CTCGCTGACC 
             TTCTACTTAC ACATGCCATT CGGCGCAGAC AACAACATGC ATTTCGGCAC CTCGCTGACC 

             GTGCCGTTCG GCTTCAAGAC CGAATACGAC CGCGACTGGG TCGGCCGCTA CCACGGCACC 
             GTGCCCTTCG GCTTCAAGAC CGAATACGAC CGCGACTGGG TCGGCCGCTA CCACGGCACC 
             GTGCCGTTCG GCTTCAAGAC CGAATACGAC CGCGACTGGG TCGGCCGCTA CCACGGCACC 
             GTGCCGTTCG GCTTCAAGAC CGAATACGAC CGCGACTGGG TCGGCCGCTA CCACGGCACC 
             GTGCCGTTCG GCTTCAAGAC CGAATACGAC CGCGACTGGG TCGGCCGCTA CCACGGCACC 
             GTGCCGTTCG GCTTCAAGAC CGAATACGAC CGCGACTGGA CCGGCCGCTA CCACGGCACC 
             GTGCCGTTCG GCTTCAAGAC CGAATACGAC CGCGACTGGA CCGGCCGCTA CCACGGCACC 
             GTGCCGTTCG GCTTCAAGAC CGAATACGAC CGCGACTGGA CCGGCCGCTA CCACGGCACC 
             GTGCCGTTCG GCTTCAAGAC CGAATACGAC CGCGACTGGA CCGGCCGCTA CCACGGCACC 
             GCGCCGTTCG GCTTCAAGAC CGAATACGAC CGCGACTGGG TCGGCCGCTA CCACGGCACC 
             GCGCCGTTCG GCTTCAAGAC CGAATACGAC CGCGACTGGG TCGGCCGCTA CCACGGCACC 
             GCGCCGTTCG GCTTCAAGAC CGAATACGAC CGCGACTGGG TCGGCCGCTA CCACGGCACC 
             GTGCCGTTCG GCTTCAAGAC CGAATACGAC CGCGACTGGG TCGGCCGCTA CCACGGCACC 
             GTGCCGTTCG GCTTCAAGAC CGAATACGAC CGCGACTGGG TCGGCCGCTA CCACGGCACC 
             GTGCCGTTCG GCTTCAAGAC CGAATACGAC CGCGACTGGG TCGGCCGCTA CCACGGCACC 
             GTGCCGTTCG GCTTCAAGAC CGAATACGAC CGCGACTGGG TCGGCCGCTA CCACGGCACC 
             GTGCCATTCG GTTTCAAGAC CCAATACGAC CGCGATTGGG TTGGTCGCTA CAACGGTGTC 

             AAGACCGAGC TGCAGGCGAT CGACTTCAAC GTCGCGTTCT CCTATGACGT GAACCCGTAC 
             AAGACCGAGT TGCAGGCGAT CGACTTCAAC GTCGCATTCT CCTATGACGT GAACCCGTAC 
             AAGACCGAGC TGCAGGCGAT CGACTTCAAC GTCGCGTTCT CCTATGACGT GAACCCGTAC 
             AAGACCGAGC TGCAGGCGAT CGACTTCAAC GTCGCGTTCT CCTATGACGT GAACCCTTAC 
             AAGACCGAGC TGCAGGCGAT CGACTTCAAC GTCGCGTTCT CCTATGACGT GAACCCGTAC 
             AAGACCGAGC TGCAGGCGAT CGACTTCAAC GTCGCGTTCT CCTACGACGT GAACCCCTAC 
             AAGACCGAGC TGCAGGCGAT CGACTTCAAC GTCGCGTTCT CCTACGACGT GAACCCGTAC 
             AAGACCGAGC TGCAGGCGAT CGACTTCAAC GTCGCGTTCT CCTACGACGT GAACCCCTAC 
             AAGACCGAGC TGCAGGCGAT CGACTTCAAC GTCGCGTTCT CCTACGACGT GAACCCGTAC 
             AAGACCGAGC TGCAGGCGAT CGACTTCAAC GTCGCGTTCT CCTATGACGT GAACCCGTAC 
             AAGACCGAGC TGCAGGCGAT CGACTTCAAC GTCGCGTTCT CCTATGACGT GAACCCGTAC 
             AAGACCGAGC TGCAGGCGAT CGACTTCAAC GTCGCGTTCT CCTATGACGT GAACCCGTAC 
             AAGACCGAGC TGCAGGCGAT CGACTTCAAC GTCGCGTTCT CCTATGACGT GAACCCGTAC 
             AAGACCGAGC TGCAGGCGAT CGACTTCAAC GTCGCGTTCT CCTATGACGT GAACCCGTAC 
             AAGACCGAGC TGCAGGCGAT CGACTTCAAC GTCGCGTTCT CCTATGACGT GAACCCGTAC 
             AAGACCGAGC TGCAGGCGAT CGACTTCAAC GTCGCGTTCT CCTATGACGT GAACCCGTAC 
             AAGACCGAAT TGCAGACGAT CGACTTGAAC GCCGCTTTCT CCTACGACGT CAATCCGTAC 

             GTGTCCTTCG GTGCCTCGGT GTTCGCCGAG CGTCTGGATA TCGACCTGGC CAACGCCGTG 
             GTGTCCTTCG GTGCCTCGGT GTTCGCCGAG CGTCTGGATA TCGACCTGGC CAACGCGGTG 
             GTGTCCTTCG GTGCCTCGGT GTTCGCCGAG CGTCTGGATA TCGACCTGGC CAACGCGGTG 
             GTGTCCTTCG GTGCCTCGGT GTTCGCCGAG CGTCTGGATA TCGACCTGGC CAACGCGGTG 
             GTGTCCTTCG GTGCCTCGGT GTTCGCCGAG CGTCTGGATA TCGACCTGGC CAACGCGGTG 
             GTGTCGTTCG GCGCGTCGGT GTTCGCGGAG CGTCTGGATA TCGACCTGGG CAACGCGGTG 
             GTGTCGTTCG GCGCCTCGGT GTTCGCCGAG CGTCTGGATA TCGACCTGGG CAACGCGGTG 
             GTGTCGTTCG GCGCGTCGGT GTTCGCGGAG CGTCTGGATA TCGACCTGGG CAACGCGGTG 
             GTGTCGTTCG GCGCCTCGGT GTTCGCCGAG CGTCTGGATA TCGACCTGGG CAACGCGGTG 
             GTGTCCTTCG GTGCCTCGGT GTTCGCCGAG CGTCTGGATA TCGACCTGGC CAACGCCGTC 
             GTGTCCTTCG GTGCCTCGGT GTTCGCCGAG CGTCTGGATA TCGACCTGGC CAACGCCGTC 
             GTGTCCTTCG GTGCCTCGGT GTTCGCCGAG CGTCTGGATA TCGACCTGGC CAACGCCGTC 
             GTGTCCTTCG GCGCCTCGGT GTTCGCCGAG CGTCTGGATA TCGACCTGGC CAACGCCGTC 
             GTGTCCTTCG GCGCCTCGGT GTTCGCCGAG CGTCTGGATA TCGACCTGGC CAACGCCGTC 
             GTGTCCTTCG GCGCCTCGGT GTTCGCCGAG CGTCTGGATA TCGACCTGGC CAACGCCGTC 
             GTGTCCTTCG GCGCCTCGGT GTTCGCCGAG CGTCTGGATA TCGACCTGGC CAACGCCGTC 
             GTATCCTTCG GCGCATCGGT GTTCGCCGAG CGTTTGAACA TCGATCTGAC CAACGCCATC 

             GATTTCGGCA GCGTGCTGGC TGCGCGCCGC GTGCCGGGCT TCGCGCCGGG CAGCGCCGAT 
             GACTTCGGCA GCGTGCTGGC TGCGCGCCGC GTGCCGGGCT TCGCGCCGGG CAGCGCCGAT 
             GATTTCGGCA GCGTGCTGGC TGCGCGCCGC GTGCCGGGCT TCGCGCCGGG CAGCGCCGAT 
             GATTTCGGCA GCGTGCTGGC TGCGCGCCGC GTGCCGGGCT TCGCGCCGGG CAGCGCCGAT 
             GATTTCGGCA GCGTGCTGGC TGCGCGCCGC GTGCCGGGCT TCGCGCCGGG CAGCGCCGAT 
             GACTTCGGCA GCATCCTGGC CGCGCGTCGC GCACCGGGCT TCGCGCCGGG CAGCGCCGAT 
             GACTTCGGCA GCATCCTGGC CGCGCGTCGC GTACCAGGCT TCGCGCCGGG CAGCGCCGAT 
             GACTTCGGCA GCATCCTGGC CGCGCGTCGC GCACCGGGCT TCGCGCCGGG CAGCGCCGAT 
             GACTTCGGCA GCATCCTGGC CGCGCGTCGC GCACCGGGCT TCGCGCCGGG CAGCGCCGAT 
             GATTTCGGCA GCGTGCTGGC CGCGCGCCGC GTGCCGGGCT TCGCGCCGGG CAGTGCCGAT 
             GATTTCGGCA GCGTGCTGGC CGCGCGCCGC GTGCCGGGCT TCGCGCCGGG CAGTGCCGAT 
             GATTTCGGCA GCGTGCTGGC CGCGCGCCGC GTGCCGGGCT TCGCGCCGGG CAGTGCCGAT 
             GATTTTGGCA GCGTGCTGGC TGCGCGCCGC GTGCCGGGCT TCGCGCCGGG CAGCGCCGAT 
             GATTTTGGCA GCGTGCTGGC TGCGCGCCGC GTGCCGGGCT TCGCGCCGGG CAGCGCCGAT 
             GATTTTGGCA GCGTGCTGGC TGCGCGCCGC GTGCCGGGCT TCGCGCCGGG CAGCGCCGAT 
             GATTTTGGCA GCGTGCTGGC TGCGCGCCGC GTACCGGGCT TCGCGCCGGG CAGCGCCGAT 
             GATTTCGGCA CCATCCTGGC TTCACGTCGG GTGCCGGGTT TCACGCCGGG CAGTGTCGAC 

             GGCTACTCGC GCATCAAGGG CGACAGCACC GAAGTGGGCT TCACCCTGGG CGGCTTGTTC 
             GGCTACTCGC GCATCAAGGG CGACAGCACC GAAGTGGGCT TCACCCTGGG CGGCTTGTTC 
             GGCTACTCGC GCATCAAGGG CGACAGCACC GAAGTGGGCT TCACCCTGGG CGGCTTGTTC 
             GGCTACTCGC GCATCAAGGG CGACAGCACC GAAGTGGGCT TCACCCTGGG CGGCTTGTTC 
             GGCTACTCGC GCATCAAGGG CGACAGCACC GAAGTGGGCT TCACCCTGGG CGGCTTGTTC 
             GGCTACTCGC GCATCAAGGG CGACAGCACC GAAGTGGGCT TCACCCTCGG CGGCTTGTTC 
             GGCTATTCGC GCATCAAGGG CGACAGCACC GAAGTGGGCT TCACCCTCGG CGGCTTGTTC 
             GGCTACTCGC GCATCAAGGG CGACAGCACC GAAGTGGGCT TCACCCTCGG CGGCTTGTTC 
             GGCTACTCGC GCATCAAGGG CGACAGCACC GAAGTGGGCT TCACCCTCGG CGGCTTGTTC 
             GGCTACTCGC GCATCAAGGG CGACAGCACC GAAGTGGGCT TCACCCTGGG TGGCTTGTTC 
             GGCTACTCGC GCATCAAGGG CGACAGCACC GAAGTGGGCT TCACCCTGGG TGGCTTGTTC 
             GGCTACTCGC GCATCAAGGG CGACAGCACC GAAGTGGGCT TCACCCTGGG TGGCTTGTTC 
             GGCTACTCGC GCATCAAGGG CGACAGCACT GAAGTGGGCT TCACTCTGGG TGGCTTGTTC 
             GGCTACTCGC GCATCAAGGG CGACAGCACT GAAGTGGGCT TCACTCTGGG TGGCTTGTTC 
             GGCTACTCGC GCATCAAGGG CGACAGCACT GAAGTGGGCT TCACTCTGGG TGGCTTGTTC 
             GGCTACTCGC GCATCAAGGG CGACAGCACT GAAGTGGGCT TCACTCTGGG TGGCTTGTTC 
             GGTTTCTCGC GTCTCAAGGG CGACAACACC GCGGCCGGCT TCACTCTGGG TGGCTTGTTC 

             AGCATCGACG AGAACACCCA CATCGGCTTC AGCTACCGCT CGCAGGTGGA ACACAAGATC 
             AGCATCGATG AGAACACCCA CATCGGCTTC AGCTACCGCT CGCAGGTGGA ACACAAGATC 
             AGCATCGATG AGAACACCCA CATCGGCTTC AGCTACCGCT CGCAGGTGGA ACACAAGATC 
             AGCATCGATG AGAACACCCA CATCGGCTTC AGCTACCGCT CGCAGGTGGA ACACAAGATC 
             AGCATCGATG AGAACACCCA CATCGGCTTC AGCTACCGCT CGCAGGTGGA ACACAAGATC 
             AGCATCGATG AGAACACCCA CATCGGCTTC AGCTACCGCT CGGAAGTGGA GCACAAGATC 
             AGCATCGATG AGAACACCCA CATCGGCTTC AGCTACCGCT CGGAAGTGGA GCACAAGATC 
             AGCATCGATG AGAACACCCA CATCGGCTTC AGCTACCGCT CGGAAGTGGA GCACAAGATC 
             AGCATCGACG AGAACACCCA CATCGGCTTC AGCTACCGCT CGGAAGTGGA GCACAAGATC 
             AGCATCGATG AGAACACCCA CATCGGCTTC AGCTACCGCT CGCAGGTGGA CCACAAGATC 
             AGCATCGATG AGAACACCCA CATCGGCTTC AGCTACCGCT CGCAGGTGGA CCACAAGATC 
             AGCATCGATG AGAACACCCA CATCGGCTTC AGCTACCGCT CGCAGGTGGA CCACAAGATC 
             AGCATCGATG AGAACACCCA TATCGGCTTC AGCTACCGCT CGCAGGTGGA ACACAAGATC 
             AGCATCGATG AGAACACCCA TATCGGCTTC AGCTACCGCT CGCAGGTGGA ACACAAGATC 
             AGCATCGATG AGAACACCCA TATCGGCTTC AGCTACCGCT CGCAGGTGGA ACACAAGATC 
             AGCATCGATG AGAACACCCA TATCGGCTTC AGCTACCGCT CGCAGGTGGA ACACAAGATC 
             AGCGTCGATG AGAATACCCA CATCGGTTTC AGCTACCGGT CGCAGGTGAA GCACAAAATC 

             ACCGACGGCA CCGCCGACTT CACCGTGCCG GGCA---GTG CTGCCGCCGT GCTGGGCGT- 
             ACCGACGGCA CCGCCGACTT CACCGTGCCG GGCA---GTG CTGCCGCCGT GCTGGGCGT- 
             ACCGACGGCA CCGCCGACTT CACCGTGCCG GGCA---GTG CTGCCGCCGT GCTGAGCGT- 
             ACCGACGGCA CCGCCGACTT CACCGTGCCG GGCA---GTG CTGCCGCCGT GCTGAGCGT- 
             ACCGACGGCA CCGCCGACTT CACCGTGCCG GGCA---GTG CTGCCGCCGT GCTGAGCGT- 
             ACCGACGGCG ACGCCGACTT CACCGTGCCG GGCA---ATG CCGCTGCCGC GCTGGGCTT- 
             ACCGACGGCG ACGCCGACTT CAGCGCATCC GGTACAGGTG GTACTGCCGC ACTGGCCGTG 
             ACCGACGGCG ACGCCGACTT CACCGTGCCG GGCA---ATG CCGCTGCCGC GCTGGGCTT- 
             ACCGACGGCG ACGCCGACTT CACCGTGCCG GGCA---ATG CCGCTGCCGC GCTGGGCTT- 
             ACCGACGGCA CCGCCGACTT CACCACCCCG GGTA---ACG CTGCTGCCGT GCTCGCGGT- 
             ACCGACGGCA CCGCCGACTT CACCACCCCG GGTA---ACG CTGCTGCCGT GCTCGCGGT- 
             ACCGACGGCA CCGCCGACTT CACCACCCCG GGTA---ACG CTGCTGCCGT GCTCGCGGT- 
             ACCGATGGCA CTGCCGACTT CACCGTGCCG GGCA---GTG CTGCCGCGGT GCTGAGCGT- 
             ACCGATGGCA CTGCCGACTT CACCGTGCCG GGCA---GTG CTGCCGCGGT GCTGAGCGT- 
             ACCGATGGCA CTGCCGACTT CACCGTGCCG GGCA---GTG CTGCCGCGGT GCTGAGCGT- 
             ACCGATGGCA CTGCCGACTT CACCGTGCCG GGCA---GTG CTGCCGCGGT GCTGAGCGT- 
             ACCGATGGTG ACGTCGATTT CACCGTCTGG GGCA---ATG TCGCCACCGT GCTGGCCGT- 

             --------AG CCGCGCCGGG TACCTTCGTC GACACCAAGG GCCGCGCCAC CGTCAAGCTG 
             --------GG CCGCGCCGGG TACCTTCGTC GATACCAAGG GCCGCGCCAC CGTCAAGCTG 
             --------GG CCGCACCGGG TACCTTCGTG GATACCAAGG GCCGCGCCAC CGTCAAGCTG 
             --------GG CCGCACCGGG TACCTTCGTC GATACCAAGG GCCGCGCCAC CGTCAAGCTG 
             --------GG CCGCACCGGG TACCTTCGTC GATACCAAGG GCCGCGCCAC CGTCAAGCTG 
             --------CG CCGCACCGGG CACCTTCATC GATACCAAGG GCCGCGCCAC CGTGACCCTG 
             CTCGCGCAGG CCGCACCGGG CACCTTCATC GACACCAAGG GCCGCGCCAC CGTCAAGCTG 
             --------CG CCGCACCGGG CACCTTCATC GATACCAAGG GCCGCGCCAC CGTGACCCTG 
             --------CG CCGCACCGGG CACCTTCATC GACACCAAGG GCCGCGCCAC CGTGACCCTG 
             --------TG CCGCACCGGG CACCTTCGTC GACACCAAGG GCCGCGCCAC CGTCAAGCTG 
             --------TG CCGCACCGGG CACCTTCGTC GACACCAAGG GCCGCGCCAC CGTCAAGCTG 
             --------TG CCGCACCGGG CACCTTCGTC GACACCAAGG GCCGCGCCAC CGTCAAGCTG 
             --------GG CCGCACCGGG CACCTTCGTC GACACCAAGG GCCGCGCTAC CGTCAAGCTG 
             --------GG CCGCACCGGG CACCTTCGTC GACACCAAGG GCCGCGCTAC CGTCAAGCTG 
             --------GG CCGCACCGGG CACCTTCGTC GACACCAAGG GCCGCGCTAC CGTCAAGCTG 
             --------GG CCGCACCGGG CACCTTCGTC GACACCAAGG GCCGCGCCAC CGTCAAGCTG 
             --------TG CTGCGCCGGG CACCTTTGTC GACACCAAGG GCCGTGCCAC GGTCAAGCTG 

             CCGGCCAGCG CCACCGCCAG CTTCACGCAT AACGTGAACG AGCAGTGGTC GATCATGGCC 
             CCGGCCAGCG CCACCGCCAG CTTCACGCAC AACGTGAACG AGCAGTGGTC GATCATGGCC 
             CCGGCCAGCG CCACCGCCAG CTTCACGCAT AACGTGAACG AGCAGTGGTC GATCATGGCC 
             CCGGCCAGCG CCACCGCCAG CTTCACGCAT AACGTGAACG AGCAGTGGTC GATCATGGCC 
             CCGGCCAGCG CCACCGCCAG CTTCACGCAT AACGTGAACG AGCAGTGGTC GATCATGGCC 
             CCCGCCAGCG CCACCGCCAG CTTCACCCAC AACGTGAACG AGCAGTGGTC GATCATGGCC 
             CCCGCCAGCG CCACCGCCAG CTTCACCCAC AACGTGAACG AGCAGTGGTC GATCATGGCC 
             CCCGCCAGCG CCACCGCCAG CTTCACCCAC AACGTGAACG AGCAGTGGTC GATCATGGCC 
             CCCGCCAGCG CCACCGCCAG CTTCACCCAC AACGTGAACG AGCAGTGGTC GATCATGGCC 
             CCGGCCAGCG CCACCGCCAG CTTCACGCAT AACGTGAACG AGCAGTGGTC GATCATGGCC 
             CCGGCCAGCG CCACCGCCAG CTTCACGCAT AACGTGAACG AGCAGTGGTC GATCATGGCC 
             CCGGCCAGCG CCACCGCCAG CTTCACGCAT AACGTGAACG AGCAGTGGTC GATCATGGCC 
             CCGGCCAGCG CGACCGCCAG CTTCACGCAC AACGTGAACG AGCAGTGGTC GATCATGGCC 
             CCGGCCAGCG CGACCGCCAG CTTCACGCAC AACGTGAACG AGCAGTGGTC GATCATGGCC 
             CCGGCCAGCG CGACCGCCAG CTTCACGCAC AACGTGAACG AGCAGTGGTC GATCATGGCC 
             CCGGCCAGCG CGACCGCCAG CTTCACGCAC AACGTGAACG AGCAGTGGTC GATCATGGCC 
             CCGGCCAGCG CCACCGCCAG CTTCACCCAC AACGTCAACG AGCAGTGGAC GGTGATGGCC 

             GACGTCACCC GCACCGCCTG GAGCAAGTTC GACCAGGTCA CCGTGGACTT CGCCTCCAAC 
             GACGTGACCC GCACCGCCTG GAGCAAGTTC GACCAGGTGA CCGTGGACTT CGCCTCCAAC 
             GACGTCACCC GCACCGCCTG GAGCAAGTTC GACCAGGTGA CCGTGGACTT CGCTTCCAAC 
             GACGTCACCC GCACCGCCTG GAGCAAGTTC GACCAGGTGA CCGTGGACTT CGCCTCCAAC 
             GACGTCACCC GCACCGCCTG GAGCAAGTTC GACCAGGTGA CCGTGGACTT CGCCTCCAAC 
             GACGTCACCC GCACCGCCTG GAGCAAGTTC GACCAGGTGA CCGTGGACTT CGCCTCCAAT 
             GACGTCACCC GCACCGCCTG GAGCAAGTTC GACCAGGTGA CCGTGGACTT CGCCTCCAAT 
             GACGTCACCC GCACCGCCTG GAGCAAGTTC GACCAGGTGA CCGTGGACTT CGCCTCCAAT 
             GACGTCACCC GCACCGCCTG GAGCAAGTTC GACCAGGTGA CCGTGGACTT CGCCTCCAAT 
             GATGTCACCC GCACCGCCTG GAGCAAGTTC GACCAGGTGA CCGTGGACTT CGCCTCCAAC 
             GATGTCACCC GCACCGCCTG GAGCAAGTTC GACCAGGTGA CCGTGGACTT CGCCTCCAAC 
             GATGTCACCC GCACCGCCTG GAGCAAGTTC GACCAGGTGA CCGTGGACTT CGCCTCCAAC 
             GACGTCACCC GCACCGCCTG GAGCAAGTTC GACCAGGTGA CCGTGGACTT CGCCTCCAAC 
             GACGTCACCC GCACCGCCTG GAGCAAGTTC GACCAGGTGA CCGTGGACTT CGCCTCCAAC 
             GACGTCACCC GCACCGCCTG GAGCAAGTTC GACCAGGTGA CCGTGGACTT CGCCTCCAAC 
             GACGTCACCC GCACCGCCTG GAGCAAGTTC GACCAGGTGA CCGTGGACTT CGCCTCCAAC 
             GACGTCACCC GCACCGCCTG GAAAAAGTTC GACAAGATCA CCGTTGACTT CGCTTCCAAT 

             CAGCCCGATA GCGTGCTGGA CTTCTCCTAC CGCGACACCA CCTTCGCCTC GATCGGTGCC 
             CAGCCCGACA GCGTGCTGGA CTTCTCCTAC CGCGATACCA CCTTCGCCTC GATCGGTGCC 
             CAGCCCGACA GCGTGCTGGA CTTCTCCTAC CGCGACACCA CCTTCGCCTC GATCGGTGCC 
             CAGCCCGACA GCGTGCTGGA CTTCTCCTAC CGCGACACCA CCTTCGCCTC GATCGGTGCC 
             CAGCCCGACA GCGTGCTGGA CTTCTCCTAC CGCGACACCA CCTTCGCCTC GATCGGTGCC 
             CAGCCCAACA GCGTGCTGGA CTTCTCCTAC CGCGACACCA CCTTCGCCTC GATCGGTGCC 
             CAGCCCAACA GCGTGCTGGA CTTCTCCTAC CGCGACACCA CCTTCGCCTC GATCGGTGCC 
             CAGCCCAACA GCGTGCTGGA CTTCTCCTAC CGCGACACCA CCTTCGCCTC GATCGGTGCC 
             CAGCCCAACA GCGTGCTGGA CTTCTCCTAC CGCGACACCA CCTTCGCCTC GATCGGTGCC 
             CAGCCCGACA GCGTGCTGGA CTTCTCCTAC CGCGACACCA CCTTCGCCTC GATCGGTGCC 
             CAGCCCGACA GCGTGCTGGA CTTCTCCTAC CGCGACACCA CCTTCGCCTC GATCGGTGCC 
             CAGCCCGACA GCGTGCTGGA CTTCTCCTAC CGCGACACCA CCTTCGCCTC GATCGGTGCC 
             CAGCCCGACA GTGTGCTGGA CTTCTCCTAC CGCGACACCA CCTTCGCCTC GATCGGTGCC 
             CAGCCCGACA GTGTGCTGGA CTTCTCCTAC CGCGACACCA CCTTCGCCTC GATCGGTGCC 
             CAGCCCGACA GTGTGCTGGA CTTCTCCTAC CGCGACACCA CCTTCGCCTC GATCGGTGCC 
             CAGCCCGACA GTGTGCTGGA CTTCTCCTAC CGCGACACCA CCTTCGCCTC GATCGGTGCC 
             CAGCCCGAAA ACACGCTGCT GTTCTCCTAC CGCGATACCA CTTCCGTCGC ACTTGGCACC 

             GACTACCGCA TGAGCGACAC GGTGACCCTG CGCGGCGGCC TGGCGTACGA CCAGACCCCG 
             GACTACCGCA TGAGCGATAC GGTGACCCTG CGCGGCGGCC TGGCCTACGA CCAGACCCCG 
             GACTACCGCC TGAGCGATAC GGTGACCCTG CGCGGCGGCC TGGCGTACGA CCAAACCCCG 
             GACTACCGCC TGAGCGATAC GGTGACCCTG CGCGGCGGCC TGGCATACGA CCAGACCCCG 
             GACTACCGCC TGAGCGATAC GGTGACCCTG CGCGGCGGCC TGGCATACGA CCAGACCCCG 
             GACTACCGCA TGAGCGAGAC GCTGACCCTG CGTGGCGGTG TGGCGTATGA CCAGACCCCG 
             GACTACCGCA TGAGCGAGAC GCTGACCCTG CGTGGCGGTG TGGCGTATGA CCAGACCCCG 
             GACTACCGCA TGAGCGAGAC GCTGACCCTG CGTGGCGGTG TGGCGTATGA CCAGACCCCG 
             GACTACCGCA TGAGCGAGAC GCTGACCCTG CGTGGCGGCG TGGCGTATGA CCAGACCCCG 
             GACTACCGCA TGAGCGATAC GGTGACCCTG CGCGGCGGCC TGGCATACGA CCAGACCCCG 
             GACTACCGCA TGAGCGATAC GGTGACCCTG CGCGGCGGCC TGGCATACGA CCAGACCCCG 
             GACTACCGCA TGAGCGATAC GGTGACCCTG CGCGGCGGCC TGGCATACGA CCAGACCCCG 
             GATTACCGCA TGAGCGATAC GGTGACCCTG CGCGGCGGCC TGGCATACGA CCAGACCCCG 
             GATTACCGCA TGAGCGATAC GGTGACCCTG CGCGGCGGCC TGGCATACGA CCAGACCCCG 
             GATTACCGCA TGAGCGATAC GGTGACCCTG CGCGGCGGCC TGGCATACGA CCAGACCCCG 
             GATTACCGCA TGAGCGATAC GGTGACCCTG CGCGGCGGCC TGGCATACGA CCAGACCCCG 
             GAATACCGCA TGAGCGACAC CCTGACGTTG CGCGGCGGTG TGGCTTACGA CCAAACCCCG 

             ACCACGGCCG AACACCGCGA CGTGCGCGTG CCGGACGCGA GCCGCAAGTG GGTTTCGCTG 
             ACCACGGCCG AACACCGCGA CGTGCGCGTG CCGGACGCAA GCCGCAAGTG GGTGTCGCTG 
             ACCACGGCCG AACACCGCGA CGTGCGCGTG CCGGACGCGA GCCGCAAGTG GGTTTCGCTG 
             ACCACGGCCG AACACCGCGA CGTGCGCGTG CCGGACGCGA GCCGCAAGTG GGTTTCGCTG 
             ACCACGGCCG AACACCGCGA CGTGCGCGTG CCGGACGCGA GCCGCAAGTG GGTTTCGCTG 
             ACCACCGCCG AGCACCGTGA CGTGCGCGTG CCGGACGCGA GCCGCAAGTG GGTCTCGCTG 
             ACCACCGCCG AGCACCGTGA CGTGCGCGTG CCGGACGCGA GCCGCAAGTG GGTGTCGCTG 
             ACCACCGCCG AGCACCGTGA CGTGCGCGTG CCGGACGCGA GCCGCAAGTG GGTCTCGCTG 
             ACCACCGCCG AGCACCGTGA CGTGCGCGTG CCGGACGCGA GCCGCAAGTG GGTGTCGCTG 
             ACCACCGCCG AACACCGCGA CGTGCGCGTG CCGGACGCGA GCCGCAAGTG GGTTTCGCTG 
             ACCACCGCCG AACACCGCGA CGTGCGCGTG CCGGACGCGA GCCGCAAGTG GGTTTCGCTG 
             ACCACCGCCG AACACCGCGA CGTGCGCGTG CCGGACGCGA GCCGCAAGTG GGTTTCGCTG 
             ACCACGGCCG AACACCGCGA CGTGCGCGTG CCGGACGCGA GCCGCAAGTG GGTTTCGCTG 
             ACCACGGCCG AACACCGCGA CGTGCGCGTG CCGGACGCGA GCCGCAAGTG GGTTTCGCTG 
             ACCACGGCCG AACACCGCGA CGTGCGCGTG CCGGACGCGA GCCGCAAGTG GGTTTCGCTG 
             ACCACGGCCG AACACCGCGA AGTGCGCGTG CCGGACGCGA GCCGCAAGTG GGTTTCGCTG 
             ACCACCGATC AGCACCGCGA CGTGCGCGTA CCGGACCAAA GCCGCAAATG GGCTTCGCTG 

             GGTATGAGCT GGCGTCCGTC GGCGCAGACC GAGTACAACT TCGGCTACAC CCACCTGTTC 
             GGCATGAGCT GGCGTCCGTC GGCGCAGACC GAGTACAACT TCGGTTACAC CCACCTGTTC 
             GGTATGAGCT GGCGTCCGTC GGCGCAGACC GAGTACAACT TCGGCTACAC CCACCTGTTC 
             GGTATGAGCT GGCGTCCGTC GGCGCAGACC GAGTACAACT TCGGCTACAC CCACCTGTTC 
             GGTATGAGCT GGCGTCCGTC GGCGCAGACC GAGTACAACT TCGGCTACAC CCACCTGTTC 
             GGTCTGAGCT GGCGCCCGTC GCAGCAGGCC GAGTACAACT TCGGCTATAC GCACCTGTTC 
             GGTCTGAGCT GGCGTCCGTC GCAGCAGGCC GAGTACAACT TCGGCTACAC GCACCTGTTC 
             GGTCTGAGCT GGCGCCCGTC GCAGCAGGCC GAGTACAACT TCGGCTATAC GCACCTGTTC 
             GGTCTGAGCT GGCGTCCGTC GCAGCAGGCC GAGTACAACT TCGGCTACAC GCACCTGTTC 
             GGCATGAGCT GGCGTCCGTC GGCGCAGACC GAGTACAACT TCGGTTACAC CCACCTGTTC 
             GGCATGAGCT GGCGTCCGTC GGCGCAGACC GAGTACAACT TCGGTTACAC CCACCTGTTC 
             GGCATGAGCT GGCGTCCGTC GGCGCAGACC GAGTACAACT TCGGTTACAC CCACCTGTTC 
             GGTATGAGCT GGCGTCCGTC GGCGCAGACC GAATACAACG TCGGTTACAC CCACCTGTTC 
             GGTATGAGCT GGCGTCCGTC GGCGCAGACC GAATACAACG TCGGTTACAC CCACCTGTTC 
             GGTATGAGCT GGCGTCCGTC GGCGCAGACC GAATACAACG TCGGTTACAC CCACCTGTTC 
             GGTATGAGCT GGCGTCCGTC GGCGCAGACC GAATACAACG TCGGTTACAC CCACCTGTTC 
             GGTCTGACTT GGAAGCCGTC TCAGCAGGTG GAGTACAGCG TTGGCTACAC TCATCTGTTC 

             ACCAGCGACC CGACCAGCGA CACCCGCAGC GCCACCGGCG ACCGTCTGGC CGGCAGCTAC 
             ACCAGCGACC CGACCAGCGA CACCCGCAGC GCGACCGGCG ACCGTCTGGC CGGCAGCTAC 
             ACCAGCGACC CGACCAGCGA CACCCGCAGC GCCACGGGCG ACCGTCTTGC CGGCAGCTAC 
             ACCAGCGACC CGACCAGCGA CACCCGCAGC GCCACCGGCG ACCGTCTTGC CGGCAGCTAC 
             ACCAGCGACC CGACCAGCGA CACCCGCAGC GCCACCGGCG ACCGTCTTGC CGGCAGCTAC 
             ACCAGCGATC CGACCAGCGA CACCACCACT GCCACCGGCA ACGCGCTGGC CGGCAGCTAC 
             ACCAGCGATC CGACCAGCGA TACCACCACT GCCACCGGCA ACGCGCTGGC CGGCAGCTAC 
             ACCAGCGATC CGACCAGCGA CACCACCACT GCCACCGGCA ACGCGCTGGC CGGCAGCTAC 
             ACCAGCGATC CGACCAGCGA CACCACCACT GCCACCGGCA ACGCGCTGGC CGGCAGCTAC 
             ACCAGCGACC CGACCAGCGA CACCCGCAGC GCCACCGGCG ACCGTCTGGC TGGCAGCTAC 
             ACCAGCGACC CGACCAGCGA CACCCGCAGC GCCACCGGCG ACCGTCTGGC TGGCAGCTAC 
             ACCAGCGACC CGACCAGCGA CACCCGCAGC GCCACCGGCG ACCGTCTGGC TGGCAGCTAC 
             ACCAACAACC CGACCAGCGA TACCCGCAGC GCCACCGGCG ACCGTCTGGC TGGCAGCTAT 
             ACCAACAACC CGACCAGCGA TACCCGCAGC GCCACCGGCG ACCGTCTGGC TGGCAGCTAT 
             ACCAACAACC CGACCAGCGA TACCCGCAGC GCCACCGGCG ACCGTCTGGC TGGCAGCTAT 
             ACCAGCGACT CGACCATCGA TACCCGCAGC GCCACCGGCG ACCGTCTGGC TGGCAGCTAT 
             ATCAACGATC CGAGGGTCGC CACCACCAGT GCGACGGGAA ACACGCTGGT CGGCCATTAC 

             GACGTGAAGG GCGACGTGCT GGCCGCTTCG ATCAACTACA AGTTCTGA-- ---------- 
             GACGTGAAGG GCGACGTGCT GGCCGCTTCG ATCAACTACA AGTTCTGA-- ---------- 
             GACGTGAAGG GCGACGTGCT GGCCGCGTCG ATCAACTACA AGTTCTGA-- ---------- 
             GACGTGAAGG GCGACGTGCT GGCCGCGTCG ATCAACTACA AGTTCTGA-- ---------- 
             GACGTGAAGG GCGACGTGCT GGCCGCGTCG ATCAACTACA AGTTCTGA-- ---------- 
             AAGGTGCACG GCGACGTGCT GGCCGCGTCG ATCAACTACA AGTTCTGA-- ---------- 
             AAGGTGCACG GCGACGTGCT GGCCGCATCG ATCAACTACA AGTTCTGA-- ---------- 
             AAGGTGCACG GCGACGTGCT GGCCGCGTCG ATCAACTACA AGTTCTGA-- ---------- 
             AAGGTGCACG GCGACGTGCT GGCCGCATCG ATCAACTACA AGTTCTGA-- ---------- 
             GACGTGAAGG GCGACGTGCT GGCCGCTTCG ATCAACTACA AGTTCTGA-- ---------- 
             GACGTGAAGG GCGACGTGCT GGCCGCTTCG ATCAACTACA AGTTCTGA-- ---------- 
             GACGTGAAGG GCGACGTGCT GGCCGCTTCG ATCAACTACA AGTTCTGA-- ---------- 
             GACGTGAAGG GCGACGTGCT GGCCGCGTCG ATCAACTACA AGTTCTGAGT GCAGACCAGG 
             GACGTGAAGG GCGACGTGCT GGCCGCGTCG ATCAACTACA AGTTCTGA-- ---------- 
             GACGTGAAGG GCGACGTGCT GGCCGCGTCG ATCAACTACA AGTTCTGA-- ---------- 
             GACGTGAAGG GCGACGTGCT GGCCGCGTCG ATCAACTACA AGTTCTGA-- ---------- 
             GACCTGAACG GCAACGTGTT GGCGGGCTCG GTCAACTACA AGTTCTGA-- ---------- 

             ---------- ---------- ---------- ---------- ---------- ---------- 
             ---------- ---------- ---------- ---------- ---------- ---------- 
             ---------- ---------- ---------- ---------- ---------- ---------- 
             ---------- ---------- ---------- ATGCTGAACC TCGCGCGGCG GCGGTTGTCT 
             ---------- ---------- ---------- ATGCTGAACC TCGCGCGGCG GCGGTTGTCT 
             ---------- ---------- ---------- ---------- ---------- ---------- 
             ---------- ---------- ---------- ---------- ---------- ---------- 
             ---------- ---------- ---------- ---------- ---------- ---------- 
             ---------- ---------- ---------- ---------- ---------- ---------- 
             ---------- ---------- ---------- ---------- ---------- ---------- 
             ---------- ---------- ---------- ---------- ---------- ---------- 
             ---------- ---------- ---------- ---------- ---------- ---------- 
             GACAGTACCA AGAGGAGAAT TTGCGGCTTC ATGCTGAACC TCGCGCGGCG GCGGTTATCT 
             ---------- ---------- ---------- ---------- ---------- ---------- 
             ---------- ---------- ---------- ---------- ---------- ---------- 
             ---------- ---------- ---------- ---------- ---------- ---------- 
             ---------- ---------- ---------- ---------- ---------- ---------- 

             ---------- ---------- ---------- ---------- ---------- ---------- 
             ---------- ---------- ---------- ---------- ---------- ---------- 
             ---------- ---------- ---------- ---------- ---------- ---------- 
             GGGGCGTGGC GGCGATCACA TCATGCTTGG CTACAATCGC GCACCTGCCT GAAGTCACTG 
             GGGGCGTGGC GGCGATCACA TCATGCTTGG CTACAATCGC GCACCTGCCT GAAGTCACTG 
             ---------- ---------- ---------- ---------- ---------- ---------- 
             ---------- ---------- ---------- ---------- ---------- ---------- 
             ---------- ---------- ---------- ---------- ---------- ---------- 
             ---------- ---------- ---------- ---------- ---------- ---------- 
             ---------- ---------- ---------- ---------- ---------- ---------- 
             ---------- ---------- ---------- ---------- ---------- ---------- 
             ---------- ---------- ---------- ---------- ---------- ---------- 
             GGGGTGTGGC GGCGATCACA TCATGCTTGG CTACAATCGC GCACCTGCCT GAAGTCACTG 
             ---------- ---------- ---------- ---------- ---------- ---------- 
             ---------- ---------- ---------- ---------- ---------- ---------- 
             ---------- ---------- ---------- ---------- ---------- ---------- 
             ---------- ---------- ---------- ---------- ---------- ---------- 

             ---------- ---------- ---------- ---------- ---------- ---------- 
             ---------- ---------- ---------- ---------- ---------- ---------- 
             ---------- ---------- ---------- ---------- ---------- ---------- 
             GATCTTTCGT TGCCCCCTTC GCCTGCACCG CTGTCGCGCC TGCCGCTCGC TCCTGCCACC 
             GATCTTTCGT TGCCCCCTTC GCCTGCACCG CTGTCGCGCC TGCCGCTCGC TCCTGCCACC 
             ---------- ---------- ---------- ---------- ---------- ---------- 
             ---------- ---------- ---------- ---------- ---------- ---------- 
             ---------- ---------- ---------- ---------- ---------- ---------- 
             ---------T TGCCTCCTGC CGCCGCGCCA TTGCCGCACC CGACCCGCAG CCCGCCCGCA 
             ---------T TGCCCCCTTC GCCCGCACCG CTGCCGCGCT CGCCGCTCGC TCCTGCCACC 
             ---------- ---------- ---------- ---------- ---------- ---------- 
             ---------T TGCCCCTTTC GCCCGCACCG CTGCCGCGCT CGCCGCTCGC TCCTGCCACC 
             GATCTGTCGT TGCCTCCTTC GCCCGCACCA CTGCCGCGCT TGCTGCCCGC TTCTGTCATC 
             ---------- ---------- ---------- ---------- ---------- ---------- 
             ---------- ---------- ---------- ---------- ---------- ---------- 
             ---------- ---------- ---------- ---------- ---------- ---------- 
             ---------- ---------- ---------- ---------- ---------- ---------- 

             ---------- --ATGTGGCT GGCGGCGGGT GTGCTGGCCT GCACGTTGCT GGGCAGCGTG 
             ---------- --ATGTGGCT GGCGGCGGGT GTGCTGGCCT GCACGTTGCT GGGCAGCGTT 
             ---------- --ATGTGGCT GGCGGTGGGC GTGCTGGCCT GCACCTTGCT GGGCAGCATG 
             GGCCGTGGAC GGATATGGCT GGCGGTGGGC GTGCTGGCCT GCACCTTGCT GGGCAGCATG 
             GGCCGTGGAC GGATATGGCT GGCGGTGGGC GTGCTGGCCT GCACCTTGCT GGGCAGCATG 
             ---------- ---------- ---------- GTGTTCGCCT GCACGCTGCT GGCCGGCACC 
             ---------- --------CT GGCGGTGGCC GTGTTCGCCT GCACGCTGCT GGCCGGCACC 
             ---------- ---------- ---------- GTGTTCGCCT GCACGCTGCT GGCCGGCACC 
             CGC------- --GCATGGCT GGCCGCGGCC GTGTTCGCCT GCACGCTGCT GGCCGGCACC 
             GGGCGTGGAC AGATGTGGCT GGCAGCGTGC GCGCTGGCCT GCACGTTGCT GGGCAGCGTG 
             ---------- --ATGTGGCT GGCAGCGTGC GCGCTGGCCT GCACGTTGCT GGGCAGCGTG 
             GGGCGTGGAC AGATGTGGCT GGCAGCGTGC GCGCTGGCCT GCACGTTGCT GGGCAGCGTG 
             GGGCGTGGAC AGATGTGGTT GGCAGCATGC GTGCTGGCCT GCACGTTGTT GGGCAGCCTG 
             ---------- --ATGTGGTT GGCAGCATGC GTGCTGGCCT GCACGTTGTT GGGCAGCCTG 
             ---------- --ATGTGGTT GGCAGCATGC GTGCTGGCCT GCACGTTGTT GGGCAGCCTG 
             ---------- ---------- ---------- GTGCTGGCCT GCACGTTGTT GGGCAGCGTG 
             ---------- --GTGACGGC GGCGGTACTT TTGCTGGCT- ---------- -GTGGGCCTG 

             GGCGCAAGCG CGCAGAGCCA GCGCGAGACC GAGCGCAAAC TGCAGCAGCT GCGCGATGAG 
             GGCGCAAACG CGCAGAGCCA GCGCGAGACC GAGCGCAAAC TGCAGCAGCT GCGCGATGAG 
             GGCGCAAGCG CGCAGAGCCA GCGCGAGACC GAGCGCAAAT TGCAGCAGCT GCGCGATGAG 
             GGCGCAAGCG CGCAGAGCCA GCGCGAGACC GAGCGCAAAC TGCAGCAGCT GCGCGATGAA 
             GGCGCAAGCG CGCAGAGCCA GCGCGAGACC GAGCGCAAAC TGCAGCAGCT ACGCGATGAA 
             AGCGCCGGGG CGCAGAGCCA GCGCGAGGCC GAGCGCAAGC TGCAGCAATT GCGCGATGAA 
             AGCGCCGGGG CGCAGAGCCA GCGCGAGGCC GAGCGCAAGC TGCAGCAATT GCGCGATGAA 
             AGCGCCGGGG CGCAGAGCCA GCGCGAGGCC GAGCGCAAGC TGCAGCAATT GCGCGATGAA 
             AGCGCCGGGG CGCAGAGCCA GCGCGAGGCC GAGCGCAAGC TGCAGCAATT GCGCGATGAA 
             GGCGCAAGCG CGCAGAGCCA ACGCGAGACC GAACGCAAAC TGCAGCAGCT GCGCGATGAG 
             GGCGCAAGCG CGCAGAGCCA ACGCGAGACC GAACGCAAAC TGCAGCAGCT GCGCGATGAG 
             GGCGCAAGCG CGCAGAGCCA ACGCGAGACC GAACGCAAAC TGCAGCAGCT GCGCGATGAG 
             GGCGCAAGCG CGCAGAGCCA GCGCGAGACC GAGCGCAAAC TGCAGCAGCT GCGCGACGAG 
             GGCGCAAGCG CGCAGAGCCA GCGCGAGACC GAGCGCAAAC TGCAGCAGCT GCGCGACGAG 
             GGCGCAAGCG CGCAGAGCCA GCGCGAGACC GAGCGCAAAC TGCAGCAGCT GCGCGACGAG 
             GGCGCAAGCG CGCAGAGCCA GCGCGAGACC GAGCGCAAAC TGCAGCAGCT GCGCGACGAG 
             GTTGC---TG CACAGAACCC ACGCGACGCC GAGCGCCGTC TGGAGAAAGT ACGCGGTGAA 

             CTCAAGACCA TCAGCGCCGA TCGGCGCGAA CTGGAAGGCA AACGCGGCAC TGCTGCGCAA 
             CTCAAGACCA TCAGCGCCGA TCGACGCGAG CTGGAAGGCA AGCGCGGCAC CGCCGCGCAA 
             CTCAAGACCA TCAGCGCCGA TCGACGCGAA CTGGAAGGCA AGCGCGGCAC CGCCGCGCAA 
             CTCAAGACCA TCAGCGCCGA TCGACGCGAG CTGGAAGGCA AGCGCGGCAC CGCCGCGCAA 
             CTCAAGACCA TCAGCGCCGA TCGACGCGAG CTGGAAGGCA AGCGCGGCAC CGCCGCGCAA 
             CTGAAAACCA TCAGCGCCGA CCGCCGCGAC CTGGAAGGCA AGCGCGGCAC CGCCGCCCAG 
             CTGAAAACCA TCAGCGCCGA CCGCCGCGAC CTGGAAGGCA AGCGCGGCAC CGCCGCCCAG 
             CTGAAAACCA TCAGCGCCGA CCGCCGCGAC CTGGAAGGCA AGCGCGGCAC CGCCGCCCAG 
             TTGAAAACCA TCAGCGCCGA CCGCCGCGAC CTGGAAGGCA AGCGCGGCAC CGCCGCCCAG 
             CTCAAGACCA TCAGCGCCGA TCGGCGCGAA CTGGAAGGCA AGCGCGGCAC CGCTGCGCAA 
             CTCAAGACCA TCAGCGCCGA TCGGCGCGAA CTGGAAGGCA AGCGCGGCAC CGCTGCGCAA 
             CTCAAGACCA TCAGCGCCGA TCGGCGCGAA CTGGAAGGCA AGCGCGGCAC CGCTGCGCAA 
             CTCAAGACCA TCAGCGCCGA TCGCCGCGAG CTGGAAGGCA AGCGCGGCAC CGCTGCGCAA 
             CTCAAGACCA TCAGCGCCGA TCGCCGCGAG CTGGAAGGCA AGCGCGGCAC CGCTGCGCAA 
             CTCAAGACCA TCAGCGCCGA TCGCCGCGAG CTGGAAGGCA AGCGCGGCAC CGCTGCGCAA 
             CTCAAGACCA TCAGCGCCGA TCGCCGCGAG CTGGAAGGCA AGCGCGGCAC CGCTGCGCAA 
             TTGAAGAGCG TGGCCGAGGA GCGGCATCAG TTGGAGGGTA AGCGCGGCGA CGCCGCAAGG 

             CAGCTACGCC AGGCCGACGA GAAAGTGGCC AAGACCGCAC GCGCCTTGAG CGAAACCGAA 
             CAGTTGCGCC AGGCCGACGA GAAAGTGGCC AAGACCGCAC GCGCCTTGAG CGAAACCGAA 
             CAGTTGCGCC AGGCCGACGA GAAAGTGGCC AAGACCGCAC GTGCATTGAG CGAGACCGAA 
             CAGTTGCGCC AGGCCGACGA GAAAGTGGCC AAGACTGCAC GTGCATTGAG CGAGACCGAA 
             CAGTTGCGCC AGGCCGACGA GAAAGTGGCC AAGACTGCAC GTGCATTGAG CGAGACCGAA 
             CAGCTGCGCC AGGCCGATGA AAAAGTCGCC AAGACCGCAC GTGCGCTGAG CGAGACCGAA 
             CAGCTGCGCC AGGCCGATGA AAAAGTCGCC AAGACCGCAC GTGCGCTGAG CGAGACCGAA 
             CAGCTGCGCC AGGCCGATGA AAAAGTCGCC AAGACCGCAC GTGCGCTGAG CGAGACCGAA 
             CAGCTGCGCC AGGCCGATGA AAAAGTCGCC AAGACCGCAC GTGCGCTGAG CGAGACCGAA 
             CAGTTGCGCC AGGCCGATGA GAAAGTGGCA AGGACCGCAC GCGCATTGAG CGAGACCGAA 
             CAGTTGCGCC AGGCCGATGA GAAAGTGGCA AGGACCGCAC GCGCATTGAG CGAGACCGAA 
             CAGTTGCGCC AGGCCGATGA GAAAGTGGCA AGGACCGCAC GCGCATTGAG CGAGACCGAA 
             CAGTTGCGCC AGGCCGACGA GAAAGTGGCC AAGACCGCAC GCGCATTGAA CGAGACCGAA 
             CAGTTGCGCC AGGCCGACGA GAAAGTGGCC AAGACCGCAC GCGCATTGAA CGAGACCGAA 
             CAGTTGCGCC AGGCCGACGA GAAAGTGGCC AAGACCGCAC GCGCATTGAA CGAGACCGAA 
             CAGTTGCGCC AGGCCGACGA GAAAGTGGCC AAGACCGCAC GCGCATTGAA CGAGACCGAA 
             CAGTTGCGTG ACGCCGACGA AAAGGTCGCC GCCAGCGGAC GTAGCCTGGC ACAGACCCAG 

             GCGGCGATGC GCGCGCAGGA ACAGCATCTG TCCACCCTGC AGCAGGAACG CGCGCAGTTG 
             GCGGCGATGC GCACGCAGGA ACAGCATCTG TCCACCCTGC AGCAGGAACG CGCGCAGTTG 
             GCGGCGATGC GCGCGCAGGA ACAGCATCTG TCCACCCTGC AGCAGGAACG CGCGCAATTG 
             GCGGCGATGC GCGCGCAGGA ACAACATCTT TCCAGCCTGC AGCAGGAACG TGCGCAGTTG 
             GCGGCGATGC GCGCGCAGGA ACAACATCTT TCCAGCCTGC AGCAGGAACG TGCGCAGTTG 
             ACCGCGCTGC GCACGCACGA ACAGAAACTC TCCGAACTGC AGCAGCAGCG CGCGCAGCTG 
             ACCGCGCTGC GCACGCACGA ACAGAAACTC TCCGAACTGC AGCAGCAGCG CGCGCAGCTG 
             ACCGCGCTGC GCACGCACGA ACAGAAACTC TCCGAACTGC AGCAGCAGCG CGCGCAGCTG 
             ACCGCGCTGC GTACGCACGA ACAGAAACTC TCCGAACTGC AGCAGCAGCG CGCGCAGCTG 
             GCGGCAATGC GCGCGCAGGA ACAACATCTT TCCACTCTTC AGCAAGAACG CGCGCAGTTG 
             GCGGCAATGC GCGCGCAGGA ACAACATCTT TCCACTCTTC AGCAAGAACG CGCGCAGTTG 
             GCGGCAATGC GCGCGCAGGA ACAACATCTT TCCACTCTTC AGCAAGAACG CGCGCAGTTG 
             GCGGCGATGC GTGCGCAGGC GCAACATCTT TCCACCCTGC AGCAGGAACG CGCGCAGTTG 
             GCGGCGATGC GTGCGCAGGC GCAACATCTT TCCACCCTGC AGCAGGAACG CGCGCAGTTG 
             GCGGCGATGC GTGCGCAGGC GCAACATCTT TCCACCCTGC AGCAGGAACG CGCGCAGTTG 
             GCGGCGATGC GTGCGCAGGC GCAACATCTT TCCACCCTGC AGCAGGAACG CGCGCAGTTG 
             CAGGCACTGC GTCAGCATCA GCAGACCCTG GCCGAACTGG AGCACAAACG CGATGCATTG 

             CAGCGCGGCC TGCAGAGCCA GCGCACGCAG CTGGCAGCAT TGTTGCGCGC TGCCGATCAG 
             CAGCGCGGCC TGCAGAGCCA GCGCACGCAG CTGGCGGCAT TGTTGCGCGC TGCCGATCAG 
             CAGCGCGGCC TGCAGAACCA GCGCGCGCAG CTGGCGGCGT TATTGCGCGC CGCCGATCAG 
             CAGCGGGGCC TGCAAAGCCA GCGCACGCAG CTGGCGGCGT TATTGCGCGC GGCCGATCAG 
             CAGCGGGGCC TGCAAAGCCA GCGCACGCAG CTGGCGGCGT TATTGCGCGC GGCCGATCAG 
             CAGCGTGGCC TGCGCGAGCA ACGCGTGCAG TTGGCCGCAC TGCTGCGCGC CGCCGACCAT 
             CAGCGTGGCC TGCGCGAGCA ACGCGTGCAG TTGGCCGCAC TGCTGCGCGC CGCCGACCAT 
             CAGCGTGGCC TGCGCGAGCA ACGCGTGCAG TTGGCCGCAC TGCTGCGCGC CGCCGACCAT 
             CAGCGTGGCC TGCGCGAGCA ACGCGTGCAG TTGGCCGCAC TGCTGCGCGC CGCCGACCAT 
             CAGCGTGGCC TGCAAAACCA GCGCGCGCAG CTGGCGGCAT TATTGCGTGC GGCCGATCAG 
             CAGCGTGGCC TGCAAAACCA GCGCGCGCAG CTGGCGGCAT TATTGCGTGC GGCCGATCAG 
             CAGCGTGGCC TGCAAAACCA GCGCGCGCAG CTGGCGGCAT TATTGCGTGC GGCCGATCAG 
             CAGCGTGGCC TGCAAAACCA GCGCGCGCAG CTGGCGGCGT TGTTGCGCGC TGCCGATCAG 
             CAGCGTGGCC TGCAAAACCA GCGCGCGCAG CTGGCGGCGT TGTTGCGCGC TGCCGATCAG 
             CAGCGTGGCC TGCAAAACCA GCGCGCGCAG CTGGCGGCGT TGTTGCGCGC TGCCGATCAG 
             CAGCGTGGCC TGCAAAACCA GCGCGCGCAG CTGGCGGCGT TGTTGCGCGC TGCCGATCAG 
             CGCGCCAGTT TGACCCGCCA GCGCGCCGAA TTGGCGCAAT GGCTGCGTGC CGCCTATGCC 

             GTGGGCCGCA ATGCACCGTT GAAGGTGCTG CTGTCGCAGG ACACGGTGGG CGATGCCACG 
             GTGGGCCGCA ATGCGCCGTT GAAGGTGCTG CTGTCGCAAG ACACGGTGGG CGATGCCACG 
             GTGGGCCGCA ATGCACCGCT GAAGGTGCTG CTGTCGCAGG ACACGGTGGG CGATGCCACG 
             GTGGGTCGCA ATGCACCGTT GAAGGTGCTG CTGTCGCAGG ACACGGTGGG CGATGCCACG 
             GTGGGCCGCA ATGCACCGTT GAAGGTGCTG CTGTCGCAGG ACACGGTGGG CGATGCCACG 
             GTGGGCCGCA ACGCGCCGCT GAAAGTGCTG TTGTCACAAG ACACCGTGGG CAATGCCACG 
             GTAGGCCGCA ACGCGCCGCT GAAAGTGCTG TTGTCGCAAG ACACCGTGGG CGATGCCACG 
             GTGGGCCGCA ACGCGCCGCT GAAAGTGCTG TTGTCACAAG ACACCGTGGG CAATGCCACG 
             GTAGGCCGCA ACGCGCCGCT GAAAGTGCTG TTGTCGCAAG ACACCGTGGG CGATGCCACG 
             GTAGGCCGCA ACGCGCCGTT GAAAGTGCTG CTGTCGCAAG ACACCGTTGG CGATGCCACG 
             GTAGGCCGCA ACGCGCCGTT GAAAGTGCTG CTGTCGCAAG ACACCGTTGG CGATGCCACG 
             GTAGGCCGCA ACGCGCCGTT GAAAGTGCTG CTGTCGCAAG ACACCGTTGG CGATGCCACG 
             GTGGGCCGCA ACGCGCCGTT GAAAGTGTTG TTGTCGCAAG ACACCGTTGG CGATGCCACG 
             GTGGGCCGCA ACGCGCCGTT GAAAGTGTTG TTGTCGCAAG ACACCGTTGG CGATGCCACG 
             GTGGGCCGCA ACGCGCCGTT GAAAGTGTTG TTGTCGCAAG ACACCGTTGG CGATGCCACG 
             GTGGGCCGCA ACGCGCCGTT GAAAGTGCTG TTGTCGCAAG ACACCGTTGG TGATGCCACG 
             ATCGGTGACA ATGCACCGTT GAAGCTCTTG CTGGCGCAGG ATCGCGTGGC CGATGCCAAC 

             CGCATGCTGG CCGATCACCG CTATGTGCAA AACGCACGTG CGCAACGCAT CCACGCCCTG 
             CGCATGCTGG CCGATCACCG CTATGTGCAG AACGCGCGTG CGCAGCGCAT CCACGCCCTG 
             CGTATGCTGG CCGATCACCG CTATGTGCAA AACGCACGCG CGCAGCGCAT CCACGCCTTG 
             CGCATGCTGG CCGATCACCG CTATGTGCAA AACGCACGCG CGCAGCGCAT CCATGCCCTG 
             CGCATGCTGG CCGATCACCG CTATGTGCAA AACGCACGCG CGCAGCGCAT CCATGCCCTG 
             CGCATGCTGG CCGACCACCG CTACGTGCAG AGCGCACGCG CGCAGCGCAT CCAGGGGCTC 
             CGCATGCTGG CCGACCACCG CTACGTACAG AACGCACGCG CGCAGCGCAT CCAGGGGCTC 
             CGCATGCTGG CCGACCACCG CTACGTGCAG AGCGCACGCG CGCAGCGCAT CCAGGGGCTC 
             CGCATGCTGG CCGACCACCG CTATGTGCAG AACGCACGCG CGCAGCGCAT CCAGGGACTC 
             CGCATGCTGG CCGATCACCG GTATGTGCAA AACGCGCGTG CGCAGCGCAT CCACGCCTTG 
             CGCATGCTGG CCGATCACCG GTATGTGCAA AACGCGCGTG CGCAGCGCAT CCACGCCTTG 
             CGCATGCTGG CCGATCACCG GTATGTGCAA AACGCGCGTG CGCAGCGCAT CCACGCCTTG 
             CGCATGCTGG CCGACCATCG CTATGTGCAG AATGCGCGCG CGCAGCGTAT CCACGCCTTG 
             CGCATGCTGG CCGACCATCG CTATGTGCAG AATGCGCGCG CGCAGCGTAT CCACGCCTTG 
             CGCATGCTGG CCGACCATCG CTATGTGCAG AATGCGCGCG CGCAGCGTAT CCACGCCTTG 
             CGCATGCTGG CCGACCATCG CTATGTGCAG AATGCGCGCG CGCAGCGTAT CCACGCCTTG 
             CGGCTACTGA CCTATCACCG GTATCTGCAG CGCGAACGTG CGCAACGCAT CGCCAGCTTG 

             ACCACGCAAC TGGATACCCT GGCGAAAGTG GAACAGGACA TCGCCACCCG GCGCCAGGCG 
             ACCACGCAAC TGGATGCCCT GGCGAAAGTG GAACAGGACA TCGCCACCCG CCGCCAGGCG 
             ACCACGCAAC TGGATGCCCT GGCGACAGTG GAACAGGACA TCGCCACCCG GCGCCAGGCG 
             ACCACGCAAC TGGATGCCCT GGCGACAGTG GAACAGGACA TCGCCACCCG GCGCCAGGCG 
             ACCACGCAAC TGGATGCCCT GGCGACAGTG GAACAGGACA TCGCCACCCG GCGCCAGGCG 
             ACCACGCAAC TGGAAGCACT GACCCAGGTC GAGCAGCAAA TCACCGAGCG GCGCCAGGCG 
             ACCACGCAGC TGGAAGCACT GACCCAGGTC GAGCAGCAAA TCACCGAGCG GCGCCAGGCG 
             ACCACGCAAC TGGAAGCACT GACCCAGGTC GAGCAGCAAA TCACCGAGCG GCGCCAGGCG 
             ACCACGCAGC TGGAGGCGCT GACCCAGGTC GAGCAGCAGA TCACCGAGCG GCGCCAGGCG 
             ACCAAACAGC TGGATGCACT GACGAAAGTG GAACAGGACA TCGCCACCCG GCGCCAGGCG 
             ACCAAACAGC TGGATGCACT GACGAAAGTG GAACAGGACA TCGCCACCCG GCGCCAGGCG 
             ACCAAACAGC TGGATGCACT GACGAAAGTG GAACAGGACA TCGCCACCCG GCGCCAGGCG 
             ACCACGCAGC TGCATGCGCT GACGAAAGTG GAACAGGACA TCGCCACCCG GCGCCAGGCG 
             ACCACGCAGC TGCATGCGCT GACGAAAGTG GAACAGGACA TCGCCACCCG GCGCCAGGCG 
             ACCACGCAGC TGCATGCGCT GACGAAAGTG GAACAGGACA TCGCCACCCG GCGCCAGGCG 
             ACCACGCAGC TGCATGCGCT GACGAAAGTG GAACAGGACA TCGCCACCCG GCGCCAGGCG 
             ACCCACGAAT TGCAGGCACT CGAACAGGTG CAGCGCGATG TCGCGCAGCA GCGGCAGCAG 

             CTGGATGCCG CACGCGCGCA GCAGAAGGCG CAGGCGGCCA CGCTGCAGAA GGACCGCTCG 
             CTGGATGCCG CACGCGCGCA GCAAAAGGCG CAAGCGGCCA CGTTGCAGAA AGATCGCTCG 
             CTGGATGCCG CGCGTGCGCA GCAAAAAGCG CAGGCGGCCA CGTTGCAGAA GGATCGCTCG 
             CTGGATGCCG CGCGTGCGCA GCAAAAGGCG CAGGCGGCCA CGTTGCAGAA GGATCGCTCG 
             CTGGATGCCG CGCGTGCGCA GCAAAAGGCG CAGGCGGCCA CGTTGCAGAA GGATCGCTCA 
             CTGGACGCCG CACGCGCACA ACAAAAAGCA CAGGCCTCGT CGCTGCTGAA AGACCGCTCG 
             CTGGACGCCG CACGCGCACA ACAAAAAGCA CAGGCCTCGT CGCTGCTGAA AGACCGCTCG 
             CTGGACGCCG CACGCGCACA ACAAAAAGCA CAGGCCTCGT CGCTGCTGAA AGACCGCTCG 
             CTGGACGCCG CACGCGCACA ACAAAAAGCA CAGGCCTCGT CGCTGCTGAA AGACCGCTCG 
             CTGGATGCAG CGCGCGCGCA GCAAAAGGCG CAGGCCGCCA CGTTACAGAA AGATCGTTCG 
             CTGGATGCAG CGCGTGCGCA GCAAAAGGCG CAGGCCGCCA CGTTACAGAA AGATCGTTCG 
             CTGGATGCAG CGCGTGCGCA GCAAAAGGCG CAGGCCGCCA CGTTACAGAA AGATCGTTCG 
             CTGGATGCAG CGCGTGCGCA GCAAAAGGCG CAGGCCGCGA CGTTGCAGAA GGATCGCTCG 
             CTGGATGCAG CGCGTGCGCA GCAAAAGGCG CAGGCCGCGA CGTTGCAGAA GGATCGCTCG 
             CTGGATGCAG CGCGTGCGCA GCAAAAGGCG CAGGCCGCGA CGTTGCAGAA GGATCTCTCG 
             CTGGATGCAG CGCGTGCGCA GCAAAAGGCG CAGGCCGCGA CGTTGCAGAA GGATCGCTCG 
             CTGAGCGAAG CGCAGCGTCG TCAGCAAGAG CAGGCGGCCG CATTGCAGCG TGACCGCAAG 

             CAACAGGCGG CCACCGTCGC GCAGCTGGAC GATCGCTACA AGCAGCGCGC CGAGCGCGAA 
             CAACAGGCGG CCACCGTTGC GCAACTGGAC GACCGCTACA AACAGCGTGC CGAGCGCGAA 
             CAACAGGCGG CCACCGTCGC GCAGCTGGAC GATCGCTACA AACAGCGCGC CGAGCGCGAA 
             CAACAGGCGG CCACCGTCGC GCAGCTGGAC GATCGCTACA AACAGCGCGC CGAGCGCGAA 
             CAACAGGCGG CCACCGTCGC GCAGCTGGAC GATCGCTACA AACAGCGCGC CGAGCGCGAA 
             CAGCAGGCCG CCACCGTTGC GCAACTGGAC ACCCGCTATC AACAGCGCGC CGAGCGCGAG 
             CAGCAGGCCG CCACCGTTGC GCAACTGGAC ACCCGCTATC AACAGCGCGC CGAGCGCGAG 
             CAGCAGGCCG CCACCGTTGC GCAACTGGAC ACCCGCTATC AACAGCGCGC CGAGCGCGAG 
             CAGCAGGCCG CCACCGTTGC GCAACTGGAC ACCCGCTATC AACAGCGCGC CGAGCGCGAG 
             CAACAAGCGG CCACCGTCGC GCAACTGGAC GATCGCTACA AACAACGCGC CGAACGCGAA 
             CAACAAGCGG CCACCGTCGC GCAACTGGAC GATCGCTACA AACAACGCGC TGAACGCGAA 
             CAACAAGCGG CCACCGTCGC GCAACTGGAC GATCGCTACA AACAACGCGC TGAACGCGAA 
             CAGCAAGCGG CCACCGTCGC GCAACTGGAC GATCGCTACA AACAACGCGC CGAACGCGAA 
             CAGCAAGCGG CCACCGTCGC GCAACTGGAC GATCGCTACA AACAACGCGC CGAACGCGAA 
             CAGCAAGCGG CCACCGTCGC GCAACTGGAC GATCGCTACA AACAACGCGC CGAACGCGAA 
             CAGCAAGCGG CCACCGTCGC GCAACTGGAC GATCGCTACA AACAACGCGC CGAACGCGAA 
             CAGCGCGCCA GCGTGGTGTC GGAACTGGAT CAGCGTTATC AGGATCGTAG CGAGCGCGAG 

             AAGGCAATCG GCCAGGACGC CAAGGCGCTG GAACAACTGC TCGCCAATCT GCGCGCAGCG 
             AAGGCGATCG GCCAGGACGC CAAGGCGCTG GAACAACTGC TCGCGAATCT GCGCGCAGCG 
             AAGGCAATCG GCCAGGACGC CAAGGCGCTG GAACAACTGC TCGCCAATCT GCGCGCGGCC 
             AAGGCAATCG GCCAGGACGC CAAGGCGCTG GAACAACTGC TCGCCAATCT GCGCGCGGCT 
             AAGGCAATCG GCCAGGACGC CAAGGCGCTG GAACAACTGC TCGCCAATCT GCGCGCGGCT 
             AAAGCCCTGG GCCAGGATGC CAAGGCGCTG GAGCAGTTGC TGGCCAATCT GCGTGCAGCC 
             AAAGCCCTGG GCCAGGATGC CAAGGCGCTG GAGCAGTTGC TGGCCAATCT GCGTGCAGCC 
             AAAGCCCTGG GCCAGGATGC CAAGGCGCTG GAGCAGTTGC TGGCCAATCT GCGTGCAGCC 
             AAAGCCCTGG GCCAGGATGC CAAGGCGCTG GAGCAGTTGC TGGCCAATCT GCGTGCAGCC 
             AAGGCGATCG GCCAGGATGC CAAGGCACTG GAGCAGCTGC TCGCCAATCT GCGCGCCGCC 
             AAGGCGATCG GCCAGGATGC CAAGGCACTG GAGCAGCTGC TCGCCAATCT GCGCGCCGCC 
             AAGGCGATCG GCCAGGATGC CAAGGCACTG GAGCAGCTGC TCGCCAATCT GCGCGCCGCC 
             AAGGCGATCG GGCAGGACGC CAAGGCGCTG GAACAGCTGC TCGCCAATCT GCGCGCCGCT 
             AAGGCGATCG GGCAGGACGC CAAGGCGCTG GAACAGCTGC TCGCCAATCT GCGCGCCGCT 
             AAGGCGATCG GGCAGGACGC CAAGGCGCTG GAACAGCTGC TCGCCAATCT GCGCGCCGCT 
             AAGGCGATCG GGCAGGACGC CAAGGCGCTG GAACAGCTGC TCGCCAATCT GCGCGCCGCT 
             AAAGCGCTCG GCCAGGACGC GAAGGCCCTG GAGACCCTGC TAGCCAATCT GCGCGCGGCC 

             GCCGCCAAGG CCGAAGCCGA ACGGCGCGCT GCCGCAAAAC GCGCTGCCGC CGAAGCCGCC 
             GCCGCCAAGG CCGAAGCCGA ACGGCGCGCT GCCGCCAAAC GCGCTGCCGC CGAAGCCGCC 
             GCCGCCAAGG CCGAAGCCGA ACGGCGCGCT GCCGCCAGAC GCGCCGCCGC CGAAGCCGCC 
             GCCGCCAAGG CCGAAGCCGA ACGGCGCGCT GCCGCCAGAC GCGCCGCCGC CGAAGCCGCC 
             GCCGCCAAGG CCGAAGCCGA ACGGCGCGCT GCCGCCAGAC GCGCCGCCGC CGAAGCCGCC 
             GCGGCCAAGG CAGAAGCCGA GCGCCGCGCG GCGGCCAAGC GTGCGGCCGC CGAAGCCGCC 
             GCGGCCAAGG CAGAAGCCGA GCGCCGCGCG GCGGCCAAGC GTGCAGCCGC CGAAGCCGCC 
             GCGGCCAAGG CAGAAGCCGA GCGCCGCGCG GCGGCCAAGC GTGCGGCCGC CGAAGCCGCC 
             GCGGCCAAGG CAGAAGCCGA GCGCCGCGCG GCGGCCAAGC GTGCAGCCGC CGAAGCCGCC 
             GCCGCCAAGG CCGAAGCCGA ACGTCGCGCT GCCGCCAAAC GCGCTGCCGC CGAAGCCGCT 
             GCCGCCAAGG CCGAAGCCGA ACGTCGCGCT GCCGCCAAAC GCGCTGCCGC CGAAGCCGCT 
             GCCGCCAAGG CCGAAGCCGA ACGTCGCGCT GCCGCCAAAC GCGCTGCCGC CGAAGCCGCT 
             GCCGCCAAGG CCGAGGCCGA ACGTCGCGCT GCCGCCAAAC GCGCCGCTGC CGAAGCCGCC 
             GCCGCCAAGG CCGAGGCCGA ACGTCGCGCT GCCGCCAAAC GCGCCGCTGC CGAAGCCGCC 
             GCCGCCAAGG CCGAGGCCGA ACGTCGCGCT GCCGCCAAAC GCGCCGCTGC CGAAGCCGCC 
             GCCGCCAAGG CCGAGGCCGA ACGTCGCGCT GCCGCCAAAC GCGCTGCCGC CGAAGCCGCC 
             GCTGCGCGTG CCGAGGCCGA GCGGCGTGCC GCGGCCAGGC GTGCAGCGGC CGAACAGGCC 

             GCGCAGGCCA AACGCAGCAA AACCGAGCGT TCCGATCGCC CCGGCAAGAC CCCGCCCAAG 
             GCGCAGGCCA AACGCAGCAA GACCGAGCGT TCCGATCGCC CCGGCAAGAC GCCGCCCAAG 
             GCACAGGCCA AGCGCAGCAA AACCGAGCGT TCCGATCGCC CCGGCAAGAC GCCATCCAAG 
             GCGCAGGCCA AGCGCAGCAA AACCGAGCGT TCCGATCGCC CCGGCAAGAC GCCGCCCAAG 
             GCGCAGGCCA AGCGCAGCAA AACCGAGCGT TCCGATCGCC CCGGCAAGAC GCCGCCCAAG 
             GCGCAGGCCA AGCGCGGCAA AACCGATCGC CCGGAACGCC CCGGCAAGAC ACCGCCCAAG 
             GCGCAGGCCA AGCGCGGCAA GACCGATCGC CCGGAACGCC CCGGCAAGAC ACCGCCCAAG 
             GCGCAGGCCA AGCGCGGCAA AACCGATCGC CCGGAACGCC CCGGCAAGAC ACCGCCCAAG 
             GCGCAGGCCA AGCGCGGCAA GACCGATCGC CCGGAACGCC CCGGCAAGAC ACCGCCCAAG 
             GCACAGGCAA AACGCGGTAA AACCGAGCGC CCCGATCGCC CCGGCAAGAC GCCACCAAAG 
             GCACAGGCAA AACGCGGTAA AACCGAGCGC CCCGATCGCC CCGGCAAGAC GCCACCAAAG 
             GCACAGGCAA AACGCGGTAA AACCGAGCGC CCCGATCGCC CCGGCAAGAC GCCACCAAAG 
             GCGCAGGCAA GACGCGGCAA AACCGATCGG CCCGATCGCC CCGGCAAGAC ACCCCCCAAG 
             GCGCAGGCAA GACGCGGCAA AACCGATCGG CCCGATCGCC CCGGCAAGAC ACCCCCCAAG 
             GCGCAGGCAA GACGCGGCAA AACCGATCGG CCCGATCGCC CCGGCAAGAC ACCCCCCAAG 
             GCGCAGGTCA GACGCGGCAA AACCGATCGG CCCGATCGCC CCGGCAAGAC ACCCCCCAAG 
             GCGCAGGCCA AGGCGGGCAA TAAC------ CCGCACGGTG GCGGCAAGGT CCCGCCCAAG 

             GTGGTCGCCA ACGCACCGGC CCCCAAGGTC GGTGGGCTCA GCTGGCCAGT GGCGGGCAAT 
             GTGGTCGCCA ACGCACCGGC GCCCAAGGTC GGTGGGCTCA GCTGGCCGGT GGCGGGCAAT 
             GTAGTCGCCA ACGCACCGGC CCCCAAGGTC GGTGGGCTCA GCTGGCCGGT GGCGGGCAAT 
             GTGGTCGCCA ACGCACCGGC CCCCAAGGTC GGTGGGCTCA GCTGGCCGGT GGCGGGCAAT 
             GTGATCGCCA ACGCACCGGC CCCCAAGGTC GGTGGGCTCA GCTGGCCGGT GGCGGGCAAT 
             GTCGTGGCCA ACGCACCGGC GCCAAAGGTC GGTGGCCTGA GTTGGCCGGT GTCGGGCAAC 
             GTCGTGGCCA CTGCACCGGC GCCAAAGGTC GGTGGCCTGA GTTGGCCGGT GTCGGGCAAC 
             GTCGTGGCCA ACGCACCGGC GCCAAAGGTC GGTGGCCTGA GTTGGCCGGT GTCGGGCAAC 
             GTCGTGGCCA CTGCACCGGC GCCAAAGGTC GGTGGCCTGA GTTGGCCGGT GTCGGGCAAC 
             GTCGTCGCCA GTGCACCGGC CCCCAAGGTC GGTGGGCTCA GCTGGCCGGT GTCGGGCAAT 
             GTCGTCGCCA GTGCACCGGC CCCCAAGGTC GGTGGGCTCA GCTGGCCGGT GTCGGGCAAT 
             GTCGTCGCCA GTGCACCGGC CCCCAAGGTC GGTGGGCTCA GCTGGCCGGT GTCGGGCAAT 
             GTCGTCGCCA GTGCACCGGC CCCCAAGGTC GGCGGACTCA GCTGGCCGGT GTCGGGCAAT 
             GTCGTCGCCA GTGCACCGGC CCCCAAGGTC GGCGGACTCA GCTGGCCGGT GTCGGGCAAT 
             GTCGTCGCCA GTGCACCGGC CCCCAAGGTC GGCGGACTCA GCTGGCCGGT GTCGGGCAAT 
             GTCCTCGCCA GTGCACCAGC CCCCAAGGTC GGTGGGCTCA GCTGGCCGGT GTCGGGCAAT 
             GTGGTGGCCT CGGCACCACC GTTGAAGGTC GGTGGGCTTG GCTGGCCATT GTCCGGCGAC 

             CTGCTGGCGC GCTTCAACGC CACCTTGCCC GATGGCCACA CCAGCAAGGG CGTGCTGATC 
             CTGCTGGCGC GCTTCAACGC CACCTTGCCC GATGGCCACA CCAGCAAGGG CGTGCTGATC 
             CTGCTGGCGC GCTTCAATGC CACCTTGCCC GATGGCCACA CCAGCAAGGG CGTGCTGATC 
             CTGCTGGCGC GCTTCAATGC CACCTTGCCC GATGGCCACA CCAGCAAGGG CGTGCTGATC 
             CTGCTGGCGC GCTTCAATGC CACCTTGCCC GATGGCCACA CCAGCAAGGG CGTGCTGATC 
             CTGCTGGCGC GCTTCAACGC CACGCTGCCG GATGGCCATA CCAGCAAGGG CGTGCTGATC 
             CTGCTGGCGC GCTTCAACGC CACGCTGCCG GATGGCCATA CCAGCAAGGG CGTGCTGATC 
             CTGCTGGCGC GCTTCAACGC CACGCTGCCG GATGGCCATA CCAGCAAGGG CGTGCTGATC 
             CTGCTGGCGC GCTTCAACGC CACGCTGCCG GATGGCCATA CCAGCAAGGG CGTGCTGATC 
             CTGCTGGCGC GCTTCAATGC CACATTGCCC GATGGCCATA CCAGCAAGGG CGTGCTGATC 
             CTGCTGGCGC GCTTCAATGC CACATTGCCC GATGGCCATA CCAGCAAGGG CGTGCTGATC 
             CTGCTGGCGC GCTTCAATGC CACATTGCCC GATGGCCATA CCAGCAAGGG CGTGCTGATC 
             CTGCTGGCGC GCTTCAATGC CACCTTGCCC GATGGCCACA CCAGTAAAGG CGTGCTGATC 
             CTGCTGGCGC GCTTCAATGC CACCTTGCCC GATGGCCACA CCAGTAAAGG CGTGCTGATC 
             CTGCTGGCGC GCTTCAATGC CACCTTGCCC GATGGCCACA CCAGTAAAGG CGTGCTGATC 
             CTGCTGGCGC GCTTCAATGC CACCTTGCCC GATGGCCACA CCAGTAAAGG CGTGCTGATC 
             CTGCTCGCGC GTTACGGCGG CCGGCTGCCC GATGGACGCA CCAGCAATGG TGTGCTGATC 

             GGCGCGCCTA AGGGCACCAC CGTGACCGCA GTGGCCGATG GCACGGTGGT GTTTTCCGAC 
             GGCGCGCCCA AGGGCAGCAC CGTGACCGCG GTGGCCGATG GCACGGTGGT GTTTTCCGAC 
             GGCGCGCCCA AGGGCACCAC CGTGACTGCA GTGGCCGATG GCACGGTGGT GTTTTCCGAC 
             GGCGCGCCCA AGGGCACCAC CGTGACTGCA GTGGCCGATG GCACGGTGGT GTTTTCCGAC 
             GGCGCGCCCA AGGGCACCAC CGTGACTGCA GTGGCCGATG GCACGGTGGT GTTTTCCGAC 
             GGCGCGCCCA AGGGCAGCAC GGTCACCGCG GTGGCCGATG GCACGGTGGT GTTTTCCGAC 
             GGCGCGCCCA AGGGCAGCAC GGTCACCGCG GTGGCCGATG GCACGGTGGT GTTTTCCGAC 
             GGCGCGCCCA AGGGCAGCAC GGTCACCGCG GTGGCCGATG GCACGGTGGT GTTTTCCGAC 
             GGCGCGCCCA AGGGCAGCAC GGTCACCGCG GTGGCCGATG GCACGGTGGT GTTTTCCGAC 
             GGCGCGCCCA AGGGCACCAC GGTCACCGCA GTGGCCGATG GCACGGTGGT GTTTTCCGAC 
             GGCGCGCCCA AGGGCACCAC GGTCACCGCA GTGGCCGATG GCACGGTGGT GTTTTCCGAC 
             GGCGCGCCCA AGGGCACCAC GGTCACCGCA GTGGCCGATG GCACGGTGGT GTTTTCCGAC 
             GGTGCGCCCA AGGGCACCAC GGTCACCGCA GTGGCCGATG GCACGGTGGT GTTTTCCGAC 
             GGTGCACCCA AGGGCACCAC GGTCACCGCA GTGGCCGATG GCACGGTGGT GTTTTCCGAC 
             GGTGCGCCCA AGGGCACCAC GGTCACCGCA GTGGCCGATG GCACGGTGGT GTTTTCCGAC 
             GGTGCGCCCA AGGGCACCAC GGTCACCGCA GTGGCCGATG GCACGGTGGT GTTTTCCGAC 
             GCTGCGCCAG CCGGCAGTAC CATCACGGCG GTTGCCGATG GCACGGTGGT GTTCTCGGAG 

             TGGATGACCG GCTACGGCAT GATCCTGATC GTGGACCACG GCAACGGCTA CATGAGCCTG 
             TGGATGACCG GCTACGGCAT GATCCTGATC GTGGACCACG GCAACGGCTA CATGAGCCTG 
             TGGATGACCG GCTACGGCAT GATCCTGATC GTGGACCACG GCAACGGCTA CATGAGCCTG 
             TGGATGACCG GCTACGGCAT GATCCTGATC GTGGACCACG GCAACGGCTA CATGAGCCTG 
             TGGATGACCG GCTACGGCAT GATCCTGATC GTGGACCACG GCAACGGCTA CATGAGCCTG 
             TGGATGACCG GCTACGGCAT GATCCTGATC GTGGATCACG GCAACGGCTA CATGAGCCTG 
             TGGATGACCG GCTACGGCAT GATCCTGATC GTGGATCACG GCAACGGCTA CATGAGCCTG 
             TGGATGACCG GCTACGGCAT GATCCTGATC GTGGATCACG GCAACGGCTA CATGAGCCTG 
             TGGATGACCG GCTACGGCAT GATCCTGATC GTGGATCACG GCAACGGCTA CATGAGCCTG 
             TGGATGACCG GCTACGGCAT GATCCTGATC GTGGACCACG GCAACGGCTA CATGAGCCTG 
             TGGATGACCG GCTACGGCAT GATCCTGATC GTGGACCACG GCAACGGCTA CATGAGCCTG 
             TGGATGACCG GCTACGGCAT GATCCTGATC GTGGACCACG GCAACGGCTA CATGAGCCTG 
             TGGATGACCG GCTACGGCAT GATCCTGATC GTGGACCACG GCAACGGCTA CATGAGCCTG 
             TGGATGACCG GCTACGGCAT GATCCTGATC GTGGACCACG GCAACGGCTA CATGAGCCTG 
             TGGATGACCG GCTACGGCAT GATCCTGATC GTGGACCACG GCAACGGCTA CATGAGCCTG 
             TGGATGACCG GCTACGGCAT GATCCTGATC GTGGACCACG GCAACGGCTA CATGAGCCTG 
             TGGATGACCG GTTACGGCAT GATCCTGATC GTGGACCATG GCAACGGCTA CATGAGCCTG 

             TATGCGCATA ACGACACCTT GCTGCGCGAT GCCGGCGCAT CGATCAAACG TGGCGACGCG 
             TACGCGCATA ACGACACCTT GCTGCGCGAT GCCGGCGCAT CGATCAAACG GGGCGAGGCG 
             TACGCGCATA ACGACACCTT GCTGCGCGAT GCCGGCGCAA CGATCAAACG TGGCGACGCG 
             TACGCGCATA ACGACACCTT GCTGCGCGAT GCCGGCGCAT CGATCAAACG TGGCGACGCG 
             TACGCGCATA ACGACACCTT GCTGCGCGAT GCCGGCGCAT CGATCAAACG TGGCGACGCG 
             TACGCGCACA ACGACACCTT GCTGCGCGAT GCGGGCGCCA GCATCAAGCG TGGCGAGGCC 
             TACGCGCACA ACGACACCTT GCTGCGCGAT GCCGGCGCCA GCATCAAGCG TGGCGAAGCC 
             TACGCGCACA ACGACACCTT GCTGCGCGAT GCGGGCGCCA GCATCAAGCG TGGCGAGGCC 
             TACGCGCACA ACGACACCTT GCTGCGCGAT GCCGGCGCCA GCATCAAGCG TGGCGAAGCC 
             TACGCGCATA ACGACACCTT GCTGCGCGAT GCCGGTGCGT CGATCAAACG CGGCGAAGCG 
             TACGCGCATA ACGACACCTT GCTGCGCGAT GCCGGTGCGT CGATCAAACG CGGCGAAGCG 
             TACGCGCATA ACGACACCTT GCTGCGCGAT GCCGGTGCGT CGATCAAACG CGGCGAAGCG 
             TACGCGCACA ACGACACCTT GCTGCGCGAT GCCGGCGCGT CGATCAAACG CGGCGAAGCG 
             TACGCGCACA ACGACACCTT GCTGCGCGAT GCCGGCGCGT CGATCAAACG CGGCGAAGCG 
             TACGCGCACA ACGACACCTT GCTGCGCGAT GCCGGCGCGT CGATCAAACG CGGCGAAGCG 
             TACGCGCACA ACGACACCTT GCTGCGCGAT GCCGGCGCGT CGATCAAACG CGGCGAAGCG 
             TACGCGCACA ACGACACCTT GTTGCGCGAT GCCGGCGACC GGGTCAAACG TGGGGATCCG 

             GTCGCCAAGG TCGGCAGTTC GGGCGGGCAG GGCGTGCCGG CGCTGTACTT CGAATTGCGA 
             GTGGCCAAGG TCGGCAGTTC CGGCGGGCAG GGCGTGCCGG CGCTGTATTT CGAATTGCGT 
             GTGGCCAAGG TCGGCAGTTC GGGCGGGCAG GGCGTGCCGG CGCTGTACTT CGAATTGCGT 
             GTGGCCAAGG TCGGCAGTTC GGGCGGGCAG GGCGTGCCGG CGCTGTACTT CGAATTGCGT 
             GTGGCCAAGG TCGGCAGTTC GGGCGGGCAG GGCGTGCCGG CGTTGTACTT CGAATTGCGT 
             GTGGCCAAGG TCGGCAGTTC GGGCGGGCAG GGTGTGCCGG CGCTGTACTT CGAGCTGCGT 
             GTGGCCAAGG TCGGCAGTTC GGGCGGGCAG GGTGTGCCGG CGCTGTACTT CGAACTGCGT 
             GTGGCCAAGG TCGGCAGTTC GGGCGGGCAG GGTGTGCCGG CGCTGTACTT CGAGCTGCGT 
             GTGGCCAAGG TCGGCAGTTC GGGCGGGCAG GGTGTGCCGG CGCTGTACTT CGAACTGCGT 
             GTGGCCAAGG TCGGCAGTTC GGGCGGGCAG GGCGTGCCGG CGCTGTACTT CGAATTGCGT 
             GTGGCCAAGG TCGGCAGTTC GGGCGGGCAG GGCGTGCCGG CGCTGTACTT CGAATTGCGT 
             GTGGCCAAGG TCGGCAGTTC GGGCGGGCAG GGCGTGCCGG CGCTGTACTT CGAATTGCGT 
             GTGGCCAAGG TCGGCAGTTC GGGCGGGCAG GGCGTGCCGG CGCTGTACTT CGAATTGCGT 
             GTGGCCAAGG TCGGCAGTTC GGGCGGGCAG GGCGTGCCGG CGCTGTACTT CGAATTGCGT 
             GTGGCCAAGG TCGGCAGTTC GGGCGGGCAG GGCGTGCCGG CGCTGTACTT CGAATTGCGT 
             GTGGCCAAGG TCGGCAGTTC GGGCGGGCAG GGCGTGCCGG CGCTGTACTT CGAATTGCGT 
             GTGGCCAAGG TCGGTAACTC CGGCGGTCAG GGGCGCCCGG CGTTGTACTT CGAATTGCGT 

             CGCAACGGGC AGCCGGTGGA TCCATCGAGC TGGCTGCAAC GCCGCTGA-- ---------- 
             CGCAACGGGC AGCCGGTGGA TCCATCGAGC TGGCTGCAAC GCCGCTGA-- ---------- 
             CGCAACGGGC AGCCGGTGGA TCCATCGAGC TGGCTGCAAC GCCGCTGA-- ---------- 
             CGCAACGGGC AGCCAGTGGA TCCATCGAGC TGGCTGCAAC GCCGCTGA-- ---------- 
             CGCAACGGGC AGCCAGTGGA TCCATCGAGC TGGCTGCAAC GCCGCTGA-- ---------- 
             CGCAACGGCC AGCCAGTGGA TCCTTCGAGC TGGCTGCAGC GCCGCTGA-- ---------- 
             CGCAACGGCC AGCCAGTGGA TCCTTCGAGC TGGCTGCAGC GCCGCTGA-- ---------- 
             CGCAACGGCC AGCCAGTGGA TCCTTCGAGC TGGCTGCAGC GCCGCTGA-- ---------- 
             CGCAACGGCC AGCCAGTGGA TCCTTCGAGC TGGCTGCAAC GCCGCTGA-- ---------- 
             CGCAACGGCC AACCGGTGGA TCCATCGAGC TGGCTGCAAC GCCGCTGA-- ---------- 
             CGCAACGGCC AACCGGTGGA TCCATCGAGC TGGCTGCAAC GCCGCTGA-- ---------- 
             CGCAACGGCC AACCGGTGGA TCCATCGAGC TGGCTGCAAC GCCGCTGA-- ---------- 
             CGTAACGGGC AACCGGTGGA TCCATCGAGC TGGCTGCAAC GCCGCTGATT GTTCATTCGA 
             CGTAACGGGC AACCGGTGGA TCCATCGAGC TGGCTGCAAC GCCGCTGA-- ---------- 
             CGTAACGGGC AACCGGTGGA TCCATCGAGC TGGCTGCAAC GCCGCTGA-- ---------- 
             CGTAACGGGC AACCGGTGGA TCCATCGAGC TGGCTGCAAC GCCGCTGATT GTTCGTTCGA 
             CACAACGGCC AGCCGGTGGA TCCGGCGTCG TGGCTGCAGC GACGCTGA-- ---------- 

             ---------- ---------- ---------- ---------- ---------- ---------- 
             ---------- ---------- ---------- ---------- ---------- ---------- 
             ---------- ---------- ---------- ---------- ---------- ---------- 
             ---------- ---------- ---------- ---------- ---------- ---------- 
             ---------- ---------- ---------- ---------- ---------- ---------- 
             ---------- ---------- ---------- ---------- ---------- ---------- 
             ---------- ---------- ---------- ---------- ---------- ---------- 
             ---------- ---------- ---------- ---------- ---------- ---------- 
             ---------- ---------- ---------- ---------- ---------- ---------- 
             ---------- ---------- ---------- ---------- ---------- ---------- 
             ---------- ---------- ---------- ---------- ---------- ---------- 
             ---------- ---------- ---------- ---------- ---------- ---------- 
             GATTCGCACT GCGTCCGCTC CCCGTCGCCC GCTGTTGCGA ATCCCCAATC CCACCCCCCG 
             ---------- ---------- ---------- ---------- ---------- ---------- 
             ---------- ---------- ---------- ---------- ---------- ---------- 
             GATTCGCACT GCGTCCGCCC CCCGTCGCCC GCTGTTGCGA ATCCCCAATC CCACCCCCCG 
             ---------- ---------- ---------- ---------- ---------- ---------- 

             ---------- --ATGAGCCG CAAGCAAGCC TTCCAATTCC TCGACCTGCC CCGGACCATG 
             ---------- --ATGAGCCG CAAACAAGCC TTCCAATTCC TCGATCTGCC GCGGACCATG 
             ---------- --ATGAGCCG CAAACAAGCC TTCCAATTCC TCGACCTGCC CCGGACCATG 
             ---------- --ATGAGCCG CAAACAAGCC TTCCAATTCC TCGACCTGCC ACGGACCATG 
             ---------- --ATGAGCCG CAAACAAGCC TTCCAATTCC TCGACCTGCC ACGGACCATG 
             ---------- --ATGAGCCG CAAGCAAGCC TTCCAATTCC TTGACCTGCC GCGGACCATG 
             ---------- --ATGAGCCG CAAGCAAGCC TTCCAATTCC TTGACCTGCC GCGGACCATG 
             ---------- --ATGAGCCG CAAGCAAGCC TTCCAATTCC TTGACCTGCC GCGGACCATG 
             ---------- ---------- ---------- ---------- ---------- ---------- 
             ---------- --ATGAGCCG CAAACAAGCC TTCCAATTCC TCGACCTGCC CCGGACCATG 
             ---------- --ATGAGCCG CAAACAAGCC TTCCAATTCC TCGACCTGCC CCGGACCATG 
             ---------- --ATGAGCCG CAAACAAGCC TTCCAATTCC TCGACCTGCC CCGGACCATG 
             AATCCCAGCC CTATGAGCCG CAAACAAGCC TTCCAATTCC TCGACCTGCC GCGGACCATG 
             ---------- --ATGAGCCG CAAACAAGCC TTCCAATTCC TCGACCTGCC GCGGACCATG 
             ---------- --ATGAGCCG CAAACAAGCC TTCCAATTCC TCGACCTGCC GCGGACCATG 
             AATTCCAGCC CTATGAGCCG CAAACAAGCC TTCCAATTCC TCGACTTGCC GCGGACCATG 
             ---------- --ATGAGCCG CAAGCAAGCT TTCCAGTTCC TCGACCTGCC CCGGCAGATG 

             CCCACGCGCA TTCCGGTGGA ACTGCGCACC TCCGGCGACT GGGGCGAGTT GTACGGCAAG 
             CCCACGCGCA TTCCGGTGGA ACTGCGTACC TCCGGCGACT GGGGCGAGTT GTACGGCAAG 
             CCCACGCGCA TTCCGGTGGA ACTGCGCACG TCCGGCGACT GGGGCGAGTT GTACGGCAGG 
             CCCACGCGCA TTCCGGTGGA ACTGCGCACG TCCGGCGACT GGGGCGAGTT GTACGGCAGG 
             CCCACGCGCA TTCCGGTGGA ACTGCGCACG TCCGGCGACT GGGGCGAGTT GTACGGCAGG 
             CCCACGCGCA TCCCGGTGGA GCTGCGTACG TCCGGTGACT GGGGCGAGTT GTACGGCAAG 
             CCCACGCGCA TCCCGGTGGA GCTGCGTACG TCCGGTGACT GGGGCGAGTT GTACGGCAAG 
             CCCACGCGCA TCCCGGTGGA GCTGCGTACG TCCGGTGACT GGGGCGAGTT GTACGGCAAG 
             ---------- -----GTGGA GCTGCGTACG TCCGGTGACT GGGGCGAGTT GTACGGCAAG 
             CCCACGCGCA TTCCGGTGGA GCTGCGCACG TCCGGCGACT GGGGCGAGTT GTACGGCAAG 
             CCCACGCGCA TTCCGGTGGA GCTGCGCACG TCCGGCGACT GGGGCGAGTT GTACGGCAAG 
             CCCACGCGCA TTCCGGTGGA GCTGCGCACG TCCGGCGACT GGGGCGAGTT GTACGGCAAG 
             CCCACGCGCA TTCCGGTGGA ACTGCGCACG TCCGGCGATT GGGGCGAGTT GTACGGCAAG 
             CCCACGCGCA TTCCGGTGGA ACTGCGCACG TCCGGCGATT GGGGCGAGTT GTACGGCAAG 
             CCCACGCGCA TTCCGGTGGA ACTGCGCACG TCCGGCGATT GGGGCGAGTT GTACGGCAAG 
             CCCACGCGCA TTCCGTTGGA ACTGCGCACG TCCGGCGATT GGGGCGAGTT GTACGGCAAG 
             CCGCAACGCA TCCCGGTGGA ATTGCGCACC TCCGGCGACT GGAACGAGCT ATACGGCAAG 

             TTCGACAAGG CCGATGCGCA ATACCAGGCC GGCCGTTGCC TGGACTGCGG CAATCCGTAT 
             TTCGACAAGG CCGATGCGCA ATACCAGGCC GGCCGTTGCC TGGACTGCGG CAATCCGTAT 
             TTCGACAAGG CCGACGCGCA ATACCAGGCC GGCCGTTGCC TGGACTGCGG TAATCCGTAT 
             TTCGACAAGG TCGACGCGCA ATACCAGGCC GGCCGTTGCC TGGACTGCGG TAATCCGTAT 
             TTCGACAAGG TCGACGCGCA ATACCAGGCC GGCCGTTGCC TGGACTGCGG TAATCCGTAT 
             TTCGACAAGG CCGACGCGCA GTACCAGTCC GGCCGCTGTC TGGATTGCGG CAACCCGTAC 
             TTCGACAAGG CCGACGCGCA GTACCAGTCC GGCCGCTGTC TGGATTGCGG CAACCCGTAC 
             TTCGACAAGG CCGACGCGCA GTACCAGTCC GGCCGCTGTC TGGATTGCGG CAACCCGTAC 
             TTCGACAAGG CCGACGCGCA GTACCAGTCC GGCCGCTGTC TGGATTGCGG CAACCCTTAC 
             TTCGACAAGG CCGACGCCCA GTACCAATCC GGCCGTTGCC TGGACTGCGG CAACCCGTAT 
             TTCGACAAGG CCGACGCCCA GTACCAATCC GGCCGTTGCC TGGACTGCGG CAACCCGTAT 
             TTCGACAAGG CCGACGCCCA GTACCAATCC GGCCGTTGCC TGGACTGCGG CAACCCGTAT 
             TTCGACAAGG CCGAGGCGCA GTACCAGTCC GGCCGTTGCC TGGATTGCGG CAACCCGTAT 
             TTCGACAAGG CCGAGGCGCA GTACCAGTCC GGCCGTTGCC TGGATTGCGG CAACCCGTAT 
             TTCGACAAGG CCGAGGCGCA GTACCAGTCC GGCCGTTGCC TGGATTGCGG CAACCCGTAT 
             TTCGACAAGG CCGAGGCGCA GTACCAGTCC GGCCGTTGCC TGGATTGCGG CAACCCGTAT 
             TTCGACAAGG CCGACGCGCA GTACCAGGCC GGGCGTTGCC TGGATTGCGG CAACCCCTAC 

             TGCAGCTGGA AATGCCCGGT ACACAACGCC ATCCCGCAGT GGCTGCAGCT GGTGCAGGAA 
             TGCAGCTGGA AATGCCCGGT GCACAACGCC ATCCCGCAGT GGCTGCAGCT GGTGCAGGAA 
             TGCAGCTGGA AATGCCCGGT GCACAACGCC ATCCCGCAAT GGCTGCAGCT GGTGCAGGAA 
             TGCAGCTGGA AATGCCCGGT GCACAACGCC ATTCCGCAGT GGCTGCAGCT GGTGCAGGAA 
             TGCAGCTGGA AATGCCCGGT GCACAACGCC ATTCCGCAGT GGCTGCAGCT GGTGCAGGAA 
             TGCAGCTGGA AGTGCCCGGT GCACAACGCC ATTCCGCAGT GGCTGCAGCT GGTGCAGGAA 
             TGCAGCTGGA AGTGCCCGGT ACACAACGCC ATTCCGCAGT GGCTGCAGCT GGTGCAGGAA 
             TGCAGCTGGA AGTGCCCGGT GCACAACGCC ATTCCGCAGT GGCTGCAGCT GGTGCAGGAA 
             TGCAGCTGGA AGTGCCCGGT GCACAACGCC ATTCCGCAGT GGCTGCAGCT GGTGCAGGAA 
             TGCAGCTGGA AATGCCCGGT GCACAACGCC ATTCCGCAGT GGCTGCAGCT GGTGCAGGAA 
             TGCAGCTGGA AATGCCCGGT GCACAACGCC ATTCCGCAGT GGCTGCAGCT GGTGCAGGAA 
             TGCAGCTGGA AATGCCCGGT GCACAACGCC ATTCCGCAGT GGCTGCAGCT GGTGCAGGAA 
             TGCAGCTGGA AATGCCCGGT GCACAACGCC ATCCCGCAGT GGCTGCAGCT GGTGCAGGAA 
             TGCAGCTGGA AATGCCCGGT GCACAACGCC ATCCCGCAGT GGCTGCAGCT GGTGCAGGAA 
             TGCAGCTGGA AATGCCCGGT GCACAACGCC ATCCCGCAGT GGCTGCAGCT GGTGCAGGAA 
             TGCAGCTGGA AATGCCCGGT GCACAACGCC ATCCCGCAGT GGCTGCAGCT GGTGCAGGAA 
             TGCAGCTGGA AATGCCCGGT GCACAACGCC ATCCCGCAAT GGCTGCAACT GGTGCAGGAA 

             AACCGCATCG AGGAAGCCGC CGCGCTATGC CATTCCACCA ACCCGCTGCC GGAAGTGTGC 
             AACCGCATCG AGGAAGCCGC CGCGCTATGC CATTCCACCA ATCCGCTGCC GGAAGTGTGC 
             GACCGCATCA TCGAGGCCGC CGCGTTGTGC CATTCGACCA ACCCGCTGCC GGAAGTGTGC 
             AACCGCATCG AAGAAGCCGC CGCGCTGTGC CATTCCACCA ACCCGCTGCC GGAAGTGTGC 
             AACCGCATCG AAGAAGCCGC CGCGCTGTGC CATTCCACCA ACCCGCTGCC GGAAGTGTGC 
             GATCGCATCA TCGAGGCCGC CGCGCTGTGC CATTCCACCA ACCCGCTGCC GGAAGTGTGC 
             GATCGCATCA TCGAGGCCGC CGCGCTGTGC CATTCCACCA ACCCGCTGCC GGAAGTGTGC 
             GATCGCATCA TCGAGGCCGC CGCGCTGTGC CATTCCACCA ACCCGCTGCC GGAAGTGTGC 
             GATCGCATCA TCGAGGCCGC CGCGCTGTGC CATTCCACCA ACCCGCTGCC GGAAGTGTGC 
             GACCGCATCG AAGAGGCCGC TGCGCTGTGC CATTCCACCA ACCCGCTACC GGAGGTGTGC 
             GACCGCATCG AAGAGGCCGC TGCGCTGTGC CATTCCACCA ACCCGCTGCC GGAGGTGTGC 
             GACCGCATCG AAGAGGCCGC TGCGCTGTGC CATTCCACCA ACCCGCTGCC GGAGGTGTGC 
             AACCGCATCG AGGAAGCCGC TGCGCTGTGC CATTCCACCA ACCCGCTGCC GGAAGTGTGC 
             AACCGCATCG AGGAAGCCGC TGCGCTGTGC CATTCCACCA ACCCGCTGCC GGAAGTGTGC 
             AACCGCATCG AGGAAGCCGC TGCGCTGTGC CATTCCACCA ACCCGCTGCC GGAAGTGTGC 
             AACCGCATCG AGGAAGCCGC TGCGCTGTGC CATTCCACCA ACCCGCTGCC GGAAGTGTGC 
             AACCGCATCG AAGAAGCCGC GGCGCTGTGC CACAGCACCA ATCCGCTGCC GGAAGTGTGC 

             GGGCGGGTGT GTCCGCAGGA CCGCCTGTGC GAAGGCAGCT GCACGCTGGA GGAATTCGGC 
             GGGCGCGTGT GTCCGCAGGA CCGCCTGTGC GAGGGCAGCT GCACGCTGGA GGAATTCGGC 
             GGGCGGGTGT GTCCGCAGGA CCGCCTGTGC GAAGGCAGCT GCACGCTGGA AGAATTCGGC 
             GGACGCGTGT GTCCGCAGGA CCGTCTGTGC GAAGGCAGCT GCACGCTGGA AGAATTCGGC 
             GGACGCGTGT GTCCGCAGGA CCGTCTGTGC GAAGGCAGCT GCACGCTGGA AGAATTCGGC 
             GGGCGCGTGT GTCCGCAGGA CCGTCTGTGC GAAGGCAGCT GCACGCTGGA AGAATTCGGC 
             GGGCGCGTGT GTCCGCAGGA CCGTCTGTGC GAAGGCAGCT GCACGCTGGA AGAATTCGGC 
             GGGCGCGTGT GTCCGCAGGA CCGTCTGTGC GAAGGCAGCT GCACGCTGGA AGAATTCGGC 
             GGGCGCGTGT GTCCGCAGGA CCGCCTGTGC GAAGGCAGCT GCACGCTGGA GGAATTCGGC 
             GGGCGCGTGT GTCCGCAGGA CCGCCTCTGC GAAGGCAGCT GCACGCTGGA AGAATTTGGC 
             GGGCGCGTGT GTCCGCAGGA CCGTCTCTGC GAAGGCAGCT GCACGCTGGA AGAATTTGGC 
             GGGCGCGTGT GTCCGCAGGA CCGTCTCTGC GAAGGCAGCT GCACGCTGGA AGAATTTGGC 
             GGGCGCGTGT GTCCGCAGGA CCGCCTGTGC GAAGGCAGCT GCACGCTGGA AGAATTCGGC 
             GGGCGCGTGT GTCCGCAGGA CCGCCTGTGC GAAGGCAGCT GCACGCTGGA AGAATTCGGC 
             GGGCGCGTGT GTCCGCAGGA CCGCCTGTGC GAAGGCAGCT GCACGCTGGA AGAATTCGGC 
             GGGCGCGTGT GTCCGCAGGA CCGCCTGTGC GAAGGCAGCT GCACGCTGGA AGAATTCGGC 
             GGTCGGGTGT GTCCGCAGGA TCGTCTATGC GAAGGCAGTT GCACGCTGGA GGAATTCGGT 

             GCAGTCACCA TCGGCGCGGT GGAGAAGTAC ATCGTCGACA CCGCCTTCAA GATGGGCTGG 
             GCAGTCACCA TCGGTGCGGT GGAGAAATAC ATCGTCGACA CCGCCTTCAA GATGGGCTGG 
             GCGGTCACCA TCGGCGCGGT GGAGAAATAC ATCGTCGACA CCGCCTTCAA GATGGGCTGG 
             GCGGTCACCA TCGGTGCGGT GGAGAAATAC ATCGTCGACA CCGCCTTCAA GATGGGCTGG 
             GCGGTCACCA TCGGTGCGGT GGAGAAATAC ATCGTCGACA CCGCCTTCAA GATGGGCTGG 
             GCGGTCACCA TCGGCGCGGT GGAAAAGTAC ATCGTCGATA CCGCCTTCAG CATGGGCTGG 
             GCGGTCACCA TCGGCGCGGT GGAAAAGTAC ATCGTCGATA CCGCCTTCAG CATGGGCTGG 
             GCGGTCACCA TCGGCGCGGT GGAAAAGTAC ATCGTCGATA CCGCCTTCAG CATGGGCTGG 
             GCGGTCACCA TCGGCGCGGT GGAAAAGTAC ATCGTCGATA CCGCCTTCAG CATGGGCTGG 
             GCGGTCACCA TTGGTGCGGT GGAGAAATAC ATCGTCGACA CCGCCTTCAA GATGGGCTGG 
             GCGGTCACCA TTGGTGCGGT GGAGAAATAC ATCGTCGACA CCGCCTTCAA GATGGGCTGG 
             GCGGTCACCA TTGGTGCGGT GGAGAAATAC ATCGTCGACA CCGCCTTCAA GATGGGCTGG 
             GCGGTCACCA TCGGTGCGGT AGAGAAATAC ATCGTCGACA CCGCCTTCAA GATGGGCTGG 
             GCGGTCACCA TCGGTGCGGT AGAGAAATAC ATCGTCGACA CCGCCTTCAA GATGGGCTGG 
             GCGGTCACCA TCGGTGCGGT AGAGAAATAC ATCGTCGACA CCGCCTTCAA GATGGGCTGG 
             GCGGTCACCA TCGGTGCGGT AGAGAAATAC ATCGTCGACA CCGCCTTCAA GATGGGCTGG 
             GCGGTGACCA TCGGCGCGGT GGAGAAGTAC ATCGTCGACA CCGCGCTGCA AAACGGCTGG 

             CGCCCGGACC TGGGCAACGT GCAGCCGACC GGCCACCGCG TGGCGGTGAT CGGCGCCGGC 
             CGACCGGACC TGGGCAACGT GCAGCCCAGC GGCCATCGCG TGGCGGTGAT CGGCGCCGGC 
             CGCCCGGACC TGGGCAACGT GCAGGCCAGC GGCCACCGTG TGGCGGTGAT CGGCGCCGGC 
             CGCCCGGACC TGGGCAACGT GCAGCCCAGC GGCCACCGCG TGGCGGTGAT CGGCGCAGGC 
             CGCCCGGACC TGGGCAACGT GCAGCCCAGC GGCCACCGCG TGGCGGTGAT CGGCGCCGGC 
             CGCCCGGACC TGGGCAACGT GCAACCCAGC GGCCACCGCG TGGCCGTGGT CGGCGCCGGC 
             CGCCCGGACC TGGGCAACGT GCAACCCAGC GGCCACCGCG TGGCCGTGGT CGGCGCCGGC 
             CGCCCGGACC TGGGCAACGT GCAACCCAGC GGCCACCGCG TGGCCGTGGT CGGCGCCGGC 
             CGCCCGGACC TGGGCAACGT GCAGCCCAGC GGCCACCGCG TGGCCGTGGT CGGTGCTGGC 
             CGCCCGGACC TGGGCAACGT GCAGTCAACC GGCCACCGCG TGGCGGTGAT CGGCGCCGGC 
             CGCCCGGACC TGGGCAACGT GCAGTCAACC GGCCACCGCG TGGCGGTGAT CGGCGCCGGC 
             CGCCCGGACC TGGGCAACGT GCAGTCAACC GGCCACCGCG TGGCGGTGAT CGGCGCCGGC 
             CGTCCGGACC TGGGCAACGT GCACCCGACC GGCCACCGCG TGGCGGTGAT CGGCGCCGGC 
             CGTCCGGACC TGGGCAACGT GCACCCGACC GGCCACCGCG TGGCGGTGAT CGGCGCCGGC 
             CGTCCGGACC TGGGCAACGT GCACCCGACC GGCCACCGCG TGGCGGTGAT CGGCGCCGGC 
             CGTCCGGACA TGGGCAACGT GCATCCGACC GGCCACCGCG TGGCGGTGAT CGGCGCCGGC 
             CGCCCGGATC TGAGCCAGGT CCAAGCGACC GACAAGCGCG TGGCCGTCAT CGGCGCCGGT 

             CCGGCTGGGC TGGCGTGTGC GGACCGGCTG GCGCGTGCCG GCATCGAGGC GGTGGTCTAC 
             CCGGCCGGCC TGGCGTGTGC GGACCGGTTG GCACGCGCGG GCATCGAAGC GGTGGTGTAC 
             CCGGCCGGCC TGGCGTGTGC GGACCGCCTG GCGCGCGCCG GTATCGAAGC GGTGGTGTAC 
             CCGGCCGGCC TGGCCTGCGC CGACCGGCTG GCGCGCGCCG GTATCGAAGC GGTGGTGTAC 
             CCGGCCGGCC TGGCCTGCGC CGACCGGCTG GCGCGCGCCG GTATCGAAGC GGTGGTGTAC 
             CCGGCAGGCC TGTCCTGCGC GGACCGCCTG GTGCGCGCCG GCATCGAAGC GGTGGTCTAC 
             CCGGCAGGCC TGTCCTGCGC GGACCGCCTG GTGCGCGCCG GCATCGAAGC GGTGGTCTAC 
             CCGGCAGGCC TGTCCTGCGC GGACCGCCTG GTGCGCGCCG GCATCGAAGC GGTGGTCTAC 
             CCGGCAGGCC TGTCCTGCGC GGACCGCCTG GTGCGCGCCG GCATCGAAGC GGTGGTGTAT 
             CCAGCCGGTC TTGCATGTGC GGACCGCCTG GTGCGTGCCG GTATCGAAGC GGTGGTGTAC 
             CCAGCCGGTC TGGCATGTGC GGACCGCCTG GTGCGTGCCG GTATCGAAGC GGTGGTGTAC 
             CCAGCCGGTC TGGCATGTGC GGACCGCCTG GTGCGTGCCG GTATCGAAGC GGTGGTGTAC 
             CCGGCCGGCC TGGCGTGTGC GGACAGGCTG GCGCGCGCCG GCATCGAAGC GGTGGTGTAC 
             CCGGCCGGCC TGGCGTGTGC GGACAGGCTG GCGCGCGCCG GCATCGAAGC GGTGGTGTAC 
             CCGGCCGGCC TGGCGTGTGC GGACAGGCTG GCGCGCGCCG GCATCGAAGC GGTGGTGTAC 
             CCGGCCGGCC TGGCGTGTGC GGACAGGCTG GCGCGCGCCG GCATCGAAGC GGTGGTGTAC 
             CCCGCCGGGC TGAGCTGCGC CGATCGCCTG GCACGTGCCG GCATCCAGGC AATGGTGTAC 

             GACCGCTATG AGCAGATCGG CGGGCTGCTG CAGTTCGGCA TCCCCAGCTT CAAGCTGGAC 
             GACCGTTATG AGCAGATCGG CGGGCTGCTG CAGTTCGGCA TTCCCAGCTT CAAGCTCGAC 
             GACCGCTATG AGCAGATCGG CGGCCTGCTG CAGTTCGGCA TCCCCAGCTT CAAGCTGGAC 
             GACCGCTACG AGCAGATCGG CGGCCTGCTG CAGTTCGGCA TCCCCAGCTT CAAGCTGGAC 
             GACCGCTACG AGCAGATCGG CGGCCTGCTG CAGTTCGGCA TCCCCAGCTT CAAGCTGGAC 
             GACCGCTACG AACAGATCGG CGGGCTGCTG CAGTTCGGCA TTCCTAGCTT CAAGCTGGAC 
             GACCGCTACG AACAGATCGG CGGGCTGCTG CAGTTCGGCA TTCCTAGCTT CAAGCTGGAC 
             GACCGCTACG AACAGATCGG CGGGCTGCTG CAGTTCGGCA TTCCTAGCTT CAAGCTGGAC 
             GACCGCTACG AACAGATCGG CGGGCTGCTG CAGTTCGGCA TCCCCAGCTT CAAGCTGGAC 
             GACCGCTATG AGCAGATCGG CGGGCTGCTG CAGTTCGGTA TCCCCAGCTT CAAGCTGGAC 
             GACCGCTATG AGCAGATCGG CGGGCTGCTG CAGTTCGGTA TCCCCAGCTT CAAGCTGGAC 
             GACCGCTATG AGCAGATCGG CGGGCTGCTG CAGTTCGGTA TCCCCAGCTT CAAGCTGGAC 
             GACCGCTATG AACAAATCGG CGGGCTGCTG CAGTTCGGCA TCCCCAGCTT CAAGCTGGAC 
             GACCGCTATG AACAAATCGG CGGGCTGCTG CAGTTCGGCA TCCCCAGCTT CAAGCTGGAC 
             GACCGCTATG AACAAATCGG CGGGCTGCTG CAGTTCGGCA TCCCCAGCTT CAAGCTGGAC 
             GACCGCTATG AACAAATCGG CGGGCTGCTG CAGTTCGGCA TCCCCAGCTT CAAGCTGGAC 
             GACCGCTACG AGCAAATCGG TGGCCTGCTG CAATTCGGTA TCCCCAGCTT CAAACTCGAC 

             AAGTCGGTGA TCGGCAAGCG CCGCGAGATC CTCGAAGGCA TGGGCGTGCA GTTCCGCCTG 
             AAGTCGGTGA TCGGCAAGCG CCGCGAGATT CTCGAAGGCA TGGGCGTGCA GTTCCGCCTG 
             AAATCGGTGA TCGGCAAGCG CCGCGAGATC CTCGAAGGCA TGGGCGTGCA GTTCCGCCTG 
             AAGTCGGTGA TCGGCAAGCG CCGCGAGATC CTTGAAGGCA TGGGCGTGCA GTTCCGCCTG 
             AAGTCGGTGA TCGGCAAGCG CCGCGAGATC CTTGAAGGCA TGGGCGTGCA GTTCCGCCTG 
             AAGTCGGTGA TCGGCAAGCG CCGCGAGATC CTGGAAGGCA TGGGCGTGCA GTTCCGCCTG 
             AAGTCGGTGA TCGGCAAGCG CCGCGAGATC CTGGAAGGCA TGGGCGTGCA GTTCCGCCTG 
             AAGTCGGTGA TCGGCAAGCG CCGCGAGATC CTGGAAGGCA TGGGCGTGCA GTTCCGCCTG 
             AAGTCGGTGA TCGGCAAGCG CCGCGAGATC CTGGAAGGCA TGGGCGTGCA GTTCCGCCTG 
             AAGTCGGTGA TCGGCAAGCG CCGCGAAATC CTCGAAGGCA TGGGCGTGCA GTTCCGCCTG 
             AAGTCGGTGA TCGGCAAGCG CCGCGAAATC CTCGAAGGCA TGGGCGTGCA GTTCCGCCTG 
             AAGTCGGTGA TCGGCAAGCG CCGCGAAATC CTCGAAGGCA TGGGCGTGCA GTTCCGCCTG 
             AAGTCGGTGA TCGGCAAGCG CCGCGAGATC CTCGAAGGCA TGGGCGTGCA GTTCCGCCTG 
             AAGTCGGTGA TCGGCAAGCG CCGCGAGATC CTCGAAGGCA TGGGCGTGCA GTTCCGCCTG 
             AAGTCGGTGA TCGGCAAGCG CCGCGAGATC CTCGAAGGCA TGGGCGTGCA GTTCCGCCTG 
             AAGTCGGTGA TCGGCAAGCG CCGCGAGATC CTCGAAGGCA TGGGCGTGCA GTTCCGCCTG 
             AAGAGCGTGA TCGGCAAGCG CCGCGAGGTC CTCGAAGGCA TGGGCGTGCA ATTCCGCCTG 

             GGCGTGGAGA TCGGTAAGGA CGTCAGCATC GAGCAGTTGC TGGGCGAATA CGATGCGGTG 
             GGCGTGGAGA TCGGTCGCGA CGTCAGCATC GAGCAGCTGC TGGGCGAATA CGACGCGGTG 
             GGCGTGGAGG TCGGCCGCGA CGTCAGCATC GAGCAGTTGC TGGGCGAATA CGACGCAGTG 
             GGCGTGGAGA TCGGCAAGGA CATCAGCATC GAACAACTGT TGGCCGAGTA CGACGCCGTC 
             GGCGTGGAGA TCGGCAAGGA CATCAGCATC GAACAACTGT TGGCCGAGTA CGACGCCGTC 
             GGCGTGGAGA TCGGCAAGGA CGTCAGCATC GAACAGTTGC TCGGCGAATA CGACGCCGTG 
             GGCGTGGAGA TCGGCAAGGA CGTCAGCATC GAACAGTTGC TCGGCGAATA CGACGCCGTG 
             GGCGTGGAGA TCGGCAAGGA CGTCAGCATC GAACAGTTGC TCGGCGAATA CGACGCCGTG 
             GGCGTGGAGA TCGGCAAGGA CGTCAGCATC GAACAGTTGC TCGGCGAATA CGACGCCGTG 
             GGCGTGGAGA TCGGCAAGGA CGTCAGCATC GAGCAGTTGC TGGGCGAATA CGACGCAGTG 
             GGCGTAGAGA TCGGCAAGGA CGTCAGCATC GAGCAGCTGA TGGGCGAATA CGATGCGGTA 
             GGCGTAGAGA TCGGCAAGGA CGTCAGCATC GAGCAGCTGA TGGGCGAATA CGATGCGGTA 
             GGCGTGGAGA TCGGCCGCGA CATCAGCATC GAGCAGTTGC TGGGCGAATA CGATGCGGTG 
             GGCGTGGAGA TCGGCCGCGA CATCAGCATC GAGCAGTTGC TGGGCGAATA CGATGCGGTG 
             GGCGTGGAGA TCGGCCGCGA CATCAGCATC GAGCAGTTGC TGGGCGAATA CGATGCGGTG 
             GGCGTGGAGA TCGGCCGCGA CATCAGCATC GAGCAGTTGC TGGGCGAATA CGATGCGGTG 
             GGCGTGGAGA TCGGCCGCGA CATCCGTCTG GAACACCTGC TCGACGAGTA CGACGCGGTG 

             TTCTTAGGGA CCGGCGCCTA TCGCTACACC GACGGCGGCC TGCCCGGGCA AGACCTGAAG 
             TTCCTAGGGA CCGGCGCGTA TCGCTACACC GACGGCGGCC TGCCCGACCA GGACCTGAAA 
             TTCTTAGGGA CCGGCGCGTA TCGCTACACC GACGGCGGCC TGCCCGGGCA GGACCTGAAG 
             TTCCTCGGCA CCGGCGCCTA TCGCTACACC GACGGCGGCC TGCCCGGGCA GGACCTGAAG 
             TTCCTCGGCA CCGGCGCCTA TCGCTACACC GACGGCGGCC TGCCCGGGCA GGACCTGAAG 
             TTCCTGGGCA CCGGCGCGTA CCGCTACACC GACGGCGGGC TGGACGGCCA GGACCTGAAG 
             TTCCTGGGCA CCGGCGCGTA CCGCTACACC GACGGCGGGC TGGACGGCCA GGACCTGAAG 
             TTCCTGGGCA CCGGCGCGTA CCGCTACACC GACGGCGGGC TGGACGGCCA GGACCTGAAG 
             TTCCTGGGCA CCGGCGCGTA CCGCTACACC GACGGCGGGC TGGACGGCCA GGATCTGAAG 
             TTCCTGGGCA CCGGCGCCTA CCGCTACACC GACGGCGGTC TACCGGGGCA GGACCTGAAG 
             TTCCTGGGCA CCGGCGCCTA CCGCTACACC GACGGCGGTC TACCGGGGCA GGACCTGAAG 
             TTCCTGGGCA CCGGCGCCTA CCGCTACACC GACGGCGGTC TACCGGGGCA GGACCTGAAG 
             TTCCTGGGCA CCGGTGCCTA CCGCTACACC GACGGCGGCC TGCCCGGGCA GGATCTGAAG 
             TTCCTGGGCA CCGGTGCCTA CCGCTACACC GACGGCGGCC TGCCCGGGCA GGATCTGAAG 
             TTCCTGGGCA CCGGTGCCTA CCGCTACACC GACGGCGGCC TGCCCGGGCA GGATCTGAAG 
             TTCCTGGGCA CCGGAGCCTA CCGCTACACC GACGGCGGCC TGCCCGGGCA GGATCTGAAG 
             TTCCTCGGCA CCGGCGCCTA CCGCTACACC GACGGCGGCC TGCCCGGCCA GGAGTTGCCC 

             AACGTGCTGC CGGCGCTGCC GTTCCTGGTG CAGAACAGCC GCATCGTCAG CGGCAACGAC 
             AACGTGCTGC CCGCGCTGCC GTTCCTGGTG CACAACAGCC GCATCGTCAG CGGCAACGAC 
             AACGTGCTGC CGGCCCTGCC GTTCCTGGTG CAGAACAGCC GCATCGTCAG CGGCAACGAC 
             AACGTGCTGC CGGCGCTGCC GTTCCTGGTG CAGAACAGCC GCATCGTCAG CGGCAACGAC 
             AACGTGCTGC CGGCGCTGCC GTTCCTGGTG CAGAACAGCC GCATCGTCAG CGGCAACGAC 
             AACGTTTTGC CAGCGTTGCC CTTCCTGGTG CAGAACAGCC GCATCGTCAG CGGCAACGAC 
             AACGTTTTGC CAGCGTTGCC CTTCCTGGTG CAGAACAGCC GCATCGTCAG CGGCAACGAC 
             AACGTTTTGC CAGCGTTGCC CTTCCTGGTG CAGAACAGCC GCATCGTCAG CGGCAACGAC 
             AACGTGTTGC CGGCGTTGCC GTTTCTGGTG CAGAACAGCC GCATCGTCAG CGGCAACGAC 
             AACGTGCTGC CGGCGCTGCC GTTCCTGGTG CAGAACAGCC GCATCGTTAG CGGCAACGAT 
             AACGTGCTGC CGGCGCTGCC GTTCCTGGTG CAGAACAGCC GCATCGTTAG CGGCAACGAT 
             AACGTGCTGC CGGCGCTGCC GTTCCTGGTG CAGAACAGCC GCATCGTTAG CGGCAACGAT 
             AACGTGCTGC CGGCGCTGCC ATTCCTGGTG CAGAACAGCC GCATCGTCAG CGGCAACGAC 
             AACGTGCTGC CGGCGCTGCC ATTCCTGGTG CAGAACAGCC GCATCGTCAG CGGCAACGAC 
             AACGTGCTGC CGGCGCTGCC ATTCCTGGTG CAGAACAGCC GCATCGTCAG CGGCAACGAC 
             AACGTTCTGC CGGCGCTGCC GTTCCTGGTG CAGAACAGCC GCATCGTCAG CGGCAACGAC 
             GGCGTGCTGC CAGCGCTGCC ATTTTTGGTG CAGAACAGCC GCATCGTTGG CGGCAATGAT 

             CCGCACGGCC GGCCGATCGC CGGCTGGGAA GACCAGCTCG CCCTGCCCGA CCTCAGCGGC 
             CCGCACGGCC GCCCGATCGC CGGCTGGGAA GACCAGCTCG CCCTGCCCGA CCTCAACGGC 
             CCGCACGGCC GGCCGATCGC TGGCTGGGAA GACCAGCTCG CCCTGCCCGA CCTCACCGGC 
             CCGCACGGCC GGCCGATCGC CGGCTGGGAA GACCAGCTCG CCCTGCCCGA CCTCACCGGC 
             CCGCACGGCC GGCCGATCGC CGGCTGGGAA GACCAGCTCG CCCTGCCCGA CCTCACCGGC 
             CCGCACGGCC GGCCGATCGC CGGCTGGGAA GACCAGATCG CCCTGCCCGA CCTCAACGGC 
             CCGCACGGCC GGCCGATCGC CGGCTGGGAA GACCAGATCG CCCTGCCCGA CCTCAACGGC 
             CCGCACGGCC GGCCGATCGC CGGCTGGGAA GACCAGATCG CCCTGCCCGA CCTCAACGGC 
             CCGCACGGCC GGCCGATCGC CGGCTGGGAG GACCAGATCG CCCTGCCCGA CCTCAACGGC 
             CCACATGGCC GGCCGATCGC CGGCTGGGAA GACCAACTCG CCCTGCCCGA CCTCAACGGC 
             CCACATGGCC GGCCGATCGC CGGCTGGGAA GACCAACTCG CCCTGCCCGA CCTCAACGGC 
             CCACATGGCC GGCCGATCGC CGGCTGGGAA GACCAACTCG CCCTGCCCGA CCTCAACGGC 
             CCGCACGGCC GGCCGATCGC CGGCTGGGAA AACCAGCTCG CCCTGCCCGA CCTCACCGGC 
             CCGCACGGCC GGCCGATCGC CGGCTGGGAA AACCAGCTCG CCCTGCCCGA CCTCACCGGC 
             CCGCACGGCC GGCCGATCGC CGGCTGGGAA AACCAGCTCG CCCTGCCCGA CCTCACCGGC 
             CCGCACGGCC GGCCGATCGC CGGCTGGGAA AACCAGCTCG CCCTGCCCGA CCTCACTGGC 
             CCCTGGGGCC GACCAATCGC CGGCTGGGAA GACAAGATCG CACTGCCGGA CCTCAGCGGC 

             AAGCGCGTGG TGGTGCTGGG CGGCGGCGAT ACCGGCATGG ACTGCGTGCG CAGCGCCATT 
             AAGCGCGTGG TGGTGCTGGG CGGCGGCGAC ACCGGCATGG ACTGCGTGCG CAGCGCCATC 
             AAGCGCGTGG TGGTGCTGGG CGGTGGCGAC ACCGGCATGG ACTGCGTGCG CAGCGCCATT 
             AAGCGCGTGG TGGTGCTGGG CGGCGGCGAC ACCGGCATGG ACTGCGTGCG CAGCGCCATT 
             AAGCGCGTGG TGGTGCTGGG CGGCGGCGAC ACCGGCATGG ACTGCGTGCG CAGCGCCATT 
             AAGCGCGTGG TGGTGCTGGG CGGCGGCGAC ACCGGCATGG ACTGCGTGCG CAGCGCCATC 
             AAGCGCGTGG TGGTGCTGGG CGGCGGCGAC ACCGGCATGG ACTGCGTGCG CAGTGCCATC 
             AAGCGCGTGG TGGTGCTGGG CGGCGGCGAC ACCGGCATGG ACTGCGTGCG CAGCGCCATC 
             AAGCGCGTGG TGGTACTGGG CGGCGGCGAC ACCGGCATGG ACTGCGTGCG CAGCGCCATC 
             AAGCGCGTGG TGGTGCTGGG CGGCGGCGAC ACCGGCATGG ACTGCGTACG CAGCGCCATT 
             AAGCGCGTGG TGGTGCTGGG CGGCGGCGAC ACCGGCATGG ACTGCGTACG CAGCGCCATT 
             AAGCGCGTGG TGGTGCTGGG CGGCGGCGAC ACCGGCATGG ACTGCGTACG CAGCGCCATT 
             AAGCGCGTGG TTGTACTTGG CGGCGGCGAC ACCGGCATGG ACTGCGTGCG CAGCGCCATC 
             AAGCGCGTGG TTGTACTTGG CGGCGGCGAC ACCGGCATGG ACTGCGTGCG CAGCGCCATC 
             AAGCGCGTGG TTGTACTTGG CGGCGGCGAC ACCGGCATGG ACTGCGTGCG CAGCGCCATC 
             AAGCGCGTGG TGGTACTGGG CGGTGGCGAC ACCGGCATGG ACTGCGTGCG CAGCGCCATC 
             AAACGCGTGG TGGTCCTGGG CGGCGGCGAT ACCGGCATGG ACTGCGTGCG CAGTGCGATC 

             CGCCTGGGCG CGGCCAAGGT CACCTGCGCC TACCGCCGCG ACGAAGCCAG CATGCCCGGC 
             CGCCTGGGCG CAGCCAAGGT CACCTGCGCG TATCGCCGCG ACGAAGCCAG CATGCCCGGC 
             CGTCTGGGCG CAGCCAAGGT CACCTGCGCG TATCGCCGCG ACGAAGCCAG CATGCCCGGC 
             CGCCTGGGCG CGGCCAAGGT CACCTGCGCC TATCGCCGCG ACGAAGCCAG CATGCCCGGC 
             CGCCTGGGCG CGGCCAAGGT CACCTGCGCC TATCGCCGCG ACGAAGCCAG CATGCCCGGC 
             CGCCTGGGCG CGGCCAAAGT CACCTGTGCC TACCGCCGCG ACGAATCCAG CATGCCGGGC 
             CGCCTGGGCG CGGCCAAAGT CACCTGTGCC TACCGCCGCG ACGAATCCAG CATGCCGGGC 
             CGCCTGGGCG CGGCCAAAGT CACCTGTGCC TACCGCCGCG ACGAATCCAG CATGCCGGGC 
             CGCCTGGGCG CGGCCAAAGT CACCTGTGCC TACCGCCGCG ACGAATCCAG CATGCCGGGC 
             CGCCTGGGCG CAGCCAAGGT CACCTGCGCG TATCGCCGCG ACGAAGCCAG CATGCCCGGC 
             CGCCTGGGTG CAGCCAAGGT CACCTGCGCG TATCGCCGCG ACGAAGCCAG CATGCCCGGC 
             CGCCTGGGTG CAGCCAAGGT CACCTGCGCG TATCGCCGCG ACGAAGCCAG CATGCCCGGC 
             CGCCTGGGCG CGGCCAAGGT CACCTGTGCC TATCGCCGCG ACGAAGCCAG CATGCCCGGC 
             CGCCTGGGCG CGGCCAAGGT CACCTGTGCC TATCGCCGCG ACGAAGCCAG CATGCCCGGC 
             CGCCTGGGCG CGGCCAAGGT CACCTGTGCC TATCGCCGCG ACGAAGCCAG CATGCCCGGC 
             CGCCTGGGCG CGGCCAAGGT CACCTGCGCC TATCGCCGCG ACGAAGCCAG CATGCCCGGC 
             CGCTTGGGTG CGAACAAGGT CACCTGCGCC TACCGCCGCG ACGAAGCCAA CATGCCCGGC 

             TCGGCGCGCG AGGTGGCCAA CGCGCGCGAA GAAGGCGTGC GCTTTTTGTT CAACCGCCAG 
             TCGGCACGCG AGGTGGCCAA CGCCCGCGAA GAAGGCGTCC GCTTCCTGTT CAACCGCCAG 
             TCGGCACGCG AGGTTGCCAA CGCACGCGAA GAAGGCGTGC GCTTCCTGTT CAACCGCCAA 
             TCCGCACGCG AGGTCGCCAA CGCCCGCGAA GAAGGCGTGC GCTTTTTGTT CAACCGCCAG 
             TCCGCACGCG AGGTCGCCAA CGCCCGCGAA GAAGGCGTGC GTTTTTTGTT CAATCGTCAG 
             TCGGCGCGCG AAGTGGCCAA CGCGCGCGAA GAAGGCGTGC GCTTCCTGTT CAACCGCCAG 
             TCGGCGCGCG AAGTGGCCAA CGCGCGCGAA GAAGGCGTGC GCTTCCTGTT CAACCGCCAG 
             TCGGCGCGCG AAGTGGCCAA CGCGCGCGAA GAAGGCGTGC GCTTCCTGTT CAACCGCCAG 
             TCGGCGCGCG AAGTGGCCAA CGCCCGCGAA GAAGGCGTGC GCTTCCTGTT CAACCGCCAG 
             TCCGCACGCG AGGTCGCCAA CGCCCGCGAA GAAGGCGTGC GCTTTTTGTT CAACCGCCAA 
             TCCGCACGCG AGGTCGCCAA CGCCCGCGAA GAAGGCGTGC GCTTTTTGTT CAACCGCCAA 
             TCCGCACGCG AGGTCGCCAA CGCCCGCGAA GAAGGCGTGC GCTTTTTGTT CAACCGCCAA 
             TCCGCACGCG AGGTGGCCAA CGCCCGCGAA GAAGGCGTGC GCTTCCTGTT CAACCGGCAG 
             TCCGCACGCG AGGTGGCCAA CGCCCGCGAA GAAGGCGTGC GCTTCCTGTT CAACCGGCAG 
             TCCGCACGCG AGGTGGCCAA CGCCCGCGAA GAAGGCGTGC GCTTCCTGTT CAACCGGCAG 
             TCCGCACGCG AGGTGGCCAA CGCCCGCGAA GAAGGCGTGC GCTTCCTGTT CAACCGGCAG 
             TCCGCGCGCG AAGTGGCCAA CGCACGCGAA GAAGGCGTGC GCTTCCTGTT CAACCGTCAA 

             CCGCTGTCGA TCGAATCCGG CGCCGACGAC GAAGCCATCG GCGTGACCGT GGTGGAAACC 
             CCGCTGTCGA TCGAATCCGG CGCCGACGAC GAAGCCATCG GCGTGACCGT GGTGGAAACC 
             CCGCTGTCGA TCGAATCCGG CGCCGACGAC GAAGCCATCG GCGTGACCGT AGTGGAAACC 
             CCGCTGTCGA TCGAATCCGG CGCCGACGAC GAAGCCATCG GCGTGACCGT GGTGGAAACC 
             CCGCTGTCGA TCGAATCCGG CGCCGACGAC GAAGCCATCG GCGTGACTGT GGTGGAAACC 
             CCGCTGTCGA TCGAGTCCGG CGCCGACGAC GAAGCCATCG GCGTGACCGT GGTGGAAACC 
             CCGCTGTCGG TCGAATCCGG CGCCGACGAC GAAGCCATCG GCGTGACCGT GGTGGAAACC 
             CCGCTGTCGA TCGAGTCCGG CGCCGACGAC GAAGCCATCG GCGTGACCGT GGTGGAAACC 
             CCGCTGTCGA TCGAGTCCGG CGCCGACGAC GAAGCCATCG GCGTGACCGT GGTGGAAACC 
             CCACTGTCGA TCGAATCCGG CGCCGACGAC GAAGCCATCG GCGTGACCGT GGTGGAAACC 
             CCGCTGTCGA TCGAATCCGG CGCCGACGAC GAAGCCATCG GCGTGACCGT GGTGGAAACC 
             CCGCTGTCGA TCGAATCCGG CGCCGACGAC GAAGCCATCG GCGTGACCGT GGTGGAAACC 
             CCGCTGTCGA TCGAATCCGG CGCCGACGAC GAAGCCATTG GCGTGACCGT GGTGGAAACC 
             CCGCTGTCGA TCGAATCCGG CGCCGACGAC GAAGCCATCG GCGTGACCGT GGTGGAAACC 
             CCGCTGTCGA TCGAATCCGG CGCCGACGAC GAAGCCATCG GCGTGACCGT GGTGGAAACC 
             CCGCTGTCGA TCAAATCCGG CGCCGAGGAC GAAGCCATCG GCGTGACCGT GGTGGAAACC 
             CCGCTGGCGG TGGAAGCCAA TGCCGCCGGC AATGTCGCAG GCGTGCGCGT AGTGCAAACC 

             AGATTAGGTG AGCCCGATGC CAGCGGCCGC CGCAATGCCG TGCCGGTGGA AGGCAGCGAA 
             AAACTCGGCG AGCCCGATGC CAGCGGCCGC CGCAATGCGG TGCCGGTGGA AGGCAGCGAA 
             AAGCTGGGCG AACCCGACGC CAGCGGCCGC CGCAATGCGG TGCCGGTGGA AGGCAGCGAA 
             AAATTAGGCG AGCCCGATGC CAGCGGCCGC CGCAACGCGG TGCCGGTGGA AGGTAGCGAA 
             AAATTAGGCG AGCCCGATGC CAGCGGCCGC CGCAACGCGG TGCCGGTGGA AGGTAGCGAA 
             AAACTCGGCG AGCCCGACGC CAGCGGCCGC CGCAACGCGG TGCCGGTGGA AGGCAGCGAA 
             AAACTCGGCG AGCCCGACGC CAGCGGCCGC CGCAACGCGG TACCGGTGGA AGGCAGCGAA 
             AAACTCGGCG AGCCCGACGC CAGCGGCCGC CGCAACGCGG TGCCGGTGGA AGGCAGCGAA 
             AAACTCGGCG AGCCCGACGC CAGCGGCCGC CGCAACGCGG TGCCGGTGGA AGGCAGCGAA 
             AAGCTGGGTG AGCCCGACGC CAGCGGCCGC CGCAACGCGG TGCCGGTGGA AGGCAGCGAA 
             AAGCTGGGTG AGCCCGACGC CAGCGGCCGC CGCAACGCGG TGCCGGTGGA AGGCAGCGAA 
             AAGCTGGGTG AGCCCGACGC CAGCGGCCGC CGCAACGCGG TGCCGGTGGA AGGCAGCGAA 
             AAGCTGGGTG AGCCCGACGC CAGCGGCCGC CGCAATGCGG TGCCGGTGGA AGGCAGCGAA 
             AAGCTGGGTG AGCCCGACGC CAGCGGCCGC CGCAATGCGG TGCCGGTGGA AGGCAGCGAA 
             AAGCTGGGTG AGCCCGACGC CAGCGGCCGC CGCAATGCGG TGCCGGTGGA AGGCAGCGAA 
             AAGCTGGGTG AGCCCGACGC CAGCGGCCGC CGCAATGCGG TGCCGGTGGA AGGCAGCGAA 
             CGGCTCGGCG AACCGGATGC GCATGGGCGT CAGGCCGCCG TGCCGGTGGA AGGCAGCGAA 

             TCGCTGCTGG AAGCGGACGT GGTGATCATC GCCTTCGGCT TCTCGCCCAC CCTGCCCGAT 
             TCGCTGCTGG AAGCGGACGT GGTGATCATC GCCTTCGGCT TCTCGCCCAC CCTGCCCGAC 
             TCGCTGCTGG AAGCGGACGT GGTGATCATC GCCTTCGGCT TCTCGCCTAC CCTGCCCGAC 
             TCGCTGCTGG AAGCGGACGT GGTGATCATC GCCTTCGGCT TCTCGCCCAC CCTGCCCGAC 
             TCGCTGCTGG AAGCGGACGT GGTGATCATC GCCTTCGGCT TCTCGCCCAC CCTGCCCGAC 
             TCGTTGCTGG AAGCGGACGT GGTGATCATC GCGTTCGGCT TCTCGCCGAC GGTGCCGGAG 
             TCTCTGCTGG AAGCGGACGT GGTGATCATC GCGTTCGGCT TCTCGCCGAC GGTGCCGGAG 
             TCGTTGCTGG AAGCGGACGT GGTGATCATC GCGTTCGGCT TCTCGCCGAC GGTGCCGGAG 
             TCCCTGCTGG AAGCGGACGT GGTGATCATC GCGTTCGGCT TCTCGCCGAC GGTGCCGGAG 
             TCGCTGCTGG AAGCGGACGT GGTGATCATC GCCTTCGGCT TCTCGCCCAC CCTGCCCGAC 
             TCGCTGCTGG AAGCGGACGT GGTGATCATC GCCTTCGGCT TCTCGCCCAC CCTGCCCGAC 
             TCGCTGCTGG AAGCGGACGT GGTGATCATC GCCTTCGGCT TCTCGCCCAC CCTGCCCGAC 
             TCGCTGCTGG AAGCGGACGT GGTGATCATC GCCTTCGGCT TCTCGCCGAG CCTGCCCGAC 
             TCGCTGCTGG AAGCGGACGT GGTGATCATC GCCTTCGGCT TCTCGCCGAG CCTGCCCGAC 
             TCGCTGCTGG AAGCGGACGT GGTGATCATC GCCTTCGGCT TCTCGCCGAG CCTGCCCGAC 
             TCGCTGCTGG AAGCGGACGT GGTGATCATC GCCTTCGGCT TCTCGCCGAG CCTGCCCGAC 
             TCGGTACTGG AAGCGGACGT GGTCATCATC GCCTTCGGTT TTTCGCCCAG TGTTCCGGAG 

             TGGTTGGCCT CGCAAGGCGT GGAAGCCGGC AGCAACGGCC GCATTGTCGC CCCGGCCGAC 
             TGGCTGGCCT CGCAAGGCGT GGAAGCGGGC AGTAATGGCC GCATCGTCGC CCCGTCCGAC 
             TGGTTGGCCT CGCAAGGCGT GGACGCCGGC AGCAATGGCC GCATCGTCGC CCCGTCCGAC 
             TGGTTGGCCT CACAAGGCGT GGAAGCCGGC AGCAACGGCC GCATCGTCGC CCCGGCCGAC 
             TGGTTGGCCT CACAAGGCGT GGAAGCCGGC AGCAACGGCC GCATCGTCGC CCCGGCCGAC 
             TGGCTGTCCT CGCAAGGCGT GGAGGCCGGC AGCAACGGTC GCATCGTCGC CCCGGCCGAG 
             TGGCTGTCTG CGCAAGGCGT GGAAGCCGGC AGCAACGGTC GCATCGTCGC CCCGGCCGAG 
             TGGCTGTCCT CGCAAGGCGT GGAGGCCGGC AGCAACGGTC GCATCGTCGC CCCGGCCGAG 
             TGGCTGTCTG CGCAAGGCGT GGAAGCCGGC AGCAACGGTC GCATCGTGGC GCCATCCGAC 
             TGGTTGTCCT CGCAAGGCGT GGAAGCCGGC AGCAACGGCC GCATCGTCGC CCCGGCCGAC 
             TGGTTGTCCT CGCAAGGCGT GGAAGCCGGC AGCAACGGCC GCATCGTCGC CCCGGCCGAC 
             TGGTTGTCCT CGCAAGGCGT GGAAGCCGGC AGCAACGGCC GCATCGTCGC CCCGGCCGAC 
             TGGTTGGCGT CGCAAGGCGT GGAAGCCGGC AGTAACGGCC GCATCGTCGC CCCGGCCGAC 
             TGGTTGGCGT CGCAAGGCGT GGAAGCCGGC AGCAACGGCC GCATCGTCGC CCCGGCCGAC 
             TGGTTGGCGT CGCAAGGCGT GGAAGCCGGC AGCAACGGCC GCATCGTCGC CCCGGCCGAC 
             TGGTTGGCGT CGCAAGGCGT GGAAGCCGGC AGCAACGGCC GCATCGTCGC CCCGGCCGAC 
             TGGCTGGCCG CACACGGCGT GGAGGGCAGC GCCAACGGCC GGATTCTTG- -----CCGGC 

             TGCAACGGCC GCCTGCCCTA CCAGACCAGC AACCCCCGCC TGTTCGCCGG CGGCGACTGC 
             GGCCACGGCC GCCTGCCCTA CCAGACCAGC AACCCGCGCC TGTTCGCCGG CGGCGACTGC 
             GGCAACGGCC GCCTGCCCTA CCAGACCACC AACCCGCGCC TGTTCGCCGG CGGCGACTGC 
             GGCAACGGCC GCCTGCCCTA CCAGACCACC AACCCGCGCC TGTTCGCCGG CGGCGACTGC 
             GGCAACGGCC GCCTGCCCTA CCAGACCACC AACCCGCGCC TGTTCGCCGG CGGCGACTGC 
             GGCAACGGCC GCCTGCCCTA CCAGACCAGC AACCCCCGCC TGTTCGCCGG TGGCGACTGC 
             GGCAACGGCC GCCTGCCCTA CCAGACCAGC AACCCCCGCC TGTTCGCCGG TGGCGACTGC 
             GGCAACGGCC GCCTGCCCTA CCAGACCAGC AACCCCCGCC TGTTCGCCGG TGGCGACTGC 
             GACAACGGCC GCCTGCCCTA CCAGACCAGC AACCCGCGCC TGTTCGCCGG TGGCGACTGC 
             GGCAACGGCC GCCTGCCCTA CCAGACCAGC AACCCGCGCC TGTTCGCCGG CGGCGACTGC 
             GGCAACGGCC GCCTGCCCTA CCAGACCAGC AACCCGCGCC TGTTCGCCGG CGGCGACTGC 
             GGCAACGGCC GCCTGCCCTA CCAGACCAGC AACCCGCGCC TGTTCGCCGG CGGCGACTGC 
             GGCCACGGCC GCCTGCCCTA CCAGACCAGC AACCCGCGCC TGTTCGCAGG CGGAGACTGT 
             GGCCACGGCC GCCTGCCCTA CCAGACCAGC AACCCGCGCC TGTTCGCAGG CGGCGACTGC 
             GGCCACGGCC GCCTGCCCTA CCAGACCAGC AACCCGCGCC TGTTCGCAGG CGGAGACTGT 
             GGCCACGGCC GCCTGCCCTA CCAGACCAGC AACCCGCGCC TGTTCGCCGG CGGCGACTGC 
             GGCGACGACC GCCTGCCATA CCAGACCAGC AACCCCAAAC TGTTCGCCGG CGGCGATGCC 

             GTGCGCGGTG CGGACCTGGT GGTCACCGCA GTGGCCGAAG GCCGCGATGC GGCGGGAAGC 
             GTGCGCGGCG CCGACCTGGT GGTCACTGCC GTGGCCGAAG GCCGCGATGC GGCGGGAAGC 
             GTGCGCGGCG CCGATCTGGT GGTGACCGCA GTAGCCGAAG GCCGCGATGC GGCGGGAAGC 
             GTGCGCGGTG CCGACCTGGT GGTGACTGCA GTGGCCGAAG GCCGCGACGC GGCGGGCAGC 
             GTGCGCGGTG CCGACCTGGT GGTGACTGCA GTGGCCGAAG GCCGCGATGC GGCGGGAAGC 
             GTGCGCGGCG CCGACCTGGT GGTCACCGCC GTGGCCGAAG GCCGCGATGC GGCCGGCAGC 
             GTGCGCGGCG CCGACCTGGT GGTCACCGCC GTGGCCGAAG GCCGCGATGC GGCCGGCAGC 
             GTGCGCGGCG CCGACCTGGT GGTCACCGCC GTGGCCGAAG GCCGCGATGC GGCCGGCAGC 
             GTGCGCGGCG CCGACCTGGT GGTCACCGCC GTCGCCGAAG GCCGCGACGC GGCCGGCAGC 
             GTGCGCGGTG CCGACCTGGT GGTGACCGCA GTGGCCGAAG GCCGTGACGC GGCGGGCAGC 
             GTGCGCGGTG CCGACCTGGT GGTGACCGCA GTGGCCGAAG GCCGTGACGC GGCGGGCAGC 
             GTGCGCGGTG CCGACCTGGT GGTGACCGCA GTGGCCGAAG GCCGTGACGC GGCGGGCAGC 
             GTGCGCGGCG CCGATTTGGT GGTGACTGCA GTGGCCGAGG GCCGCGACGC AGCCTGCAGC 
             GTGCGCGGCG CCGATTTGGT GGTGACTGCA GTGGCCGAGG GCCGCGACGC AGCCAGCAGC 
             GTGCGCGGCG CCGATTTGGT GGTGACTGCA GTGGCCGAGG GCCGCGACGC AGCCTGCAGC
[truncated: 24,046,293 more chars]
