# Supplementary material for: Genomes-based phylogeny of the genus Xanthomonas
Source: BMC Microbiol. 2012 Mar 23;12:43. doi: 10.1186/1471-2180-12-43 (PMC3359215; doi:10.1186/1471-2180-12-43)
Supplement: Additional file 2 — Concatenated sequence alignment and partitions. ZIP file containing the input alignment in Phylip format (Suppl_file_2.phylip) and the coordinates of the partitions (Suppl_file_2.raxcoords) as employed for the ML phylogenetic analysis in RAxML. Unus automatically generated these files. [file 1471-2180-12-43-S2.ZIP › Suppl_file_2.raxcoords.txt]

DNA	gene1=1-426
DNA	gene2=427-1527
DNA	gene3=1528-2289
DNA	gene4=2290-2703
DNA	gene5=2704-3378
DNA	gene6=3379-4583
DNA	gene7=4584-5925
DNA	gene8=5926-6704
DNA	gene9=6705-7776
DNA	gene10=7777-8508
DNA	gene11=8509-9982
DNA	gene12=9983-12631
DNA	gene13=12632-13296
DNA	gene14=13297-14688
DNA	gene15=14689-16128
DNA	gene16=16129-17698
DNA	gene17=17699-18589
DNA	gene18=18590-19728
DNA	gene19=19729-20842
DNA	gene20=20843-21764
DNA	gene21=21765-22565
DNA	gene22=22566-24646
DNA	gene23=24647-25135
DNA	gene24=25136-26630
DNA	gene25=26631-27211
DNA	gene26=27212-27961
DNA	gene27=27962-28906
DNA	gene28=28907-29830
DNA	gene29=29831-31240
DNA	gene30=31241-32296
DNA	gene31=32297-32773
DNA	gene32=32774-34232
DNA	gene33=34233-35295
DNA	gene34=35296-36609
DNA	gene35=36610-37131
DNA	gene36=37132-38169
DNA	gene37=38170-38650
DNA	gene38=38651-39667
DNA	gene39=39668-40123
DNA	gene40=40124-43921
DNA	gene41=43922-45130
DNA	gene42=45131-45661
DNA	gene43=45662-46412
DNA	gene44=46413-47406
DNA	gene45=47407-48036
DNA	gene46=48037-49776
DNA	gene47=49777-50379
DNA	gene48=50380-50780
DNA	gene49=50781-51944
DNA	gene50=51945-53555
DNA	gene51=53556-54431
DNA	gene52=54432-54904
DNA	gene53=54905-55441
DNA	gene54=55442-56790
DNA	gene55=56791-57766
DNA	gene56=57767-58240
DNA	gene57=58241-59209
DNA	gene58=59210-59896
DNA	gene59=59897-60905
DNA	gene60=60906-62963
DNA	gene61=62964-64097
DNA	gene62=64098-65177
DNA	gene63=65178-65828
DNA	gene64=65829-66575
DNA	gene65=66576-67005
DNA	gene66=67006-67917
DNA	gene67=67918-69439
DNA	gene68=69440-70300
DNA	gene69=70301-71098
DNA	gene70=71099-72029
DNA	gene71=72030-72653
DNA	gene72=72654-73224
DNA	gene73=73225-74137
DNA	gene74=74138-75330
DNA	gene75=75331-77743
DNA	gene76=77744-78169
DNA	gene77=78170-79382
DNA	gene78=79383-81469
DNA	gene79=81470-81976
DNA	gene80=81977-82355
DNA	gene81=82356-82935
DNA	gene82=82936-83868
DNA	gene83=83869-84552
DNA	gene84=84553-85705
DNA	gene85=85706-86741
DNA	gene86=86742-87527
DNA	gene87=87528-88220
DNA	gene88=88221-89746
DNA	gene89=89747-90175
DNA	gene90=90176-91000
DNA	gene91=91001-91393
DNA	gene92=91394-92013
DNA	gene93=92014-92469
DNA	gene94=92470-92925
DNA	gene95=92926-93749
DNA	gene96=93750-95762
DNA	gene97=95763-96266
DNA	gene98=96267-97562
DNA	gene99=97563-99823
DNA	gene100=99824-101192
DNA	gene101=101193-103573
DNA	gene102=103574-104638
DNA	gene103=104639-106394
DNA	gene104=106395-107205
DNA	gene105=107206-108852
DNA	gene106=108853-109698
DNA	gene107=109699-110628
DNA	gene108=110629-111324
DNA	gene109=111325-113358
DNA	gene110=113359-114162
DNA	gene111=114163-115311
DNA	gene112=115312-116235
DNA	gene113=116236-117954
DNA	gene114=117955-119766
DNA	gene115=119767-120582
DNA	gene116=120583-121362
DNA	gene117=121363-122620
DNA	gene118=122621-123528
DNA	gene119=123529-124585
DNA	gene120=124586-126657
DNA	gene121=126658-127488
DNA	gene122=127489-128577
DNA	gene123=128578-129729
DNA	gene124=129730-130218
DNA	gene125=130219-131337
DNA	gene126=131338-132054
DNA	gene127=132055-133068
DNA	gene128=133069-134283
DNA	gene129=134284-135523
DNA	gene130=135524-137595
DNA	gene131=137596-139689
DNA	gene132=139690-141199
DNA	gene133=141200-141640
DNA	gene134=141641-142701
DNA	gene135=142702-143232
DNA	gene136=143233-144181
DNA	gene137=144182-145987
DNA	gene138=145988-146854
DNA	gene139=146855-149045
DNA	gene140=149046-150365
DNA	gene141=150366-151857
DNA	gene142=151858-152626
DNA	gene143=152627-153734
DNA	gene144=153735-154556
DNA	gene145=154557-156719
DNA	gene146=156720-157638
DNA	gene147=157639-157983
DNA	gene148=157984-158830
DNA	gene149=158831-159630
DNA	gene150=159631-160462
DNA	gene151=160463-161044
DNA	gene152=161045-161535
DNA	gene153=161536-162195
DNA	gene154=162196-163194
DNA	gene155=163195-164366
DNA	gene156=164367-164855
DNA	gene157=164856-165687
DNA	gene158=165688-166143
DNA	gene159=166144-167208
DNA	gene160=167209-168294
DNA	gene161=168295-169735
DNA	gene162=169736-170672
DNA	gene163=170673-172178
DNA	gene164=172179-173474
DNA	gene165=173475-174146
DNA	gene166=174147-175134
DNA	gene167=175135-177016
DNA	gene168=177017-177890
DNA	gene169=177891-179102
DNA	gene170=179103-180509
DNA	gene171=180510-181586
DNA	gene172=181587-182522
DNA	gene173=182523-183619
DNA	gene174=183620-184000
DNA	gene175=184001-185552
DNA	gene176=185553-185937
DNA	gene177=185938-186981
DNA	gene178=186982-187887
DNA	gene179=187888-188684
DNA	gene180=188685-189668
DNA	gene181=189669-190653
DNA	gene182=190654-191700
DNA	gene183=191701-192910
DNA	gene184=192911-193804
DNA	gene185=193805-194965
DNA	gene186=194966-196361
DNA	gene187=196362-197444
DNA	gene188=197445-198180
DNA	gene189=198181-199152
DNA	gene190=199153-200112
DNA	gene191=200113-200679
DNA	gene192=200680-201339
DNA	gene193=201340-202340
DNA	gene194=202341-202890
DNA	gene195=202891-203598
DNA	gene196=203599-204270
DNA	gene197=204271-205357
DNA	gene198=205358-206098
DNA	gene199=206099-206617
DNA	gene200=206618-207901
DNA	gene201=207902-208563
DNA	gene202=208564-209845
DNA	gene203=209846-210931
DNA	gene204=210932-211604
DNA	gene205=211605-212904
DNA	gene206=212905-213552
DNA	gene207=213553-214443
DNA	gene208=214444-214836
DNA	gene209=214837-215442
DNA	gene210=215443-217143
DNA	gene211=217144-217485
DNA	gene212=217486-218313
DNA	gene213=218314-219048
DNA	gene214=219049-219462
DNA	gene215=219463-220005
DNA	gene216=220006-220533
DNA	gene217=220534-220950
DNA	gene218=220951-221409
DNA	gene219=221410-221814
DNA	gene220=221815-222198
DNA	gene221=222199-222828
DNA	gene222=222829-223323
DNA	gene223=223324-224310
DNA	gene224=224311-224823
DNA	gene225=224824-226459
DNA	gene226=226460-227110
DNA	gene227=227111-228219
DNA	gene228=228220-228924
DNA	gene229=228925-229959
DNA	gene230=229960-231211
DNA	gene231=231212-233392
DNA	gene232=233393-233941
DNA	gene233=233942-234822
DNA	gene234=234823-236289
DNA	gene235=236290-237625
DNA	gene236=237626-238315
DNA	gene237=238316-238756
DNA	gene238=238757-239155
DNA	gene239=239156-239941
DNA	gene240=239942-241150
DNA	gene241=241151-242504
DNA	gene242=242505-244130
DNA	gene243=244131-244757
DNA	gene244=244758-246986
DNA	gene245=246987-248273
DNA	gene246=248274-248732
DNA	gene247=248733-249137
DNA	gene248=249138-250151
DNA	gene249=250152-251462
DNA	gene250=251463-252213
DNA	gene251=252214-254260
DNA	gene252=254261-255019
DNA	gene253=255020-255562
DNA	gene254=255563-256021
DNA	gene255=256022-257058
DNA	gene256=257059-259627
DNA	gene257=259628-259948
DNA	gene258=259949-260404
DNA	gene259=260405-261097
DNA	gene260=261098-261640
DNA	gene261=261641-262606
DNA	gene262=262607-263464
DNA	gene263=263465-264505
DNA	gene264=264506-266482
DNA	gene265=266483-267829
DNA	gene266=267830-268913
DNA	gene267=268914-269267
DNA	gene268=269268-270777
DNA	gene269=270778-273187
DNA	gene270=273188-275094
DNA	gene271=275095-276211
DNA	gene272=276212-276694
DNA	gene273=276695-277177
DNA	gene274=277178-277756
DNA	gene275=277757-280495
DNA	gene276=280496-281362
DNA	gene277=281363-282572
DNA	gene278=282573-283127
DNA	gene279=283128-283704
DNA	gene280=283705-284553
DNA	gene281=284554-286315
DNA	gene282=286316-286960
DNA	gene283=286961-287756
DNA	gene284=287757-290584
DNA	gene285=290585-292952
DNA	gene286=292953-293523
DNA	gene287=293524-294575
DNA	gene288=294576-295889
DNA	gene289=295890-297101
DNA	gene290=297102-297524
DNA	gene291=297525-297845
DNA	gene292=297846-300982
DNA	gene293=300983-302040
DNA	gene294=302041-303112
DNA	gene295=303113-303751
DNA	gene296=303752-304852
DNA	gene297=304853-306134
DNA	gene298=306135-307413
DNA	gene299=307414-308049
DNA	gene300=308050-308388
DNA	gene301=308389-310410
DNA	gene302=310411-311394
DNA	gene303=311395-314369
DNA	gene304=314370-315857
DNA	gene305=315858-317888
DNA	gene306=317889-318760
DNA	gene307=318761-320355
DNA	gene308=320356-320898
DNA	gene309=320899-321411
DNA	gene310=321412-322095
DNA	gene311=322096-323164
DNA	gene312=323165-326001
DNA	gene313=326002-326802
DNA	gene314=326803-327210
DNA	gene315=327211-327894
DNA	gene316=327895-329829
DNA	gene317=329830-330786
DNA	gene318=330787-331568
DNA	gene319=331569-332066
DNA	gene320=332067-332878
DNA	gene321=332879-333433
DNA	gene322=333434-334522
DNA	gene323=334523-334892
DNA	gene324=334893-336370
DNA	gene325=336371-337141
DNA	gene326=337142-337788
DNA	gene327=337789-338169
DNA	gene328=338170-339271
DNA	gene329=339272-340365
DNA	gene330=340366-341445
DNA	gene331=341446-341952
DNA	gene332=341953-343368
DNA	gene333=343369-343851
DNA	gene334=343852-344682
DNA	gene335=344683-345348
DNA	gene336=345349-346248
DNA	gene337=346249-348553
DNA	gene338=348554-351277
DNA	gene339=351278-352692
DNA	gene340=352693-353154
DNA	gene341=353155-355133
DNA	gene342=355134-355691
DNA	gene343=355692-356444
DNA	gene344=356445-357371
DNA	gene345=357372-358566
DNA	gene346=358567-359718
DNA	gene347=359719-361066
DNA	gene348=361067-362303
DNA	gene349=362304-363567
DNA	gene350=363568-364462
DNA	gene351=364463-365012
DNA	gene352=365013-365507
DNA	gene353=365508-366320
DNA	gene354=366321-366813
DNA	gene355=366814-367731
DNA	gene356=367732-368593
DNA	gene357=368594-371581
DNA	gene358=371582-373165
DNA	gene359=373166-375224
DNA	gene360=375225-375728
DNA	gene361=375729-376469
DNA	gene362=376470-378054
DNA	gene363=378055-378454
DNA	gene364=378455-378919
DNA	gene365=378920-379516
DNA	gene366=379517-380635
DNA	gene367=380636-381777
DNA	gene368=381778-382909
DNA	gene369=382910-383598
DNA	gene370=383599-385535
DNA	gene371=385536-386759
DNA	gene372=386760-388337
DNA	gene373=388338-390155
DNA	gene374=390156-391037
DNA	gene375=391038-391583
DNA	gene376=391584-392278
DNA	gene377=392279-393344
DNA	gene378=393345-394411
DNA	gene379=394412-395179
DNA	gene380=395180-395840
DNA	gene381=395841-396617
DNA	gene382=396618-397491
DNA	gene383=397492-398466
DNA	gene384=398467-399496
DNA	gene385=399497-400081
DNA	gene386=400082-400882
DNA	gene387=400883-401899
DNA	gene388=401900-402769
DNA	gene389=402770-403363
DNA	gene390=403364-405956
DNA	gene391=405957-406760
DNA	gene392=406761-407450
DNA	gene393=407451-410430
DNA	gene394=410431-411714
DNA	gene395=411715-412050
DNA	gene396=412051-413433
DNA	gene397=413434-414806
DNA	gene398=414807-415259
DNA	gene399=415260-416661
DNA	gene400=416662-417096
DNA	gene401=417097-417546
DNA	gene402=417547-418298
DNA	gene403=418299-419288
DNA	gene404=419289-421544
DNA	gene405=421545-422472
DNA	gene406=422473-423124
DNA	gene407=423125-424081
DNA	gene408=424082-425431
DNA	gene409=425432-427066
DNA	gene410=427067-428153
DNA	gene411=428154-428750
DNA	gene412=428751-430821
DNA	gene413=430822-432247
DNA	gene414=432248-433591
DNA	gene415=433592-435054
DNA	gene416=435055-436429
DNA	gene417=436430-436795
DNA	gene418=436796-437310
DNA	gene419=437311-438151
DNA	gene420=438152-438955
DNA	gene421=438956-439633
DNA	gene422=439634-440248
DNA	gene423=440249-440923
DNA	gene424=440924-441767
DNA	gene425=441768-442268
DNA	gene426=442269-443201
DNA	gene427=443202-443879
DNA	gene428=443880-444951
DNA	gene429=444952-446277
DNA	gene430=446278-448224
DNA	gene431=448225-449351
DNA	gene432=449352-449885
DNA	gene433=449886-450797
DNA	gene434=450798-451406
DNA	gene435=451407-451730
DNA	gene436=451731-453368
DNA	gene437=453369-454781
DNA	gene438=454782-455531
DNA	gene439=455532-456569
DNA	gene440=456570-458076
DNA	gene441=458077-458568
DNA	gene442=458569-458982
DNA	gene443=458983-459801
DNA	gene444=459802-461257
DNA	gene445=461258-462776
DNA	gene446=462777-463695
DNA	gene447=463696-464748
DNA	gene448=464749-465807
DNA	gene449=465808-467077
DNA	gene450=467078-467920
DNA	gene451=467921-468460
DNA	gene452=468461-470235
DNA	gene453=470236-472941
DNA	gene454=472942-473556
DNA	gene455=473557-475764
DNA	gene456=475765-476331
DNA	gene457=476332-477174
DNA	gene458=477175-477912
DNA	gene459=477913-478758
DNA	gene460=478759-479778
DNA	gene461=479779-480291
DNA	gene462=480292-481878
DNA	gene463=481879-483144
DNA	gene464=483145-483795
DNA	gene465=483796-484671
DNA	gene466=484672-485037
DNA	gene467=485038-485346
DNA	gene468=485347-488620
DNA	gene469=488621-489421
DNA	gene470=489422-490162
DNA	gene471=490163-492931
DNA	gene472=492932-493483
DNA	gene473=493484-494914
DNA	gene474=494915-495910
DNA	gene475=495911-496421
DNA	gene476=496422-497318
DNA	gene477=497319-497873
DNA	gene478=497874-499943
DNA	gene479=499944-500687
DNA	gene480=500688-501075
DNA	gene481=501076-502154
DNA	gene482=502155-502920
DNA	gene483=502921-503646
DNA	gene484=503647-504654
DNA	gene485=504655-505752
DNA	gene486=505753-506535
DNA	gene487=506536-508326
DNA	gene488=508327-509085
DNA	gene489=509086-511323
DNA	gene490=511324-511843
DNA	gene491=511844-514227
DNA	gene492=514228-515134
DNA	gene493=515135-515643
DNA	gene494=515644-517891
DNA	gene495=517892-519171
DNA	gene496=519172-519891
DNA	gene497=519892-520884
DNA	gene498=520885-521323
DNA	gene499=521324-523195
DNA	gene500=523196-523642
DNA	gene501=523643-524281
DNA	gene502=524282-524602
DNA	gene503=524603-525496
DNA	gene504=525497-526408
DNA	gene505=526409-527866
DNA	gene506=527867-530026
DNA	gene507=530027-531205
DNA	gene508=531206-531889
DNA	gene509=531890-532249
DNA	gene510=532250-532591
DNA	gene511=532592-534504
DNA	gene512=534505-535389
DNA	gene513=535390-536436
DNA	gene514=536437-537285
DNA	gene515=537286-537802
DNA	gene516=537803-539184
DNA	gene517=539185-540249
DNA	gene518=540250-542219
DNA	gene519=542220-543538
DNA	gene520=543539-544930
DNA	gene521=544931-546275
DNA	gene522=546276-549689
DNA	gene523=549690-550334
DNA	gene524=550335-551055
DNA	gene525=551056-552096
DNA	gene526=552097-553347
DNA	gene527=553348-554129
DNA	gene528=554130-555042
DNA	gene529=555043-555785
DNA	gene530=555786-559750
DNA	gene531=559751-560476
DNA	gene532=560477-561880
DNA	gene533=561881-562492
DNA	gene534=562493-562952
DNA	gene535=562953-563819
DNA	gene536=563820-564855
DNA	gene537=564856-565602
DNA	gene538=565603-566160
DNA	gene539=566161-567609
DNA	gene540=567610-568494
DNA	gene541=568495-569639
DNA	gene542=569640-570398
DNA	gene543=570399-572369
DNA	gene544=572370-573353
DNA	gene545=573354-575055
DNA	gene546=575056-577375
DNA	gene547=577376-577793
DNA	gene548=577794-578237
DNA	gene549=578238-579848
DNA	gene550=579849-580484
DNA	gene551=580485-582286
DNA	gene552=582287-583057
DNA	gene553=583058-583543
DNA	gene554=583544-584585
DNA	gene555=584586-585608
DNA	gene556=585609-587656
DNA	gene557=587657-589043
DNA	gene558=589044-590379
DNA	gene559=590380-591766
DNA	gene560=591767-592612
DNA	gene561=592613-594179
DNA	gene562=594180-595385
DNA	gene563=595386-595739
DNA	gene564=595740-597414
DNA	gene565=597415-597855
DNA	gene566=597856-599040
DNA	gene567=599041-599601
DNA	gene568=599602-600108
DNA	gene569=600109-601605
DNA	gene570=601606-604014
DNA	gene571=604015-604923
DNA	gene572=604924-606731
DNA	gene573=606732-608318
DNA	gene574=608319-609347
DNA	gene575=609348-610586
DNA	gene576=610587-612042
DNA	gene577=612043-612522
DNA	gene578=612523-613218
DNA	gene579=613219-613575
DNA	gene580=613576-614886
DNA	gene581=614887-615246
DNA	gene582=615247-616257
DNA	gene583=616258-616737
DNA	gene584=616738-618614
DNA	gene585=618615-618935
DNA	gene586=618936-619598
DNA	gene587=619599-620177
DNA	gene588=620178-622262
DNA	gene589=622263-623652
DNA	gene590=623653-625669
DNA	gene591=625670-626086
DNA	gene592=626087-626694
DNA	gene593=626695-627186
DNA	gene594=627187-628137
DNA	gene595=628138-630529
DNA	gene596=630530-630835
DNA	gene597=630836-632932
DNA	gene598=632933-635140
DNA	gene599=635141-636298
DNA	gene600=636299-637643
DNA	gene601=637644-638219
DNA	gene602=638220-638972
DNA	gene603=638973-640281
DNA	gene604=640282-640740
DNA	gene605=640741-641541
DNA	gene606=641542-644345
DNA	gene607=644346-645212
DNA	gene608=645213-646169
DNA	gene609=646170-647149
DNA	gene610=647150-649500
DNA	gene611=649501-650406
DNA	gene612=650407-651758
DNA	gene613=651759-652532
DNA	gene614=652533-653559
DNA	gene615=653560-654907
DNA	gene616=654908-655847
DNA	gene617=655848-656498
DNA	gene618=656499-657602
DNA	gene619=657603-658451
DNA	gene620=658452-659024
DNA	gene621=659025-659462
DNA	gene622=659463-660032
DNA	gene623=660033-660518
DNA	gene624=660519-661475
DNA	gene625=661476-663143
DNA	gene626=663144-663981
DNA	gene627=663982-664840
DNA	gene628=664841-667315
DNA	gene629=667316-667747
DNA	gene630=667748-669193
DNA	gene631=669194-669852
DNA	gene632=669853-670890
DNA	gene633=670891-671895
DNA	gene634=671896-672937
DNA	gene635=672938-674300
DNA	gene636=674301-675083
DNA	gene637=675084-675731
DNA	gene638=675732-676151
DNA	gene639=676152-676697
DNA	gene640=676698-677351
DNA	gene641=677352-678101
DNA	gene642=678102-679129
DNA	gene643=679130-680007
DNA	gene644=680008-681111
DNA	gene645=681112-682470
DNA	gene646=682471-683385
DNA	gene647=683386-684333
DNA	gene648=684334-684900
DNA	gene649=684901-687081
DNA	gene650=687082-687843
DNA	gene651=687844-688597
DNA	gene652=688598-689779
DNA	gene653=689780-690817
DNA	gene654=690818-691285
DNA	gene655=691286-693976
DNA	gene656=693977-694540
DNA	gene657=694541-695475
DNA	gene658=695476-696243
DNA	gene659=696244-697701
DNA	gene660=697702-698034
DNA	gene661=698035-699288
DNA	gene662=699289-699696
DNA	gene663=699697-700437
DNA	gene664=700438-701704
DNA	gene665=701705-702041
DNA	gene666=702042-703025
DNA	gene667=703026-703709
DNA	gene668=703710-704264
DNA	gene669=704265-704843
DNA	gene670=704844-705464
DNA	gene671=705465-707036
DNA	gene672=707037-707354
DNA	gene673=707355-708074
DNA	gene674=708075-709025
DNA	gene675=709026-709442
DNA	gene676=709443-710975
DNA	gene677=710976-712337
DNA	gene678=712338-713415
DNA	gene679=713416-714370
DNA	gene680=714371-716329
DNA	gene681=716330-717502
DNA	gene682=717503-719052
DNA	gene683=719053-719622
DNA	gene684=719623-720193
DNA	gene685=720194-721680
DNA	gene686=721681-722373
DNA	gene687=722374-723591
DNA	gene688=723592-724291
DNA	gene689=724292-725764
DNA	gene690=725765-727369
DNA	gene691=727370-728492
DNA	gene692=728493-729252
DNA	gene693=729253-730134
DNA	gene694=730135-731184
DNA	gene695=731185-731635
DNA	gene696=731636-732031
DNA	gene697=732032-733245
DNA	gene698=733246-734777
DNA	gene699=734778-735900
DNA	gene700=735901-737321
DNA	gene701=737322-738132
DNA	gene702=738133-741429
DNA	gene703=741430-743040
DNA	gene704=743041-743520
DNA	gene705=743521-744840
DNA	gene706=744841-745376
DNA	gene707=745377-745940
DNA	gene708=745941-746463
DNA	gene709=746464-747435
DNA	gene710=747436-749472
DNA	gene711=749473-750087
DNA	gene712=750088-750762
DNA	gene713=750763-751446
DNA	gene714=751447-754909
DNA	gene715=754910-755455
DNA	gene716=755456-756280
DNA	gene717=756281-758096
DNA	gene718=758097-758570
DNA	gene719=758571-759353
DNA	gene720=759354-760421
DNA	gene721=760422-761060
DNA	gene722=761061-761687
DNA	gene723=761688-762731
DNA	gene724=762732-763466
DNA	gene725=763467-764546
DNA	gene726=764547-765645
DNA	gene727=765646-767490
DNA	gene728=767491-769454
DNA	gene729=769455-770066
DNA	gene730=770067-771453
DNA	gene731=771454-773575
DNA	gene732=773576-775380
DNA	gene733=775381-776748
DNA	gene734=776749-778443
DNA	gene735=778444-780861
DNA	gene736=780862-783582
DNA	gene737=783583-784467
DNA	gene738=784468-785488
DNA	gene739=785489-786364
DNA	gene740=786365-788221
DNA	gene741=788222-789391
DNA	gene742=789392-790132
DNA	gene743=790133-791200
DNA	gene744=791201-792160
DNA	gene745=792161-792686
DNA	gene746=792687-793719
DNA	gene747=793720-794593
DNA	gene748=794594-795038
DNA	gene749=795039-796104
DNA	gene750=796105-796740
DNA	gene751=796741-798576
DNA	gene752=798577-800445
DNA	gene753=800446-801792
DNA	gene754=801793-803349
DNA	gene755=803350-804011
DNA	gene756=804012-805019
DNA	gene757=805020-805715
DNA	gene758=805716-806891
DNA	gene759=806892-807894
DNA	gene760=807895-809317
DNA	gene761=809318-810676
DNA	gene762=810677-813857
DNA	gene763=813858-814484
DNA	gene764=814485-815355
DNA	gene765=815356-816273
DNA	gene766=816274-816909
DNA	gene767=816910-819450
DNA	gene768=819451-821622
DNA	gene769=821623-822783
DNA	gene770=822784-823503
DNA	gene771=823504-824049
DNA	gene772=824050-824777
DNA	gene773=824778-828345
DNA	gene774=828346-829688
DNA	gene775=829689-833250
DNA	gene776=833251-833884
DNA	gene777=833885-834619
DNA	gene778=834620-835219
DNA	gene779=835220-835783
DNA	gene780=835784-836404
DNA	gene781=836405-836941
DNA	gene782=836942-838198
DNA	gene783=838199-839361
DNA	gene784=839362-840570
DNA	gene785=840571-842696
DNA	gene786=842697-843883
DNA	gene787=843884-845767
DNA	gene788=845768-847330
DNA	gene789=847331-848287
DNA	gene790=848288-849136
DNA	gene791=849137-850414
DNA	gene792=850415-851847
DNA	gene793=851848-853104
DNA	gene794=853105-854091
DNA	gene795=854092-855577
DNA	gene796=855578-856840
DNA	gene797=856841-858887
DNA	gene798=858888-861413
DNA	gene799=861414-862097
DNA	gene800=862098-863026
DNA	gene801=863027-863908
DNA	gene802=863909-864428
DNA	gene803=864429-865579
DNA	gene804=865580-866074
DNA	gene805=866075-867292
DNA	gene806=867293-868108
DNA	gene807=868109-869167
DNA	gene808=869168-871895
DNA	gene809=871896-873086
DNA	gene810=873087-874173
DNA	gene811=874174-875914
DNA	gene812=875915-876844
DNA	gene813=876845-877678
DNA	gene814=877679-878605
DNA	gene815=878606-879231
DNA	gene816=879232-880074
DNA	gene817=880075-880860
DNA	gene818=880861-883002
DNA	gene819=883003-884870
DNA	gene820=884871-886574
DNA	gene821=886575-888089
DNA	gene822=888090-889493
DNA	gene823=889494-890240
DNA	gene824=890241-890720
DNA	gene825=890721-891506
DNA	gene826=891507-893233
DNA	gene827=893234-894325
DNA	gene828=894326-895128
DNA	gene829=895129-895644
DNA	gene830=895645-896760
DNA	gene831=896761-897898
DNA	gene832=897899-899287
DNA	gene833=899288-899710
DNA	gene834=899711-900325
DNA	gene835=900326-902444
DNA	gene836=902445-903308
DNA	gene837=903309-905279
DNA	gene838=905280-906812
DNA	gene839=906813-908351
DNA	gene840=908352-908879
DNA	gene841=908880-909350
DNA	gene842=909351-910151
DNA	gene843=910152-911699
DNA	gene844=911700-912296
DNA	gene845=912297-912983
DNA	gene846=912984-913682
DNA	gene847=913683-914498
DNA	gene848=914499-915745
DNA	gene849=915746-916426
DNA	gene850=916427-917140
DNA	gene851=917141-918338
DNA	gene852=918339-919060
DNA	gene853=919061-920401
DNA	gene854=920402-920866
DNA	gene855=920867-921721
DNA	gene856=921722-923909
DNA	gene857=923910-925011
DNA	gene858=925012-926363
DNA	gene859=926364-927290
DNA	gene860=927291-928287
DNA	gene861=928288-928725
DNA	gene862=928726-929722
DNA	gene863=929723-930500
DNA	gene864=930501-930977
DNA	gene865=930978-931595
DNA	gene866=931596-933812
DNA	gene867=933813-934956
DNA	gene868=934957-935508
DNA	gene869=935509-935982
DNA	gene870=935983-937116
DNA	gene871=937117-938539
DNA	gene872=938540-940277
DNA	gene873=940278-941404
DNA	gene874=941405-942250
DNA	gene875=942251-943695
DNA	gene876=943696-944688
DNA	gene877=944689-945603
DNA	gene878=945604-946554
DNA	gene879=946555-947950
DNA	gene880=947951-948700
DNA	gene881=948701-949042
DNA	gene882=949043-949861
DNA	gene883=949862-950278
DNA	gene884=950279-952174
DNA	gene885=952175-954167
DNA	gene886=954168-956036
DNA	gene887=956037-956465
DNA	gene888=956466-959057
DNA	gene889=959058-960446
DNA	gene890=960447-961490
DNA	gene891=961491-963671
DNA	gene892=963672-964584
DNA	gene893=964585-967226
DNA	gene894=967227-968393
DNA	gene895=968394-969270
DNA	gene896=969271-970486
DNA	gene897=970487-972097
DNA	gene898=972098-972989
DNA	gene899=972990-974453
DNA	gene900=974454-975940
DNA	gene901=975941-977311
DNA	gene902=977312-978346
DNA	gene903=978347-978688
DNA	gene904=978689-979495
DNA	gene905=979496-979966
DNA	gene906=979967-980836
DNA	gene907=980837-981696
DNA	gene908=981697-982993
DNA	gene909=982994-984779
DNA	gene910=984780-985463
DNA	gene911=985464-986592
DNA	gene912=986593-988625
DNA	gene913=988626-989878
DNA	gene914=989879-990634
DNA	gene915=990635-991210
DNA	gene916=991211-992312
DNA	gene917=992313-993113
DNA	gene918=993114-994496
DNA	gene919=994497-996923
DNA	gene920=996924-998238
DNA	gene921=998239-998922
DNA	gene922=998923-1000184
DNA	gene923=1000185-1001606
DNA	gene924=1001607-1002219
DNA	gene925=1002220-1003322
DNA	gene926=1003323-1004318
DNA	gene927=1004319-1006097
DNA	gene928=1006098-1006934
DNA	gene929=1006935-1007984
DNA	gene930=1007985-1009140
DNA	gene931=1009141-1009728
DNA	gene932=1009729-1010380
DNA	gene933=1010381-1012768
DNA	gene934=1012769-1013233
DNA	gene935=1013234-1014277
DNA	gene936=1014278-1015664
DNA	gene937=1015665-1016762
DNA	gene938=1016763-1017710
DNA	gene939=1017711-1018440
DNA	gene940=1018441-1018800
DNA	gene941=1018801-1019596
DNA	gene942=1019597-1020502
DNA	gene943=1020503-1021204
DNA	gene944=1021205-1022635
DNA	gene945=1022636-1023224
DNA	gene946=1023225-1025319
DNA	gene947=1025320-1026713
DNA	gene948=1026714-1029163
DNA	gene949=1029164-1029919
DNA	gene950=1029920-1030748
DNA	gene951=1030749-1031805
DNA	gene952=1031806-1032903
DNA	gene953=1032904-1034826
DNA	gene954=1034827-1036919
DNA	gene955=1036920-1037727
DNA	gene956=1037728-1040145
DNA	gene957=1040146-1041491
DNA	gene958=1041492-1042850
DNA	gene959=1042851-1044379
DNA	gene960=1044380-1045415
DNA	gene961=1045416-1047011
DNA	gene962=1047012-1048629
DNA	gene963=1048630-1050253
DNA	gene964=1050254-1053686
DNA	gene965=1053687-1054422
DNA	gene966=1054423-1055737
DNA	gene967=1055738-1056597
DNA	gene968=1056598-1057227
DNA	gene969=1057228-1058179
DNA	gene970=1058180-1058812
DNA	gene971=1058813-1059565
DNA	gene972=1059566-1061221
DNA	gene973=1061222-1063198
DNA	gene974=1063199-1064653
DNA	gene975=1064654-1065839
DNA	gene976=1065840-1066922
DNA	gene977=1066923-1067492
DNA	gene978=1067493-1068242
DNA	gene979=1068243-1068920
DNA	gene980=1068921-1069574
DNA	gene981=1069575-1070688
DNA	gene982=1070689-1072083
DNA	gene983=1072084-1073845
DNA	gene984=1073846-1077719
