# Supplementary material for: Genomes-based phylogeny of the genus Xanthomonas
Source: BMC Microbiol. 2012 Mar 23;12:43. doi: 10.1186/1471-2180-12-43 (PMC3359215; doi:10.1186/1471-2180-12-43)
Supplement: Additional file 3 — Leaf and ancestral nodes in the GenoPlast events matrix. Each row corresponds to one node, and each column corresponds to a pattern of regions, as defined by Mauve developers' tools. The first two additional columns contain the node identifier and the node content. [file 1471-2180-12-43-S3.CSV]

0	Xci3	-0.2961	-0.2914	-0.2922	-0.2926	-0.2956	-0.2923	-0.2944	-0.2883	-0.2865	-0.2927	-0.2942	-0.2911	-0.2903	-0.2966	-0.2998	-0.2915	-0.2892	-0.2902	-0.2831	-0.2949	-0.287	-0.2882	-0.2967	-0.288	-0.2866	-0.2916	-0.2869	-0.2844	-0.2899	-0.2903	-0.2992	-0.2868	-0.2966	-0.2923	-0.2925	-0.2943	-0.2916	-0.2868	-0.2873	-0.2866	-0.2934	-0.2895	-0.2921	-0.2913	-0.287	-0.2899	-0.2903	-0.2793
1	XalG	-0.2686	-0.2685	-0.2741	-0.2765	-0.275	-0.2716	-0.2747	-0.2725	-0.2715	-0.2813	-0.2676	-0.2745	-0.2709	-0.2749	-0.2765	-0.2775	-0.275	-0.273	-0.2676	-0.2723	-0.2802	-0.2721	-0.2774	-0.2716	-0.2705	-0.2675	-0.2619	-0.2725	-0.2778	-0.2671	-0.2685	-0.2773	-0.2799	-0.2696	-0.2648	-0.2705	-0.2737	-0.2723	-0.2662	-0.2734	-0.2709	-0.2705	-0.276	-0.279	-0.2725	-0.2642	-0.2706	-0.2726
2	XamC	-0.2887	-0.2886	-0.2912	-0.2936	-0.2875	-0.2905	-0.2894	-0.2986	-0.2983	-0.2965	-0.2909	-0.281	-0.2803	-0.2956	-0.2903	-0.2896	-0.2943	-0.2906	-0.2866	-0.2865	-0.2991	-0.2943	-0.2963	-0.2932	-0.2937	-0.2891	-0.2892	-0.2925	-0.291	-0.2805	-0.2856	-0.2923	-0.2903	-0.2831	-0.2905	-0.2896	-0.293	-0.2887	-0.2919	-0.2946	-0.2894	-0.2898	-0.2881	-0.2923	-0.2858	-0.2995	-0.2953	-0.2856
3	Xca7	-0.2891	-0.2998	-0.2966	-0.2941	-0.292	-0.2923	-0.2935	-0.2891	-0.294	-0.29	-0.2892	-0.2915	-0.2896	-0.2948	-0.2786	-0.291	-0.2873	-0.298	-0.2879	-0.2912	-0.2897	-0.2858	-0.2914	-0.293	-0.2877	-0.292	-0.2893	-0.2865	-0.2858	-0.2884	-0.2849	-0.2984	-0.285	-0.2923	-0.2875	-0.2876	-0.2927	-0.2844	-0.2885	-0.2817	-0.2883	-0.2982	-0.288	-0.2918	-0.2896	-0.2934	-0.2897	-0.2982
4	XccA	-0.2899	-0.2912	-0.2902	-0.2893	-0.2873	-0.2928	-0.2776	-0.2945	-0.2978	-0.2924	-0.2901	-0.2883	-0.2871	-0.2888	-0.2956	-0.2913	-0.2893	-0.2929	-0.2954	-0.2902	-0.2889	-0.2938	-0.2934	-0.2929	-0.2917	-0.2858	-0.2896	-0.2896	-0.2901	-0.2848	-0.28	-0.2916	-0.2996	-0.2927	-0.2895	-0.2921	-0.2934	-0.289	-0.2815	-0.3004	-0.2897	-0.2896	-0.2892	-0.2909	-0.2977	-0.2978	-0.2851	-0.2918
5	Xcc8	-0.2899	-0.2912	-0.2902	-0.2893	-0.2873	-0.2928	-0.2776	-0.2945	-0.2978	-0.2924	-0.2901	-0.2883	-0.2871	-0.2888	-0.2956	-0.2913	-0.2893	-0.2929	-0.2954	-0.2902	-0.2889	-0.2938	-0.2934	-0.2929	-0.2917	-0.2858	-0.2896	-0.2896	-0.2901	-0.2848	-0.28	-0.2916	-0.2996	-0.2927	-0.2895	-0.2921	-0.2934	-0.289	-0.2815	-0.3004	-0.2897	-0.2896	-0.2892	-0.2909	-0.2977	-0.2978	-0.2851	-0.2918
6	XccB	-0.2915	-0.2892	-0.2882	-0.2918	-0.2854	-0.301	-0.3005	-0.2902	-0.2905	-0.2915	-0.2973	-0.2869	-0.2882	-0.2954	-0.2813	-0.2932	-0.2883	-0.2884	-0.2846	-0.2882	-0.2948	-0.2918	-0.2883	-0.2923	-0.2908	-0.2961	-0.2919	-0.2904	-0.2931	-0.2913	-0.2835	-0.2895	-0.287	-0.2886	-0.2931	-0.2891	-0.2963	-0.2981	-0.3005	-0.3	-0.2906	-0.2928	-0.2892	-0.298	-0.2875	-0.2873	-0.2925	-0.2926
7	Xeu8	-0.2887	-0.2886	-0.2912	-0.2936	-0.2875	-0.2905	-0.2894	-0.2986	-0.2983	-0.2965	-0.2909	-0.281	-0.2803	-0.2956	-0.2903	-0.2896	-0.2943	-0.2906	-0.2866	-0.2865	-0.2991	-0.2943	-0.2963	-0.2932	-0.2937	-0.2891	-0.2892	-0.2925	-0.291	-0.2805	-0.2856	-0.2923	-0.2903	-0.2831	-0.2905	-0.2896	-0.293	-0.2887	-0.2919	-0.2946	-0.2894	-0.2898	-0.2881	-0.2923	-0.2858	-0.2995	-0.2953	-0.2856
8	Xfa0	-0.2842	-0.2897	-0.2891	-0.2863	-0.2896	-0.2895	-0.2907	-0.2934	-0.285	-0.2877	-0.2897	-0.2758	-0.2923	-0.2905	-0.2965	-0.2873	-0.292	-0.2966	-0.2905	-0.2923	-0.2879	-0.2836	-0.2928	-0.2932	-0.2852	-0.2962	-0.2919	-0.2842	-0.2936	-0.294	-0.2997	-0.2952	-0.2926	-0.295	-0.2882	-0.2937	-0.2898	-0.2896	-0.2891	-0.2883	-0.2859	-0.2885	-0.2933	-0.2936	-0.2932	-0.2856	-0.2861	-0.2937
9	Xfa1	-0.2842	-0.2897	-0.2891	-0.2863	-0.2896	-0.2895	-0.2907	-0.2934	-0.285	-0.2877	-0.2897	-0.2758	-0.2923	-0.2905	-0.2965	-0.2873	-0.292	-0.2966	-0.2905	-0.2923	-0.2879	-0.2836	-0.2928	-0.2932	-0.2852	-0.2962	-0.2919	-0.2842	-0.2936	-0.294	-0.2997	-0.2952	-0.2926	-0.295	-0.2882	-0.2937	-0.2898	-0.2896	-0.2891	-0.2883	-0.2859	-0.2885	-0.2933	-0.2936	-0.2932	-0.2856	-0.2861	-0.2937
10	XocB	-0.2896	-0.2917	-0.29	-0.2864	-0.2874	-0.2909	-0.2942	-0.2928	-0.2868	-0.2933	-0.2896	-0.2821	-0.2948	-0.2854	-0.2954	-0.2879	-0.2929	-0.2904	-0.2909	-0.2875	-0.2888	-0.2881	-0.2868	-0.2938	-0.2931	-0.295	-0.2907	-0.2948	-0.2937	-0.2873	-0.2925	-0.285	-0.2975	-0.2922	-0.2941	-0.2915	-0.2862	-0.295	-0.2835	-0.2921	-0.289	-0.2899	-0.2884	-0.2777	-0.2898	-0.2887	-0.3002	-0.2924
11	XooM	-0.2932	-0.2936	-0.2913	-0.2957	-0.2937	-0.2901	-0.2886	-0.2925	-0.2881	-0.2933	-0.2897	-0.2807	-0.2919	-0.2878	-0.2896	-0.2939	-0.2951	-0.2833	-0.2909	-0.2822	-0.2932	-0.2874	-0.2984	-0.2931	-0.3011	-0.2936	-0.2905	-0.2958	-0.2782	-0.291	-0.2874	-0.2895	-0.2933	-0.2884	-0.29	-0.2892	-0.2873	-0.2954	-0.2965	-0.2978	-0.2912	-0.2899	-0.2885	-0.2827	-0.2894	-0.2957	-0.2836	-0.2846
12	XooK	-0.2932	-0.2936	-0.2913	-0.2957	-0.2937	-0.2901	-0.2886	-0.2925	-0.2881	-0.2933	-0.2897	-0.2807	-0.2919	-0.2878	-0.2896	-0.2939	-0.2951	-0.2833	-0.2909	-0.2822	-0.2932	-0.2874	-0.2984	-0.2931	-0.3011	-0.2936	-0.2905	-0.2958	-0.2782	-0.291	-0.2874	-0.2895	-0.2933	-0.2884	-0.29	-0.2892	-0.2873	-0.2954	-0.2965	0.7022	0.7088	0.7101	0.7115	0.7173	0.7106	0.7043	0.7164	0.7154
13	XooP	-0.2919	-0.2894	-0.2933	-0.2925	-0.287	-0.2913	-0.2959	-0.2937	-0.2953	-0.2893	-0.2883	-0.2931	-0.2912	-0.2952	-0.2951	-0.295	-0.2886	-0.2904	-0.2887	-0.2889	-0.2911	-0.2912	-0.2927	-0.2912	-0.2955	-0.2862	-0.2999	-0.29	-0.2831	-0.2918	0.7081	0.7066	0.7097	0.7109	0.7052	0.7087	0.7127	0.7121	0.7077	-0.2967	-0.2903	-0.3009	-0.2954	0.7083	0.7076	0.7159	0.7124	0.7114
14	Xvm0	-0.1317	-0.128	-0.1296	-0.1369	-0.133	-0.1328	-0.1332	-0.1324	-0.1286	-0.1301	-0.1312	-0.1339	-0.1315	-0.1336	-0.1353	-0.1339	0.8687	0.8607	0.8704	0.8661	0.8674	0.8656	0.8686	0.8697	0.8636	0.8647	0.8632	0.8654	0.8705	0.8687	-0.1357	-0.1284	-0.1367	-0.1314	-0.1277	-0.1317	0.8648	0.862	0.869	-0.1287	-0.1361	0.8666	0.8669	-0.1292	-0.1278	-0.1326	-0.131	-0.1357
15	XvmN	-0.1317	-0.128	-0.1296	-0.1369	-0.133	-0.1328	-0.1332	-0.1324	-0.1286	-0.1301	-0.1312	-0.1339	0.8685	0.8664	0.8647	0.8661	-0.1313	-0.1393	-0.1296	-0.1339	-0.1326	-0.1344	0.8686	0.8697	0.8636	0.8647	0.8632	0.8654	0.8705	0.8687	-0.1357	-0.1284	-0.1367	-0.1314	0.8723	0.8683	-0.1352	0.862	0.869	-0.1287	-0.1361	0.8666	0.8669	-0.1292	-0.1278	-0.1326	-0.131	-0.1357
16	XvvN	-0.1748	-0.1747	-0.1736	-0.1791	-0.1773	-0.1744	-0.1699	0.8252	0.8172	0.8266	0.8301	0.8155	-0.1767	-0.1777	0.831	0.8257	-0.178	-0.1743	-0.1773	0.8297	0.8288	0.8176	-0.1717	-0.1746	-0.1755	-0.1793	0.8214	0.8189	0.8214	0.8261	-0.1859	-0.1754	-0.1778	0.8255	-0.1707	0.827	-0.1704	-0.1778	0.823	-0.1717	-0.1788	-0.1773	0.82	-0.1795	-0.1688	-0.1749	-0.1698	-0.1759
17	(14;15)	-0.0431	-0.0467	-0.044	-0.0422	-0.0443	-0.0416	-0.0367	-0.0424	-0.0542	-0.0433	-0.0387	-0.0506	-0.0452	-0.0441	-0.0337	-0.0404	-0.0467	-0.035	-0.0477	-0.0364	-0.0386	-0.048	-0.0403	-0.0443	-0.0391	-0.044	-0.0418	-0.0465	-0.0491	-0.0426	-0.0502	-0.047	-0.0411	-0.0431	-0.043	-0.0413	-0.0352	-0.0398	-0.046	-0.043	-0.0427	-0.0439	-0.0469	-0.0503	-0.041	-0.0423	-0.0388	-0.0402
18	(11;12)	0.0013	0.0042	-0.002	0.0032	0.0067	-0.0012	-0.0073	-0.0012	-0.0072	0.004	0.0014	-0.0124	0.0007	-0.0074	-0.0055	-0.0011	0.0065	-0.0071	0.0022	-0.0067	0.0021	-0.0038	0.0057	0.0019	0.0056	0.0074	-0.0094	0.0058	-0.0049	-0.0008	-0.0045	-0.0039	0.003	-0.0007	-0.0048	-0.0021	0	0.0075	0.0042	0.0011	0.0009	-0.011	-0.0069	-0.009	-0.003	0.0116	-0.004	-0.004
19	(4;5)	-0.0016	0.002	0.002	-0.0025	0.0019	-0.0082	-0.0229	0.0043	0.0073	0.0009	-0.0072	0.0014	-0.0011	-0.0066	0.0143	-0.0019	0.001	0.0045	0.0108	0.002	-0.0059	0.002	0.0051	0.0006	0.0009	-0.0103	-0.0023	-0.0008	-0.003	-0.0065	-0.0035	0.0021	0.0126	0.0041	-0.0036	0.003	-0.0029	-0.0091	-0.019	0.0004	-0.0009	-0.0032	0	-0.0071	0.0102	0.0105	-0.0074	-0.0008
20	(18;13)	0.0023	-0.0023	0.0033	0.0061	-0.0004	0.0004	0.0017	0.0009	0.0085	-0.004	-0.0013	0.011	-0.0036	0.0098	-0.0003	0.0071	-0.0043	0	-0.0022	0.0014	0.0023	0.0031	0.0059	-0.0026	0.0024	-0.0088	0.0092	-0.0048	-0.0106	0.0045	-0.0006	0.0084	-0.0072	-0.0031	0.0007	-0.0002	0.0011	-0.0071	0.0088	0.0046	0.0013	0.011	0.007	0.014	0.0026	-0.0046	-0.0126	-0.0038
21	(8;9)	-0.0119	-0.0017	-0.0031	-0.0063	-0.006	-0.0028	-0.0037	0.0051	-0.0015	-0.005	-0.0045	-0.0153	0.002	-0.0061	-0.0033	-0.0042	0.0028	0.0064	0.0074	-0.0026	0.0009	-0.0046	-0.0039	0.0052	-0.0014	0.0046	0.005	-0.0002	0.0037	0.0037	0.0005	0.0084	-0.004	0.0027	-0.0043	-0.0006	-0.0018	0.0028	0.0018	0.0017	-0.0075	-0.001	0.0012	0.0023	0.0062	-0.0043	-0.0042	0.0144
22	(16;17)	-0.1144	-0.1171	-0.1214	-0.1157	-0.1149	-0.12	-0.1226	-0.1159	-0.1107	-0.1198	-0.1296	-0.0915	-0.1088	-0.115	-0.1176	-0.1143	-0.12	-0.1224	-0.105	-0.1172	-0.1151	-0.1104	-0.1252	-0.107	-0.1225	-0.107	-0.1072	-0.1112	-0.1184	-0.119	-0.0972	-0.124	-0.1138	-0.1145	-0.1317	-0.111	-0.1215	-0.1128	-0.1097	-0.1272	-0.111	-0.1166	-0.1109	-0.1167	-0.1283	-0.1124	-0.1184	-0.1116
23	(19;6)	0.0024	-0.0106	-0.0084	-0.0023	-0.0066	0.0087	0.007	0.0011	-0.0035	0.0015	0.0081	-0.0046	-0.0014	0.0006	0.0027	0.0022	0.001	-0.0096	-0.0033	-0.003	0.0051	0.006	-0.0031	-0.0007	0.0031	0.0041	0.0026	0.0039	0.0073	0.0029	-0.0014	-0.0089	0.002	-0.0037	0.0056	0.0015	0.0036	0.0137	0.012	0.0183	0.0023	-0.0054	0.0012	0.0062	-0.0021	-0.0061	0.0028	-0.0056
24	(10;20)	0.0004	-0.0001	-0.005	-0.0084	-0.0048	-0.0035	0.0017	0.0021	-0.0067	0.0001	-0.0099	0.0061	0.0093	-0.0073	0.0088	-0.0007	-0.0051	-0.0063	0.0086	0	0.0025	-0.0047	-0.0101	0.0122	-0.0049	0.0087	0.0049	0.0025	-0.0033	-0.0056	0.0094	-0.0144	0.0059	0.0032	-0.0083	0.0075	-0.0057	0.0044	-0.0032	-0.0068	-0.0008	-0.004	-0.0025	-0.0185	-0.0073	0.0014	0.012	0.0049
25	(23;3)	-0.0004	0.0081	0.0091	0.0034	0.0013	0.003	0.0071	0.0039	0.001	0.0002	0.0039	0.0055	0.0008	0.0035	-0.0091	0.007	0.0013	0.006	-0.0108	0.0013	-0.0011	-0.0014	-0.0002	0.0106	-0.0003	0.0181	0.003	-0.0027	-0.007	0.0053	-0.002	0.0037	-0.0023	0.0079	-0.0064	0.0005	0.0032	0.0021	0.0051	-0.0066	-0.0057	0.0163	0.0009	0.0093	0.0012	0.0025	0.0076	-0.003
26	(0;21)	0.0009	-0.0083	-0.0005	-0.002	0.0109	0.009	0.0085	-0.001	-0.0023	0.0061	0.0124	0.0005	0.004	0.0203	0.0078	0.0025	-0.0005	0.0021	-0.0134	0.0026	-0.007	-0.004	0.003	0.0048	-0.0012	0.006	-0.005	-0.0137	-0.0027	-0.001	0.0015	0	0.0056	0.0021	0.0008	-0.0016	-0.0022	-0.004	-0.0031	-0.0056	0.0049	0.0024	-0.0065	0.0078	-0.0111	-0.007	-0.006	-0.0077
27	(2;7)	-0.0065	-0.0111	-0.0015	-0.001	0.0028	0.0072	0.0035	0.0093	0.0095	0.0099	0.0091	-0.0096	-0.006	0.0193	-0.0017	0.0006	0.0046	0.0025	-0.0099	-0.0058	0.0051	0.0021	0.0026	0.01	0.0059	0.0035	-0.0027	-0.0056	-0.0016	-0.0108	-0.0121	0.0055	-0.0007	-0.0071	-0.0012	-0.0063	-0.0008	-0.0021	0.0015	0.0024	0.0009	0.0027	-0.0105	0.0088	-0.0123	0.0026	-0.001	-0.0014
28	(26;27)	-0.0014	0.013	-0.0008	0.0077	-0.0086	-0.0046	-0.0013	-0.0045	-0.0029	0.0025	-0.0074	0.0009	0.0018	-0.0157	0.0022	-0.0069	0.0072	-0.0059	0.0066	0.0025	0.0033	0.0072	0.0073	-0.0074	-0.0012	-0.0085	-0.0064	0.0084	-0.0067	-0.0051	0.01	-0.0015	-0.0049	0.0059	0.0067	0.0046	0.0078	-0.0077	0.0097	0.0001	-0.0076	-0.0007	0.0045	-0.006	0.0161	0.0086	0.003	-0.0115
29	(22;24)	-0.0074	0.0051	0.0015	0.0079	-0.0011	0.0065	0.0053	-0.0031	0.0018	0.0091	0.0103	-0.0137	0.001	0.0007	-0.0032	-0.0073	0.0155	0.0027	-0.0076	-0.0023	-0.0044	0.0078	0.0105	-0.009	0.009	-0.0078	-0.0125	0.0026	-0.0023	-0.0035	-0.0046	0.0111	-0.0043	0.0047	0.0174	-0.0073	0.0059	-0.0079	0.006	0.0068	-0.0063	0.0061	-0.0032	0.0067	0.0151	-0.001	-0.0051	-0.011
30	(28;29)	0.0071	-0.005	0.006	-0.0038	0.0026	-0.0014	0.0008	0.0086	-0.0013	-0.0057	0.0039	0.0037	-0.0043	0.0007	0.0021	0.0119	-0.0035	0.002	-0.0088	-0.0001	-0.0001	-0.0022	-0.0052	0.0082	0.001	0.0202	0.012	0.0005	0.0065	0.0133	0.0008	-0.0064	0.0086	-0.0001	-0.0089	0.0042	-0.0035	0.0162	-0.0027	0.0038	0.0021	0.0059	0.007	0.007	-0.0064	-0.0026	0.0112	-0.0027
31	(25;30)	0.0209	0.0232	0.0134	0.0142	0.0157	0.0177	0.0117	0.0127	0.0215	0.0085	0.0177	0.0115	0.0179	0.0164	0.0112	0.0065	0.011	0.019	0.0311	0.0176	0.0106	0.0151	0.0142	0.0108	0.0175	0.0064	0.0244	0.0167	0.015	0.016	0.0184	0.0174	0.0074	0.0148	0.0291	0.0166	0.0158	0.01	0.0172	0.0149	0.0231	0.0114	0.0111	0.0035	0.0159	0.0267	0.0115	0.0286
[truncated: 2,531 more columns]
